# Supplementary material for: Analysis of the Streptococcus mutans Proteome during Acid and Oxidative Stress Reveals Modules of Protein Coexpression and an Expanded Role for the TreR Transcriptional Regulator
Source: mSystems. 2022 Mar 15;7(2):e01272-21. doi: 10.1128/msystems.01272-21 (PMC9040809; doi:10.1128/msystems.01272-21)
Supplement: TABLE S1 [file msystems.01272-21-st001.xlsx]

## Sheet: Sheet1
Table S1: Normalized abundances of detected proteins.
								Accession	Description	MW [kDa]	# Unique Peptides	# Peptides	Normalized Abundances
featureid	description	gene	locus	Kofam	kegg_module	module_description	COG_pathway						UA159 pH 5	UA159 pH 5	UA159 pH 5	UA159 pH 7	UA159 pH 7	UA159 pH 7	UA159 pH 5 air	UA159 pH 5 air	UA159 pH 5 air	UA159 pH 7 air	UA159 pH 7 air	UA159 pH 7 air	nox pH 5	nox pH 5	nox pH 5	nox pH 7	nox pH 7	nox pH 7	treR pH 5	treR pH 5	treR pH 5	treR pH 7	treR pH 7	treR pH 7	p-value (ANOVA)
Tuf_PE_SMU_714	Elongation factor Tu OS=Streptococcus mutans serotype c (strain ATCC 700610 / UA159) OX=210007 GN=tuf PE=3 SV=2	tuf_PE	SMU.714	K02358	0	0	Translation, ribosomal structure and biogenesis	P72483	Elongation factor Tu OS=Streptococcus mutans serotype c (strain ATCC 700610 / UA159) OX=210007 GN=tuf PE=3 SV=2	43.9	33	33	23806.9	27242.4	27315.4	27281.8	32778	32308.6	23926.5	27932.7	26944.1	29106.7	37615.3	36174.9	25111.4	28127.8	30631.6	31704.5	34578.4	35858.1	27705.4	31122.8	32203.3	30731.7	32516.9	35020.8	0.00775691
GapC_SMU_360	Glyceraldehyde-3-phosphate dehydrogenase OS=Streptococcus mutans serotype c (strain ATCC 700610 / UA159) OX=210007 GN=gapC PE=3 SV=1	gapC	SMU.360	K00134	M00001!!!M00002!!!M00003!!!M00308!!!M00552!!!M00165!!!M00166!!!M00611!!!M00612	Pathway modules; Carbohydrate metabolism; Central carbohydrate metabolism!!!Pathway modules; Carbohydrate metabolism; Central carbohydrate metabolism!!!Pathway modules; Carbohydrate metabolism; Central carbohydrate metabolism!!!Pathway modules; Carbohydrate metabolism; Central carbohydrate metabolism!!!Pathway modules; Carbohydrate metabolism; Other carbohydrate metabolism!!!Pathway modules; Ener…	Carbohydrate transport and metabolism	Q8DVV3	Glyceraldehyde-3-phosphate dehydrogenase OS=Streptococcus mutans serotype c (strain ATCC 700610 / UA159) OX=210007 GN=gapC PE=3 SV=1	36	30	30	35670.2	33732.5	36375	28137.6	37132.9	33827.5	34118.7	32267.5	36458.3	28122.2	27110.4	27136.2	44522.9	42147.5	44826.4	49141	49927.5	51110	39104.1	36277.1	37372.7	35861.8	33342.1	35049.2	1.85215e-08
Eno_SMU_1247	Enolase OS=Streptococcus mutans serotype c (strain ATCC 700610 / UA159) OX=210007 GN=eno PE=1 SV=1	eno	SMU.1247	K01689	M00001!!!M00002!!!M00003!!!M00346	Pathway modules; Carbohydrate metabolism; Central carbohydrate metabolism!!!Pathway modules; Carbohydrate metabolism; Central carbohydrate metabolism!!!Pathway modules; Carbohydrate metabolism; Central carbohydrate metabolism!!!Pathway modules; Energy metabolism; Methane metabolism	Carbohydrate transport and metabolism	Q8DTS9	Enolase OS=Streptococcus mutans serotype c (strain ATCC 700610 / UA159) OX=210007 GN=eno PE=1 SV=1	46.8	29	29	24802.1	25353.1	27849.4	27129.3	34264.1	35024.6	22182.1	22645.7	24698.4	28197.6	26731.6	29752.6	25362.7	26966.8	30042.6	31282.9	36093.1	40407.3	28149.6	25807.9	35575	35072	34742.9	36353.2	0.00134749
GroEL_SMU_1954	60 kDa chaperonin OS=Streptococcus mutans serotype c (strain ATCC 700610 / UA159) OX=210007 GN=groL PE=3 SV=1	groEL	SMU.1954	K04077	0	0	Posttranslational modification, protein turnover, chaperones	Q8CWW6	60 kDa chaperonin OS=Streptococcus mutans serotype c (strain ATCC 700610 / UA159) OX=210007 GN=groL PE=3 SV=1	57.1	42	42	44529.6	50318.4	44880.6	31981.8	33319.3	32569.8	48790.3	40815.5	44487.6	36307.1	33631.4	40161.3	46573.9	52036.2	47476	36164.2	35277.3	37665.8	52233.3	53255.9	50852	37912.9	30271.1	31651.5	6.85702e-07
Pfl2_PE_SMU_402	Formate acetyltransferase OS=Streptococcus mutans serotype c (strain ATCC 700610 / UA159) OX=210007 GN=pfl PE=3 SV=2	pfl2_PE	SMU.402	K00656	0	0	Energy production and conversion	Q59934	Formate acetyltransferase OS=Streptococcus mutans serotype c (strain ATCC 700610 / UA159) OX=210007 GN=pfl PE=3 SV=2	87.6	56	56	16716.9	14003.1	15080	28625.4	38399.3	30945.6	16198.3	13788.4	14152.4	27803.5	24430.5	21637.7	8136	10089.5	9734	59645.1	75987.7	79811.3	18996.7	17334.8	25480.8	32475.2	28475.7	39036.1	1.93487e-09
AdhE_SMU_148	Aldehyde-alcohol dehydrogenase OS=Streptococcus mutans serotype c (strain ATCC 700610 / UA159) OX=210007 GN=adhE PE=3 SV=1	adhE	SMU.148	K04072	0	0	Lipid transport and metabolism!!!Energy production and conversion	Q8DWB9	Aldehyde-alcohol dehydrogenase OS=Streptococcus mutans serotype c (strain ATCC 700610 / UA159) OX=210007 GN=adhE PE=3 SV=1	96.9	53	53	7288.3	4180.3	5647	58918.3	41742.4	53542.3	3698.3	4255.4	4934.3	4527.4	6192.5	5008	7197.1	7593.4	7905.8	60985.2	66705	54258.3	10903.6	9256	8938.8	66771.1	65964	66118.8	1.92405e-13
DnaK_SMU_82	Chaperone protein DnaK OS=Streptococcus mutans serotype c (strain ATCC 700610 / UA159) OX=210007 GN=dnaK PE=2 SV=2	dnaK	SMU.82	K04043	0	0	Posttranslational modification, protein turnover, chaperones	O06942	Chaperone protein DnaK OS=Streptococcus mutans serotype c (strain ATCC 700610 / UA159) OX=210007 GN=dnaK PE=2 SV=2	65.2	60	60	37596	33261.8	38809.8	18451.1	20084.3	23489.9	39285.8	33097.5	41002.6	30832.5	23122.4	26584.2	33687.5	32924.5	39585.6	25953.7	20760.3	26696.2	40330.8	38061.2	38936.4	21266.5	17684.7	19442.2	6.94835e-07
FusA_SMU_359	Elongation factor G OS=Streptococcus mutans serotype c (strain ATCC 700610 / UA159) OX=210007 GN=fusA PE=3 SV=1	fusA	SMU.359	K02355	0	0	Translation, ribosomal structure and biogenesis	Q8DVV4	Elongation factor G OS=Streptococcus mutans serotype c (strain ATCC 700610 / UA159) OX=210007 GN=fusA PE=3 SV=1	76.6	46	46	32176.3	31176.7	29749.4	20260.4	26982.7	25676.9	27668.1	31473.4	26311.4	27726.2	23358.2	22948.2	31037.3	32936.5	31069.6	26472.5	26720.2	28357.9	34005.9	34144.1	35985.1	18907.6	19952.7	23719.6	1.6057e-05
PykF_SMU_1190	Pyruvate kinase OS=Streptococcus mutans serotype c (strain ATCC 700610 / UA159) OX=210007 GN=pykF PE=3 SV=1	pykF	SMU.1190	K00873	M00001!!!M00002!!!M00049!!!M00050	Pathway modules; Carbohydrate metabolism; Central carbohydrate metabolism!!!Pathway modules; Carbohydrate metabolism; Central carbohydrate metabolism!!!Pathway modules; Nucleotide metabolism; Purine metabolism!!!Pathway modules; Nucleotide metabolism; Purine metabolism	Carbohydrate transport and metabolism	Q8DTX7	Pyruvate kinase OS=Streptococcus mutans serotype c (strain ATCC 700610 / UA159) OX=210007 GN=pykF PE=3 SV=1	54.3	34	34	27611.3	28368.5	28822.9	15621.9	17529.1	17830.2	27648.1	23052.1	24758.6	15078.6	13611.7	12050	31675.3	30316.5	30191.3	19077.7	18775.2	21000.7	30262.8	26609.4	30995.2	20958.5	17727.6	16824.8	2.33892e-09
GtfC_SMU_1005	Glucosyltransferase-SI OS=Streptococcus mutans serotype c (strain ATCC 700610 / UA159) OX=210007 GN=gtfC PE=1 SV=2	gtfC	SMU.1005	K00689	0	0	Carbohydrate transport and metabolism	P13470	Glucosyltransferase-SI OS=Streptococcus mutans serotype c (strain ATCC 700610 / UA159) OX=210007 GN=gtfC PE=1 SV=2	162.9	42	83	47001.5	41547.4	46667.2	37900.3	20589.3	35392.1	55481.3	66749	49715.7	9472.2	36952.8	27476.5	56912.8	52036.3	49588	21256.2	17629.6	13019.5	17393.1	20914.9	12781.4	12718.9	11077.1	22975.6	5.8268e-06
RpoC_SMU_1989	DNA-directed RNA polymerase subunit beta' OS=Streptococcus mutans serotype c (strain ATCC 700610 / UA159) OX=210007 GN=rpoC PE=3 SV=2	rpoC	SMU.1989	K03046	0	0	Transcription	Q8DS47	DNA-directed RNA polymerase subunit beta' OS=Streptococcus mutans serotype c (strain ATCC 700610 / UA159) OX=210007 GN=rpoC PE=3 SV=2	134.9	96	96	33099.3	29053.7	31796.4	33129.6	34177.3	34870.1	28658.3	29132.9	29789.7	29449.3	29228.9	28888.7	31243.2	31197.2	31900.8	31664	32335.2	32849.6	37337.6	34893.2	36860.8	33062.7	32823.5	35467	6.01512e-06
Pgk_SMU_361	Phosphoglycerate kinase OS=Streptococcus mutans serotype c (strain ATCC 700610 / UA159) OX=210007 GN=pgk PE=3 SV=1	pgk	SMU.361	K00927	M00001!!!M00002!!!M00003!!!M00308!!!M00552!!!M00165!!!M00166!!!M00611!!!M00612	Pathway modules; Carbohydrate metabolism; Central carbohydrate metabolism!!!Pathway modules; Carbohydrate metabolism; Central carbohydrate metabolism!!!Pathway modules; Carbohydrate metabolism; Central carbohydrate metabolism!!!Pathway modules; Carbohydrate metabolism; Central carbohydrate metabolism!!!Pathway modules; Carbohydrate metabolism; Other carbohydrate metabolism!!!Pathway modules; Ener…	Carbohydrate transport and metabolism	Q8DVV2	Phosphoglycerate kinase OS=Streptococcus mutans serotype c (strain ATCC 700610 / UA159) OX=210007 GN=pgk PE=3 SV=1	42	34	34	23941.3	18588.8	24050.3	14779.9	19232.1	21993.8	20670.9	16250.1	22562	18215.2	16417.8	22594.8	25352.3	22880.3	27539	29042	24372.2	31389.7	26948.6	19733	26339	22224.9	17881	22011	0.0225814
SMU_675	Phosphoenolpyruvate-protein phosphotransferase OS=Streptococcus mutans serotype c (strain ATCC 700610 / UA159) OX=210007 GN=ptsI PE=3 SV=2	SMU_675	SMU.675	K08483	0	0	Carbohydrate transport and metabolism	P45595	Phosphoenolpyruvate-protein phosphotransferase OS=Streptococcus mutans serotype c (strain ATCC 700610 / UA159) OX=210007 GN=ptsI PE=3 SV=2	63.4	36	36	17912.1	17268.5	18622.2	15816.4	21672.5	20477.4	15537.9	15293.7	17462.9	21081.9	20881.7	23807.2	12724.5	14563.2	15088.4	19548.4	20815.6	22931.3	19498.9	18109.3	22237.8	20053.2	18846.1	22431	0.00104266
RpoB_SMU_1990	DNA-directed RNA polymerase subunit beta OS=Streptococcus mutans serotype c (strain ATCC 700610 / UA159) OX=210007 GN=rpoB PE=3 SV=1	rpoB	SMU.1990	K03043	0	0	Transcription	Q8DS46	DNA-directed RNA polymerase subunit beta OS=Streptococcus mutans serotype c (strain ATCC 700610 / UA159) OX=210007 GN=rpoB PE=3 SV=1	132.6	81	81	31435	32319	29694.7	30224.7	34357	31049.2	28190.4	33259.8	26549.7	28367.7	28868	25851.8	30514.9	35251	30129.7	29799.2	32901.9	30920	35881.7	39419	35837.2	30801.5	31236.8	30640.1	0.0045322
FbaA_SMU_99	Fructose-1,6-biphosphate aldolase OS=Streptococcus mutans serotype c (strain ATCC 700610 / UA159) OX=210007 GN=fbaA PE=3 SV=1	fbaA	SMU.99	K01624	M00001!!!M00003!!!M00165!!!M00167!!!M00345!!!M00344!!!M00611!!!M00612	Pathway modules; Carbohydrate metabolism; Central carbohydrate metabolism!!!Pathway modules; Carbohydrate metabolism; Central carbohydrate metabolism!!!Pathway modules; Energy metabolism; Carbon fixation!!!Pathway modules; Energy metabolism; Carbon fixation!!!Pathway modules; Energy metabolism; Methane metabolism!!!Pathway modules; Energy metabolism; Methane metabolism!!!Signature modules; Module…	Carbohydrate transport and metabolism	Q8DWG0	Fructose-1,6-biphosphate aldolase OS=Streptococcus mutans serotype c (strain ATCC 700610 / UA159) OX=210007 GN=fbaA PE=3 SV=1	31.4	21	21	15012.5	13461.4	12091.1	12734.8	18251	13599.2	12305.5	10909.2	10145.4	13341.3	13249.5	12987.3	14677.1	15038	12276.5	15682.5	17131	14407.6	14590.4	11978.3	11780.3	16218.6	14713.4	13401.4	0.0694182
Pgm_SMU_1077	Putative phosphoglucomutase OS=Streptococcus mutans serotype c (strain ATCC 700610 / UA159) OX=210007 GN=pgm PE=3 SV=1	pgm	SMU.1077	K01835	M00855!!!M00549	Pathway modules; Carbohydrate metabolism; Other carbohydrate metabolism!!!Pathway modules; Carbohydrate metabolism; Other carbohydrate metabolism	Carbohydrate transport and metabolism	Q8DU72	Putative phosphoglucomutase OS=Streptococcus mutans serotype c (strain ATCC 700610 / UA159) OX=210007 GN=pgm PE=3 SV=1	63.1	43	43	15298.6	11191.7	11311.3	23500.7	35526.8	25807.8	10492.2	9229.7	9449.4	22394.7	22248.5	17138.3	7710.1	9562.8	9245.5	25783.5	29458.5	28220.9	15242	11531.6	15796.6	32438.8	33067.4	27969.6	1.14363e-07
GapN_SMU_676	NADP-dependent glyceraldehyde-3-phosphate dehydrogenase OS=Streptococcus mutans serotype c (strain ATCC 700610 / UA159) OX=210007 GN=gapN PE=1 SV=2	gapN	SMU.676	K00131	M00308!!!M00633	Pathway modules; Carbohydrate metabolism; Central carbohydrate metabolism!!!Pathway modules; Carbohydrate metabolism; Central carbohydrate metabolism	Lipid transport and metabolism	Q59931	NADP-dependent glyceraldehyde-3-phosphate dehydrogenase OS=Streptococcus mutans serotype c (strain ATCC 700610 / UA159) OX=210007 GN=gapN PE=1 SV=2	51.2	37	37	18037.4	25488.5	23422.6	8122	12434.2	10700.6	23971.5	23230.9	26058.5	21821.7	21861.7	20869.7	23684.1	27227	30208.4	17080.9	18536.8	20672.4	17447.4	22453.2	21138	10998.5	13076.7	10385.8	1.46096e-06
SpaP_PE_SMU_610	Cell surface antigen I/II OS=Streptococcus mutans serotype c (strain ATCC 700610 / UA159) OX=210007 GN=spaP PE=1 SV=2	spaP_PE	SMU.610		0	0	unknown	P23504	Cell surface antigen I/II OS=Streptococcus mutans serotype c (strain ATCC 700610 / UA159) OX=210007 GN=spaP PE=1 SV=2	169.9	83	83	50643.2	78304.5	54074.7	9268.3	8792.5	11450.4	71686	44501.8	64675.4	31341.1	49722.6	33349.6	57732.1	39001.9	36745.4	26808.7	13339.7	15849.8	26425.5	25766.2	26155.6	11579.1	4989.1	9419.5	7.62031e-06
GtfB_SMU_1004	Glucosyltransferase-I OS=Streptococcus mutans serotype c (strain ATCC 700610 / UA159) OX=210007 GN=gtfB PE=3 SV=3	gtfB	SMU.1004	K00689	0	0	Carbohydrate transport and metabolism	P08987	Glucosyltransferase-I OS=Streptococcus mutans serotype c (strain ATCC 700610 / UA159) OX=210007 GN=gtfB PE=3 SV=3	165.7	32	73	4140.5	2991.9	3789.7	14364.5	9137.9	11743.3	2754.9	5183.6	3378.3	1538.7	2442	2322.3	2919.5	3670.6	3580.5	9043.1	7169.1	5689.2	2501.8	4219.9	2665.9	866.4	1130.2	3770.5	2.5527e-06
BacA1_SMU_1342	Putative bacitracin synthetase 1 BacA OS=Streptococcus mutans serotype c (strain ATCC 700610 / UA159) OX=210007 GN=bacA1 PE=4 SV=1	bacA1	SMU.1342		0	0	unknown	Q8DTJ5	Putative bacitracin synthetase 1 BacA OS=Streptococcus mutans serotype c (strain ATCC 700610 / UA159) OX=210007 GN=bacA1 PE=4 SV=1	313.4	122	122	42183.3	23611.8	45476.7	42990.4	34221.5	38886.8	20229.1	43804.8	27952.4	18187.3	26914	18957.7	23601.3	23640.1	23064.8	27815.9	26362.2	22035	17750.6	14445.5	27884.1	10230.6	9619.4	14785.3	0.00347457
Tsf_PE_SMU_2031	Elongation factor Ts OS=Streptococcus mutans serotype c (strain ATCC 700610 / UA159) OX=210007 GN=tsf PE=3 SV=1	tsf_PE	SMU.2031	K02357	0	0	Translation, ribosomal structure and biogenesis	Q8DS12	Elongation factor Ts OS=Streptococcus mutans serotype c (strain ATCC 700610 / UA159) OX=210007 GN=tsf PE=3 SV=1	37.7	26	26	18617.2	15763.1	17639.9	12445.8	16881.1	16216.2	15209.8	16228	15946.3	19655	14630.6	15950.7	16246.5	15964.8	17034.1	15768	15609.3	17288.4	18371.7	16803.7	18115.3	12943	12287.5	16354.2	0.176404
RopA_SMU_91	Trigger factor OS=Streptococcus mutans serotype c (strain ATCC 700610 / UA159) OX=210007 GN=tig PE=3 SV=1	ropA	SMU.91	K03545	0	0	Posttranslational modification, protein turnover, chaperones	Q8CWZ6	Trigger factor OS=Streptococcus mutans serotype c (strain ATCC 700610 / UA159) OX=210007 GN=tig PE=3 SV=1	47.5	43	43	19656.7	21155.3	19986.8	15105.4	20912.1	18545.3	18789	26191.8	19134.8	19490.7	20764.6	19071.3	21049.3	22056.9	21157.1	22555.3	22915.7	22906.5	21673.7	22858	22313.6	15820.1	15048	17397.6	0.00955618
SecA_SMU_1838	Protein translocase subunit SecA OS=Streptococcus mutans serotype c (strain ATCC 700610 / UA159) OX=210007 GN=secA PE=3 SV=1	secA	SMU.1838	K03070	0	0	Intracellular trafficking, secretion, and vesicular transport	Q8DSF0	Protein translocase subunit SecA OS=Streptococcus mutans serotype c (strain ATCC 700610 / UA159) OX=210007 GN=secA PE=3 SV=1	95.4	60	60	17895.9	16530	18579.6	24971.1	20464	23806.7	16582.5	17460.6	19099	19664.8	21241.4	21872	16654.6	21079.6	24833.3	20516.5	18414.9	20457.3	17813.2	17569.9	17149.5	27009.7	28999.7	24524.1	0.000419726
Syt1_SMU_1586	Threonine--tRNA ligase OS=Streptococcus mutans serotype c (strain ATCC 700610 / UA159) OX=210007 GN=thrS PE=3 SV=1	syt1	SMU.1586	K01868	0	0	Translation, ribosomal structure and biogenesis	Q8DT12	Threonine--tRNA ligase OS=Streptococcus mutans serotype c (strain ATCC 700610 / UA159) OX=210007 GN=thrS PE=3 SV=1	74.7	42	42	15889.6	15875.7	19549.9	10938.4	18365.5	19650.2	11807.7	15550.3	18100.8	11741.9	14255.2	14282.6	12494.8	17992.5	21323.8	9588.7	12495.7	15591.5	14047.6	14648.4	16277.1	12585.4	13802.9	17845.2	0.546486
Bsp_SMU_609	Putative 40K cell wall protein OS=Streptococcus mutans serotype c (strain ATCC 700610 / UA159) OX=210007 GN=SMU_609 PE=4 SV=1	bsp	SMU.609		0	0	unknown	Q8CVC7	Putative 40K cell wall protein OS=Streptococcus mutans serotype c (strain ATCC 700610 / UA159) OX=210007 GN=SMU_609 PE=4 SV=1	67.4	43	43	33993.3	37675.7	24056.6	6358.4	6394.1	8560.5	39586.7	19340.5	29628.8	22327.3	21791.6	20093.8	26436.3	29739	25023.4	12303.3	9131.8	6108.5	22731.1	17831.8	17973.7	7604.5	8887.2	11370.8	1.7158e-05
InfB_SMU_421	Translation initiation factor IF-2 OS=Streptococcus mutans serotype c (strain ATCC 700610 / UA159) OX=210007 GN=infB PE=3 SV=1	infB	SMU.421	K02519	0	0	Translation, ribosomal structure and biogenesis	Q8DVP9	Translation initiation factor IF-2 OS=Streptococcus mutans serotype c (strain ATCC 700610 / UA159) OX=210007 GN=infB PE=3 SV=1	101.5	55	55	24786	19618.1	23802	24824.2	15759.7	20952.2	22546.8	22758.4	26711	20252.2	15743.9	20414.3	21430.6	19383.5	22434.6	13426.9	11449.9	13125.2	26540.9	26421.6	22721.7	21524.1	20249.9	24420.2	0.000790454
Cas9_SMU_1405c	CRISPR-associated endonuclease Cas9 OS=Streptococcus mutans serotype c (strain ATCC 700610 / UA159) OX=210007 GN=cas9 PE=1 SV=1	cas9	SMU.1405c	K09952	0	0	Defense mechanisms	Q8DTE3	CRISPR-associated endonuclease Cas9 OS=Streptococcus mutans serotype c (strain ATCC 700610 / UA159) OX=210007 GN=cas9 PE=1 SV=1	156.5	88	88	38242.2	26153.7	32914.8	15573	15281.3	18559.5	29692.8	29026	30307.6	36430.1	33833.8	29755.3	19231.9	19426.5	23172.8	24329.7	23012.9	24210.9	32068	25199.7	29720.8	19206.5	18693.5	22658.8	1.76248e-05
GabD_SMU_2127	Putative succinate semialdehyde dehydrogenase OS=Streptococcus mutans serotype c (strain ATCC 700610 / UA159) OX=210007 GN=SMU_2127 PE=3 SV=1	gabD	SMU.2127	K00135	M00027	Pathway modules; Amino acid metabolism; Other amino acid metabolism	Lipid transport and metabolism	Q8DRT8	Putative succinate semialdehyde dehydrogenase OS=Streptococcus mutans serotype c (strain ATCC 700610 / UA159) OX=210007 GN=SMU_2127 PE=3 SV=1	50.4	34	34	7098.3	4240.3	5200.2	20213.9	26296.2	21880.4	4609.5	3588.5	4335.2	26498.4	23087.2	27215.2	3633.9	3895.9	4304.5	22680.3	26023.2	26513.2	8490.5	5670.9	11520.6	45580.4	40207.3	32520	4.06858e-10
PtsH_SMU_674	Phosphocarrier protein HPr OS=Streptococcus mutans serotype c (strain ATCC 700610 / UA159) OX=210007 GN=ptsH PE=1 SV=3	ptsH	SMU.674	K02784	0	0	Signal transduction mechanisms!!!Carbohydrate transport and metabolism	P45596	Phosphocarrier protein HPr OS=Streptococcus mutans serotype c (strain ATCC 700610 / UA159) OX=210007 GN=ptsH PE=1 SV=3	8.9	4	4	2465.7	3688.4	1914	2749.3	5582.6	4778.4	2224.2	3041.1	1889.7	5116	5484.7	4963.3	2028.3	2209.7	1603.5	5149.6	4717.3	3476.4	2263.8	2115.7	1573	3790.9	4730.1	4042.6	0.000203412
SMU_650	Alanine--tRNA ligase OS=Streptococcus mutans serotype c (strain ATCC 700610 / UA159) OX=210007 GN=alaS PE=3 SV=1	SMU_650	SMU.650	K01872	0	0	Translation, ribosomal structure and biogenesis	Q8CWY0	Alanine--tRNA ligase OS=Streptococcus mutans serotype c (strain ATCC 700610 / UA159) OX=210007 GN=alaS PE=3 SV=1	97.1	58	58	24923.2	22233.8	22397.9	17220	15670.8	16194.6	22565.9	20436.9	20939.1	17862.8	16023	13998.3	25013.6	24443.9	23216.6	20352.7	18625.3	18875.6	22732.7	18719	19970.6	15646.8	13817.4	16322.1	1.88974e-06
IlvC_SMU_233	Ketol-acid reductoisomerase (NADP(+)) OS=Streptococcus mutans serotype c (strain ATCC 700610 / UA159) OX=210007 GN=ilvC PE=3 SV=1	ilvC	SMU.233	K00053	M00019!!!M00570	Pathway modules; Amino acid metabolism; Branched-chain amino acid metabolism!!!Pathway modules; Amino acid metabolism; Branched-chain amino acid metabolism	Amino acid transport and metabolism!!!Coenzyme transport and metabolism	Q8DW43	Ketol-acid reductoisomerase (NADP(+)) OS=Streptococcus mutans serotype c (strain ATCC 700610 / UA159) OX=210007 GN=ilvC PE=3 SV=1	37.3	25	25	27075.6	26991.8	32789.1	8391.3	9786.5	11205.9	28123.3	26789	35713.2	12705.6	13695.6	15438.9	32554.2	27420.8	32185.1	12205.7	9721.5	9402.7	23973.5	25408.2	20789.6	5770.8	5794.3	7228.7	2.242e-09
GbpB_SMU_22	Putative secreted antigen GbpB/SagA putative peptidoglycan hydrolase OS=Streptococcus mutans serotype c (strain ATCC 700610 / UA159) OX=210007 GN=gbpB PE=4 SV=1	gbpB	SMU.22	K21471	0	0	unknown	Q8DWM3	Putative secreted antigen GbpB/SagA putative peptidoglycan hydrolase OS=Streptococcus mutans serotype c (strain ATCC 700610 / UA159) OX=210007 GN=gbpB PE=4 SV=1	44.6	15	15	11372.9	15999	13414	4134.5	9467.4	4887.6	36986.1	14122.6	31195.1	2820.9	35273.6	19145.3	29844.3	23281.6	26333.3	1999.4	2005.7	6032.7	3468.8	6336.5	4116.4	3294.3	13184	13964.8	0.00524403
IleS_SMU_558	Isoleucine--tRNA ligase OS=Streptococcus mutans serotype c (strain ATCC 700610 / UA159) OX=210007 GN=ileS PE=3 SV=1	ileS	SMU.558	K01870	0	0	Translation, ribosomal structure and biogenesis	Q8DVD3	Isoleucine--tRNA ligase OS=Streptococcus mutans serotype c (strain ATCC 700610 / UA159) OX=210007 GN=ileS PE=3 SV=1	105.8	51	51	28084.9	22313.7	20508.1	15233.5	20004.9	17587.4	22985.7	18388	20766.6	21546	19796.4	19809.1	21188.2	21885.3	21860.9	14460.6	14920.9	14702.7	23657.2	19394.7	17240.8	16988.8	17155	15518.4	0.00306513
AdhD_SMU_130	Dihydrolipoyl dehydrogenase OS=Streptococcus mutans serotype c (strain ATCC 700610 / UA159) OX=210007 GN=adhD PE=3 SV=1	adhD	SMU.130	K00382	M00307!!!M00009!!!M00011!!!M00532!!!M00036!!!M00032	Pathway modules; Carbohydrate metabolism; Central carbohydrate metabolism!!!Pathway modules; Carbohydrate metabolism; Central carbohydrate metabolism!!!Pathway modules; Carbohydrate metabolism; Central carbohydrate metabolism!!!Pathway modules; Carbohydrate metabolism; Other carbohydrate metabolism!!!Pathway modules; Amino acid metabolism; Branched-chain amino acid metabolism!!!Pathway modules; A…	Energy production and conversion!!!Energy production and conversion	Q8DWD4	Dihydrolipoyl dehydrogenase OS=Streptococcus mutans serotype c (strain ATCC 700610 / UA159) OX=210007 GN=adhD PE=3 SV=1	61.7	33	37	13139.9	26104.8	18866.1	4990.9	4488.7	5471.2	38447.6	17917.5	26159.5	44485.7	26118.2	53395	9857.4	8918.4	9234.3	9129.9	7950.5	10857.1	17240.4	21596.2	21959.4	4814.8	4702.6	4228.8	4.36261e-05
Rl1_SMU_1262	50S ribosomal protein L1 OS=Streptococcus mutans serotype c (strain ATCC 700610 / UA159) OX=210007 GN=rplA PE=3 SV=1	rl1	SMU.1262	0	0	0	unknown	Q8DSY0	50S ribosomal protein L1 OS=Streptococcus mutans serotype c (strain ATCC 700610 / UA159) OX=210007 GN=rplA PE=3 SV=1	24.5	18	18	17567.9	11856.9	11140.4	12519.4	9241.2	8889.6	15089.5	12658.9	10731.7	10779	7199.7	6457.5	14992.4	11460.3	10885.8	10227.4	8023	7526.9	16068.4	12860	11451.8	9781.6	7805.1	8179.7	0.0239426
Rl3_SMU_2025	50S ribosomal protein L3 OS=Streptococcus mutans serotype c (strain ATCC 700610 / UA159) OX=210007 GN=rplC PE=3 SV=1	rl3	SMU.2025	K02906	0	0	Translation, ribosomal structure and biogenesis	Q8DS16	50S ribosomal protein L3 OS=Streptococcus mutans serotype c (strain ATCC 700610 / UA159) OX=210007 GN=rplC PE=3 SV=1	22.4	14	14	14227	10994.8	10926	10065.9	8922.3	9118	12151.7	11780.5	10016	8856.6	6907.2	6956.1	12351.8	11337.7	10448.6	8243.6	7488	8051.8	13469.5	12206.1	11003.3	8012.5	7291.7	9105.4	0.000125176
GltA_SMU_365	Glutamate synthase (Large subunit) OS=Streptococcus mutans serotype c (strain ATCC 700610 / UA159) OX=210007 GN=gltA PE=4 SV=1	gltA	SMU.365	K00265	0	0	Amino acid transport and metabolism!!!Amino acid transport and metabolism!!!Amino acid transport and metabolism	Q8CWY9	Glutamate synthase (Large subunit) OS=Streptococcus mutans serotype c (strain ATCC 700610 / UA159) OX=210007 GN=gltA PE=4 SV=1	166.5	74	74	28413.4	23278	24264.9	14119.4	17806	17616.9	21102.5	22258.3	20558	4822.8	7421.4	5512.9	18955.4	17892	14293.8	8458.3	9521.5	6646.9	26091	23435.1	25878.4	17526.5	17786.6	16957.2	1.23016e-09
FtsH_SMU_15	ATP-dependent zinc metalloprotease FtsH OS=Streptococcus mutans serotype c (strain ATCC 700610 / UA159) OX=210007 GN=ftsH PE=3 SV=1	ftsH	SMU.15	K03798	0	0	Posttranslational modification, protein turnover, chaperones	Q8DWM7	ATP-dependent zinc metalloprotease FtsH OS=Streptococcus mutans serotype c (strain ATCC 700610 / UA159) OX=210007 GN=ftsH PE=3 SV=1	71.7	45	45	11171.2	11106.5	13147.5	22511.1	17570.5	22717.9	11339.8	11637.5	12907.8	13609.5	14275.7	14902.8	12241	12022	14178.4	13210.6	12636.8	14855.5	12804.8	13103.7	14818.5	20852.3	23285.1	27635.3	1.56116e-06
Aml_atlA_SMU_689	Lysozyme OS=Streptococcus mutans serotype c (strain ATCC 700610 / UA159) OX=210007 GN=SMU_689 PE=3 SV=1	aml_atlA	SMU.689		0	0	unknown	Q8DV28	Lysozyme OS=Streptococcus mutans serotype c (strain ATCC 700610 / UA159) OX=210007 GN=SMU_689 PE=3 SV=1	107.1	48	48	10409	10114.6	11246.4	32063.5	19859.9	28704.1	14417.8	13460.6	14893.3	29655.6	49716.9	36270.1	14709.2	11918.2	13583.6	37173.6	23076.8	18416.4	7767.2	7033.4	7600.5	10968.2	12663.3	17799.2	6.06685e-05
Hup_SMU_589	DNA-binding protein HU OS=Streptococcus mutans serotype c (strain ATCC 700610 / UA159) OX=210007 GN=hup PE=1 SV=1	hup	SMU.589	K03530	0	0	Replication, recombination and repair	Q9XB21	DNA-binding protein HU OS=Streptococcus mutans serotype c (strain ATCC 700610 / UA159) OX=210007 GN=hup PE=1 SV=1	9.7	11	11	7702.3	10034.6	8124.7	8366.9	9175.3	6286.4	7701	7832.4	8182.3	9958.2	9021.5	8707.3	9063.4	9016.6	8327.1	9916	9666.7	8491.5	9439.2	8658.2	8265.8	7393.1	6794.4	7568.3	0.0812747
GdhA_SMU_813	Glutamate dehydrogenase OS=Streptococcus mutans serotype c (strain ATCC 700610 / UA159) OX=210007 GN=SMU_913 PE=3 SV=1	gdhA	SMU.813		0	0	unknown	Q8DUL2	Glutamate dehydrogenase OS=Streptococcus mutans serotype c (strain ATCC 700610 / UA159) OX=210007 GN=SMU_913 PE=3 SV=1	48.2	33	33	19061.4	25610.2	21385.1	4847	7784.6	6049.7	30805.6	30412.7	27644.4	13634.6	12639.3	10067.2	42310	30287.8	30227.6	18004.8	14739.3	15378.9	14806.5	18998.3	9365.1	2977.8	3444.5	4034.1	5.44227e-08
Rs1_SMU_1200	Putative ribosomal protein S1 sequence specific DNA-binding protein OS=Streptococcus mutans serotype c (strain ATCC 700610 / UA159) OX=210007 GN=rs1 PE=4 SV=1	rs1	SMU.1200	K02945	0	0	Translation, ribosomal structure and biogenesis	Q8DTW9	Putative ribosomal protein S1 sequence specific DNA-binding protein OS=Streptococcus mutans serotype c (strain ATCC 700610 / UA159) OX=210007 GN=rs1 PE=4 SV=1	43.7	27	27	17927.8	17389.6	16955	14408.9	16696.2	15349.6	15515.8	18678.5	15336.6	16266.1	13709.4	11573.7	16486.4	17586.9	16428.9	13714.1	15776.9	15388.1	18394	19534.6	18481.5	9766.7	11333.3	14212.5	0.000909011
PyrAB_SMU_860	Carbamoyl-phosphate synthase large chain OS=Streptococcus mutans serotype c (strain ATCC 700610 / UA159) OX=210007 GN=carB PE=3 SV=1	pyrAB	SMU.860	K01955	M00051	Pathway modules; Nucleotide metabolism; Pyrimidine metabolism	Amino acid transport and metabolism!!!Nucleotide transport and metabolism	Q8DUP3	Carbamoyl-phosphate synthase large chain OS=Streptococcus mutans serotype c (strain ATCC 700610 / UA159) OX=210007 GN=carB PE=3 SV=1	116	54	54	10489.9	13041.8	11478.8	13230.4	18530.8	15198.3	10629.6	13702.6	12031.4	9733.2	14293.2	11277.1	11097	12796.9	12207.3	12216.6	16039.9	15798.7	13696.4	15920.7	16250.8	17108.5	18071.5	20096.1	0.00223531
CapP_SMU_712	Phosphoenolpyruvate carboxylase OS=Streptococcus mutans serotype c (strain ATCC 700610 / UA159) OX=210007 GN=ppc PE=3 SV=1	capP	SMU.712	K01595	M00168!!!M00172!!!M00171!!!M00170!!!M00173!!!M00374!!!M00346!!!M00614	Pathway modules; Energy metabolism; Carbon fixation!!!Pathway modules; Energy metabolism; Carbon fixation!!!Pathway modules; Energy metabolism; Carbon fixation!!!Pathway modules; Energy metabolism; Carbon fixation!!!Pathway modules; Energy metabolism; Carbon fixation!!!Pathway modules; Energy metabolism; Carbon fixation!!!Pathway modules; Energy metabolism; Methane metabolism!!!Signature modules;…	Energy production and conversion	Q8DV10	Phosphoenolpyruvate carboxylase OS=Streptococcus mutans serotype c (strain ATCC 700610 / UA159) OX=210007 GN=ppc PE=3 SV=1	103.8	56	56	17561.5	20766.7	18703.4	15880	18219.2	17208.6	15574.2	19085.8	16434.7	12258	16722.9	12416.8	14897.8	20584.1	17280.7	11515.9	14856.8	12119.3	18078.5	21634.5	22067.8	15665.5	20430.5	18391	0.00634987
RecA_SMU_2085	Protein RecA OS=Streptococcus mutans serotype c (strain ATCC 700610 / UA159) OX=210007 GN=recA PE=3 SV=3	recA	SMU.2085	K03553	0	0	Replication, recombination and repair	P27624	Protein RecA OS=Streptococcus mutans serotype c (strain ATCC 700610 / UA159) OX=210007 GN=recA PE=3 SV=3	41.4	27	27	6383.8	11051.2	8826.8	7836.1	9303.9	8308	7283.1	11359.3	9807.4	5450.8	9256.7	8016.2	7373.6	10660.5	9163.2	5456	7259.2	6200.7	7976.2	12721.4	9663.3	9843.3	13807.4	10249.5	0.120499
FtsA_SMU_551	Cell division protein FtsA OS=Streptococcus mutans serotype c (strain ATCC 700610 / UA159) OX=210007 GN=ftsA PE=3 SV=1	ftsA	SMU.551	K03590	0	0	Cell cycle control, cell division, chromosome partitioning	Q8DVE0	Cell division protein FtsA OS=Streptococcus mutans serotype c (strain ATCC 700610 / UA159) OX=210007 GN=ftsA PE=3 SV=1	49.1	23	23	11014.8	12160.4	12632.5	10937.5	11195.6	12064.7	10687.5	12706.3	12365.9	10325.7	11877.7	12366.9	11097.3	12182.8	12824.3	9682.3	11089.5	11152.6	11165	12825.6	13261.7	11720	14505.7	13554.2	0.165831
Clp_SMU_956	Putative Clp-like ATP-dependent protease, ATP-binding subunit OS=Streptococcus mutans serotype c (strain ATCC 700610 / UA159) OX=210007 GN=clp PE=4 SV=1	clp	SMU.956	K04086	0	0	Posttranslational modification, protein turnover, chaperones	Q8DUH3	Putative Clp-like ATP-dependent protease, ATP-binding subunit OS=Streptococcus mutans serotype c (strain ATCC 700610 / UA159) OX=210007 GN=clp PE=4 SV=1	77.1	48	49	12909.4	16117.4	14587.4	9478.8	12947	13626.4	13876.9	11067.6	13700.4	19390.8	16041	12909.9	14474.4	21405.7	18910.3	14060.8	15535.1	18189.5	19502.1	19371.7	26761.6	10555.8	9780.3	10064.1	0.00145581
SMU_846	50S ribosomal protein L21 OS=Streptococcus mutans serotype c (strain ATCC 700610 / UA159) OX=210007 GN=rplU PE=3 SV=1	SMU_846	SMU.846	K02888	0	0	Translation, ribosomal structure and biogenesis	Q8DUQ6	50S ribosomal protein L21 OS=Streptococcus mutans serotype c (strain ATCC 700610 / UA159) OX=210007 GN=rplU PE=3 SV=1	11.3	5	5	5025.3	4774.4	4121.8	3512.3	3504.6	3004.3	4242.3	4991.6	3894.3	3188.7	3107.8	2096.5	4115.7	4796.4	3910.6	2891	3194.1	2682.2	4656.9	5564.7	4028.8	2802.2	3227.3	3011.2	0.000207977
BacA2_SMU_1340	Putative surfactin synthetase OS=Streptococcus mutans serotype c (strain ATCC 700610 / UA159) OX=210007 GN=bacA2 PE=4 SV=1	bacA2	SMU.1340		0	0	unknown	Q8DTJ7	Putative surfactin synthetase OS=Streptococcus mutans serotype c (strain ATCC 700610 / UA159) OX=210007 GN=bacA2 PE=4 SV=1	185.4	68	69	20459.9	12892.3	21276.7	27240.7	22873.3	24026.8	11394.6	23803	13619.5	12311.2	21177.7	11990.3	12431	14028.8	11307.9	19968.1	19345.1	13227.8	7971	7534.4	10494.9	6774.2	6252.5	7318.5	0.000835094
GtfD_SMU_910	Glucosyltransferase-S OS=Streptococcus mutans serotype c (strain ATCC 700610 / UA159) OX=210007 GN=gtfD PE=3 SV=3	gtfD	SMU.910	K00689	0	0	Carbohydrate transport and metabolism	P49331	Glucosyltransferase-S OS=Streptococcus mutans serotype c (strain ATCC 700610 / UA159) OX=210007 GN=gtfD PE=3 SV=3	163.3	64	66	7723.4	19074.2	14219	12615.7	9568.1	16883.9	18413.4	12212.5	20216.9	3677.7	5472.9	6263.2	17364.5	19027.3	16235.3	4361.2	2718.9	3934.3	18767.3	45037.6	12636.6	10885.7	8844.6	6124.8	0.0216663
FtsZ_SMU_552	Cell division protein FtsZ OS=Streptococcus mutans serotype c (strain ATCC 700610 / UA159) OX=210007 GN=ftsZ PE=3 SV=1	ftsZ	SMU.552	K03531	0	0	Cell cycle control, cell division, chromosome partitioning	Q8DVD9	Cell division protein FtsZ OS=Streptococcus mutans serotype c (strain ATCC 700610 / UA159) OX=210007 GN=ftsZ PE=3 SV=1	45.7	25	25	8073.2	7199.5	6453.1	8810.2	7021.3	6749.3	8000.3	6825.6	6181.6	8257.4	8154.7	7159.1	7953.9	6851.6	6073.2	7115.5	6136.5	6068.4	9065.5	7315.7	7264.8	9776	8934.3	8495.3	0.0523996
SacB_SMU_2028	Levansucrase OS=Streptococcus mutans serotype c (strain ATCC 700610 / UA159) OX=210007 GN=ftf PE=3 SV=2	sacB	SMU.2028	K00692	0	0	unknown	P11701	Levansucrase OS=Streptococcus mutans serotype c (strain ATCC 700610 / UA159) OX=210007 GN=ftf PE=3 SV=2	87.3	38	38	11971.3	22718.4	18306.5	14208.5	7250.2	9091.7	28595.4	17554.3	28297.9	975	7081	7405.8	14487.4	14070.7	14331.2	2235.8	1725.3	2863.8	14209.8	11402	11604.5	15599	7232.1	5101	0.000115207
AtpB_SMU_1528	ATP synthase subunit beta OS=Streptococcus mutans serotype c (strain ATCC 700610 / UA159) OX=210007 GN=atpD PE=3 SV=3	atpB	SMU.1528	K02112	M00157	Pathway modules; Energy metabolism; ATP synthesis	Energy production and conversion	P95789	ATP synthase subunit beta OS=Streptococcus mutans serotype c (strain ATCC 700610 / UA159) OX=210007 GN=atpD PE=3 SV=3	50.9	30	30	13305.1	12519.4	13402.8	8579.7	7711.3	8597.3	13077.4	10867.1	11790.2	6525.6	6478.1	6095.9	17106.9	13404.6	12415.3	9730.6	6556.9	7274.4	14043.8	11809.8	15300	10373.8	10629.6	9003.8	6.9579e-06
ValS_PE_SMU_1770	Valine--tRNA ligase OS=Streptococcus mutans serotype c (strain ATCC 700610 / UA159) OX=210007 GN=valS PE=3 SV=1	valS_PE	SMU.1770	K01873	0	0	Translation, ribosomal structure and biogenesis	Q8DSL1	Valine--tRNA ligase OS=Streptococcus mutans serotype c (strain ATCC 700610 / UA159) OX=210007 GN=valS PE=3 SV=1	100.9	49	49	15625.6	16764.6	16499.7	10138	13074.7	13032.5	15303.8	16260	15210.1	12458.4	11657.2	11985.1	13908.9	15646.3	15430.8	13966.8	13631.6	15030.8	16098.9	16576	19758.8	11989.3	11366.5	12772.1	3.93797e-05
PnpA_SMU_155	Polyribonucleotide nucleotidyltransferase OS=Streptococcus mutans serotype c (strain ATCC 700610 / UA159) OX=210007 GN=pnp PE=1 SV=1	pnpA	SMU.155	K00962	0	0	Translation, ribosomal structure and biogenesis	Q8DWB2	Polyribonucleotide nucleotidyltransferase OS=Streptococcus mutans serotype c (strain ATCC 700610 / UA159) OX=210007 GN=pnp PE=1 SV=1	80	51	51	13457.1	14768.4	14742.7	12528.2	15514.9	15582.3	12539.4	15484.6	14337.3	13650.9	14008.7	13118.6	13739.4	16021.8	15760.3	13342.4	15138.6	15849.9	15956.5	18363	17977.5	12724.6	14323.4	15374.9	0.0522738
PolC_SMU_123	DNA polymerase III PolC-type OS=Streptococcus mutans serotype c (strain ATCC 700610 / UA159) OX=210007 GN=polC PE=3 SV=1	polC	SMU.123	K03763	0	0	Replication, recombination and repair	Q8DWE0	DNA polymerase III PolC-type OS=Streptococcus mutans serotype c (strain ATCC 700610 / UA159) OX=210007 GN=polC PE=3 SV=1	165.5	67	67	11587.8	10968.8	12735.7	15033.1	11940.7	14032	9977.5	9857.5	11712.8	6020.4	7934.2	8788.6	10045.8	10901.9	12412.1	6311.9	5621.2	7736.8	13063.1	12681.5	16446.4	19958.4	19682.3	16327.2	7.61477e-07
GuaB_SMU_2157	Inosine-5'-monophosphate dehydrogenase OS=Streptococcus mutans serotype c (strain ATCC 700610 / UA159) OX=210007 GN=guaB PE=3 SV=1	guaB	SMU.2157	K00088	M00050	Pathway modules; Nucleotide metabolism; Purine metabolism	Nucleotide transport and metabolism!!!Signal transduction mechanisms	Q8DRR2	Inosine-5'-monophosphate dehydrogenase OS=Streptococcus mutans serotype c (strain ATCC 700610 / UA159) OX=210007 GN=guaB PE=3 SV=1	53.1	33	34	12267.8	9837.9	12635.2	18686.3	12983.8	15192.5	10434.1	9866.5	12238.8	7762.9	7015.2	7500.3	11951.8	10009.1	12360.8	6781.2	5388.5	6595.3	12997.8	10463.1	12241.4	13111.4	11012.2	15674.6	7.91293e-05
LivK_SMU_1669	Putative ABC transporter, branched chain amino acid-binding protein OS=Streptococcus mutans serotype c (strain ATCC 700610 / UA159) OX=210007 GN=livK PE=4 SV=1	livK	SMU.1669	K01999	0	0	Amino acid transport and metabolism	Q8DSU0	Putative ABC transporter, branched chain amino acid-binding protein OS=Streptococcus mutans serotype c (strain ATCC 700610 / UA159) OX=210007 GN=livK PE=4 SV=1	41.2	28	28	14572.7	17521.4	19139.4	10760.6	10047.6	13265.8	16281.4	21477.9	22913.6	13931.8	17018.3	22009	16186.1	18389.8	21419.7	11404.4	12891	15517.2	14496.2	21932	14894.5	7509.6	8394.8	13223.5	0.00640513
Tkt_PE_SMU_291	Transketolase OS=Streptococcus mutans serotype c (strain ATCC 700610 / UA159) OX=210007 GN=tkt PE=3 SV=1	tkt_PE	SMU.291	K00615	M00004!!!M00007!!!M00165!!!M00167!!!M00611!!!M00612	Pathway modules; Carbohydrate metabolism; Central carbohydrate metabolism!!!Pathway modules; Carbohydrate metabolism; Central carbohydrate metabolism!!!Pathway modules; Energy metabolism; Carbon fixation!!!Pathway modules; Energy metabolism; Carbon fixation!!!Signature modules; Module set; Metabolic capacity!!!Signature modules; Module set; Metabolic capacity	Carbohydrate transport and metabolism	Q8DW01	Transketolase OS=Streptococcus mutans serotype c (strain ATCC 700610 / UA159) OX=210007 GN=tkt PE=3 SV=1	71	31	31	10768.1	9252.1	9044.4	9213.4	10084.4	9236.1	10370.1	9117.9	9055.5	14589.2	12641.2	13301.4	9072.7	8888.5	8293.2	12907.1	12379.4	11415	13033.8	10934.8	11118.9	13435.1	11668.3	9148.4	0.000619256
Rs2_SMU_2032	30S ribosomal protein S2 OS=Streptococcus mutans serotype c (strain ATCC 700610 / UA159) OX=210007 GN=rpsB PE=3 SV=1	rs2	SMU.2032	K02967	0	0	Translation, ribosomal structure and biogenesis	Q8DS11	30S ribosomal protein S2 OS=Streptococcus mutans serotype c (strain ATCC 700610 / UA159) OX=210007 GN=rpsB PE=3 SV=1	29.1	21	21	17290.7	12125.7	15458.5	12536.9	9954.2	11717	14973.4	13542.8	13845.6	11547.2	8192.9	8976.9	15869.4	12795.8	15034.7	10891.1	8675.5	10762.1	16490.9	13505.2	15831.7	11287.9	8586.4	12164.3	0.0013932
EzrA_SMU_1276c	Septation ring formation regulator EzrA OS=Streptococcus mutans serotype c (strain ATCC 700610 / UA159) OX=210007 GN=ezrA PE=3 SV=1	ezrA	SMU.1276c	K06286	0	0	Cell cycle control, cell division, chromosome partitioning	Q8DTQ3	Septation ring formation regulator EzrA OS=Streptococcus mutans serotype c (strain ATCC 700610 / UA159) OX=210007 GN=ezrA PE=3 SV=1	66.5	38	38	8742.3	9493.1	11616.5	15531.5	14024.8	18144.3	8668.8	9485.2	11097.5	10664.3	11241.6	12811.2	9040.2	9369.3	11362.3	11612.6	12655.9	15445.2	10040.5	10575	12640.8	13955.5	17389.6	20094.5	0.000452968
GlnP_SMU_806c	Putative glutamine ABC transporter, permease protein OS=Streptococcus mutans serotype c (strain ATCC 700610 / UA159) OX=210007 GN=SMU_806c PE=3 SV=1	glnP	SMU.806c	K10036	0	0	unknown	Q8DUT7	Putative glutamine ABC transporter, permease protein OS=Streptococcus mutans serotype c (strain ATCC 700610 / UA159) OX=210007 GN=SMU_806c PE=3 SV=1	80.2	39	39	11377.1	11302.7	9068.6	24134.2	19872.1	19261.4	11882.8	11411	9874.4	13388.5	15645.9	10205.1	10014.3	9919	8375.7	17839.7	16872	15065.2	12346.7	12781.3	8178.1	18174.3	20446.7	20151.4	2.74932e-06
BipA_typA_SMU_546	Putative GTP-binding protein OS=Streptococcus mutans serotype c (strain ATCC 700610 / UA159) OX=210007 GN=SMU_546 PE=4 SV=1	bipA_typA	SMU.546	K06207	0	0	Signal transduction mechanisms	Q8DVE5	Putative GTP-binding protein OS=Streptococcus mutans serotype c (strain ATCC 700610 / UA159) OX=210007 GN=SMU_546 PE=4 SV=1	68.4	36	36	13040.7	11718.7	9530.8	13386.7	12696.9	10051.5	10735.2	11967.9	8487.4	10478.6	10721.8	7524.7	10932.6	11989.7	8775.2	11751.9	12664.5	10270.2	12683.4	13138.2	10493.4	13011.4	12177.8	11177.1	0.409668
GyrA_SMU_1114	DNA gyrase subunit A OS=Streptococcus mutans serotype c (strain ATCC 700610 / UA159) OX=210007 GN=gyrA PE=3 SV=1	gyrA	SMU.1114	K02469	0	0	Replication, recombination and repair	Q8DU41	DNA gyrase subunit A OS=Streptococcus mutans serotype c (strain ATCC 700610 / UA159) OX=210007 GN=gyrA PE=3 SV=1	92.3	49	49	13228.1	11874.4	13383.5	15867.1	12978.2	16576.5	11754.8	12489.6	12292.5	11794.3	10978.6	10756.4	13379.6	12821.9	13998.9	13735	13194.8	14342	14097.9	12734.3	14648.7	16352.5	16755.9	17458.1	4.52853e-05
Pgi_SMU_307	Glucose-6-phosphate isomerase OS=Streptococcus mutans serotype c (strain ATCC 700610 / UA159) OX=210007 GN=pgi PE=3 SV=1	pgi	SMU.307	K01810	M00001!!!M00004!!!M00892!!!M00909	Pathway modules; Carbohydrate metabolism; Central carbohydrate metabolism!!!Pathway modules; Carbohydrate metabolism; Central carbohydrate metabolism!!!Pathway modules; Carbohydrate metabolism; Other carbohydrate metabolism!!!Pathway modules; Carbohydrate metabolism; Other carbohydrate metabolism	Carbohydrate transport and metabolism	Q9X670	Glucose-6-phosphate isomerase OS=Streptococcus mutans serotype c (strain ATCC 700610 / UA159) OX=210007 GN=pgi PE=3 SV=1	49.4	26	26	11826.2	10185.9	10695.9	7589.7	8622.8	8158.9	9749.8	9445.5	9964	8166.5	7240.6	7974.2	9729.2	10163	10661.1	8811.2	8540.8	9129.4	11020.4	8752.1	10861.3	9401.6	7902.3	7750.5	0.000357415
TpiA_PE_SMU_715	Triosephosphate isomerase OS=Streptococcus mutans serotype c (strain ATCC 700610 / UA159) OX=210007 GN=tpiA PE=3 SV=2	tpiA_PE	SMU.715	K01803	M00001!!!M00002!!!M00003	Pathway modules; Carbohydrate metabolism; Central carbohydrate metabolism!!!Pathway modules; Carbohydrate metabolism; Central carbohydrate metabolism!!!Pathway modules; Carbohydrate metabolism; Central carbohydrate metabolism	Carbohydrate transport and metabolism	P72484	Triosephosphate isomerase OS=Streptococcus mutans serotype c (strain ATCC 700610 / UA159) OX=210007 GN=tpiA PE=3 SV=2	27.2	16	16	6564.9	8668.8	7194.2	8158.3	12522.3	10839.1	6858	8912.8	6535.8	6536.4	11257.8	8258.3	7188.8	9824.8	6775.5	10284.5	13746.8	10925.7	8186.8	10484.1	8948.6	7277.6	9860.3	9583.1	0.0793395
CitB_SMU_670	Aconitate hydratase A OS=Streptococcus mutans serotype c (strain ATCC 700610 / UA159) OX=210007 GN=acn PE=3 SV=2	citB	SMU.670	K01681	M00009!!!M00010!!!M00012!!!M00740!!!M00173!!!M00614	Pathway modules; Carbohydrate metabolism; Central carbohydrate metabolism!!!Pathway modules; Carbohydrate metabolism; Central carbohydrate metabolism!!!Pathway modules; Carbohydrate metabolism; Other carbohydrate metabolism!!!Pathway modules; Carbohydrate metabolism; Other carbohydrate metabolism!!!Pathway modules; Energy metabolism; Carbon fixation!!!Signature modules; Module set; Metabolic capa…	Energy production and conversion	Q59938	Aconitate hydratase A OS=Streptococcus mutans serotype c (strain ATCC 700610 / UA159) OX=210007 GN=acn PE=3 SV=2	98	49	49	3148	2197.7	1955.1	28797	28111.1	23671.4	2632.4	1936.8	2180.8	7139.7	8514.4	4408.1	2402.7	2341.9	2158.9	16934.2	15897.4	14666.1	5559.1	3942.4	3672.3	36661.9	32014.2	31953.6	1.09328e-13
PepO_SMU_2036	Putative peptidase OS=Streptococcus mutans serotype c (strain ATCC 700610 / UA159) OX=210007 GN=pepO PE=4 SV=1	pepO	SMU.2036	K07386	0	0	Posttranslational modification, protein turnover, chaperones	I6L8Y4	Putative peptidase OS=Streptococcus mutans serotype c (strain ATCC 700610 / UA159) OX=210007 GN=pepO PE=4 SV=1	71.7	34	34	11256.9	12485.7	11917.3	9337.6	9782.5	9355.1	12825	10509.4	12344	11633	11294.4	10505.5	12320.6	12423.8	12982.4	11520.3	11550.1	10974.8	11778.6	11516.5	12742.6	11940.3	13239.4	9331.9	0.0349629
PhsG_SMU_1535	Alpha-1,4 glucan phosphorylase OS=Streptococcus mutans serotype c (strain ATCC 700610 / UA159) OX=210007 GN=phsG PE=3 SV=1	phsG	SMU.1535	K00688	M00855	Pathway modules; Carbohydrate metabolism; Other carbohydrate metabolism	Carbohydrate transport and metabolism	Q8DT55	Alpha-1,4 glucan phosphorylase OS=Streptococcus mutans serotype c (strain ATCC 700610 / UA159) OX=210007 GN=phsG PE=3 SV=1	91	49	49	9046.9	7245.5	6872.8	12198.8	13629.3	12359.1	8925	6644.8	7066.4	21248.9	17412	18905.9	8378.1	7687.9	7374	21776.4	21653.2	20314.9	10786.5	8951.6	9542.6	18871.8	16159.3	12551.5	8.95536e-09
GlgP_SMU_1564	Alpha-1,4 glucan phosphorylase OS=Streptococcus mutans serotype c (strain ATCC 700610 / UA159) OX=210007 GN=glgP PE=1 SV=1	glgP	SMU.1564	K00688	M00855	Pathway modules; Carbohydrate metabolism; Other carbohydrate metabolism	Carbohydrate transport and metabolism	Q8DT31	Alpha-1,4 glucan phosphorylase OS=Streptococcus mutans serotype c (strain ATCC 700610 / UA159) OX=210007 GN=glgP PE=1 SV=1	86.8	46	46	18102.4	14555.3	14646.8	14974.9	19143.6	17492.3	14306.9	13816.1	12997.7	16841.4	17249	17143.4	9275	11180.6	10227.1	14175.8	13364.6	13615.7	15910.7	13598	13925.5	17566.2	16959	17510.1	2.40069e-05
FabF_SMU_1739	3-oxoacyl-[acyl-carrier-protein] synthase 2 OS=Streptococcus mutans serotype c (strain ATCC 700610 / UA159) OX=210007 GN=fabF PE=3 SV=1	fabF	SMU.1739	K09458	M00083!!!M00873!!!M00874!!!M00572	Pathway modules; Lipid metabolism; Fatty acid metabolism!!!Pathway modules; Lipid metabolism; Fatty acid metabolism!!!Pathway modules; Lipid metabolism; Fatty acid metabolism!!!Pathway modules; Metabolism of cofactors and vitamins; Cofactor and vitamin metabolism	Lipid transport and metabolism!!!Secondary metabolites biosynthesis, transport and catabolism	Q8DSN6	3-oxoacyl-[acyl-carrier-protein] synthase 2 OS=Streptococcus mutans serotype c (strain ATCC 700610 / UA159) OX=210007 GN=fabF PE=3 SV=1	43.6	20	20	4143.3	5483.7	5653	6284	10613.8	9514.5	4679.4	5828.5	5800.2	8928.6	9259.2	10928.5	4548.7	4903.2	5103.5	8111.5	10527.5	10674.5	4855.4	6038.4	6121.6	7708.3	8526.4	10400.3	9.7617e-05
NrdA_nrdE_SMU_668c	Ribonucleoside-diphosphate reductase OS=Streptococcus mutans serotype c (strain ATCC 700610 / UA159) OX=210007 GN=SMU_668c PE=3 SV=1	nrdA_nrdE	SMU.668c	K00525	M00053	Pathway modules; Nucleotide metabolism; Pyrimidine metabolism	Nucleotide transport and metabolism	Q8DV42	Ribonucleoside-diphosphate reductase OS=Streptococcus mutans serotype c (strain ATCC 700610 / UA159) OX=210007 GN=SMU_668c PE=3 SV=1	81.4	45	45	10789.4	14669.1	12975	13648.7	14453.9	14183.4	12270.4	15295.3	13653.6	13782.2	16859.9	16233.5	13954.2	17688	17167.4	11209.8	12924.2	12363.2	12217.4	16088.3	14155.8	13330.2	14562.9	17244.9	0.100646
RpoA_SMU_2001	DNA-directed RNA polymerase subunit alpha OS=Streptococcus mutans serotype c (strain ATCC 700610 / UA159) OX=210007 GN=rpoA PE=3 SV=1	rpoA	SMU.2001	K03040	0	0	Transcription	Q8DS36	DNA-directed RNA polymerase subunit alpha OS=Streptococcus mutans serotype c (strain ATCC 700610 / UA159) OX=210007 GN=rpoA PE=3 SV=1	34.5	28	28	14567.9	14554.3	15612.3	11579.1	15865.8	14856.6	11515.8	14383.5	13309.4	11940.5	13297.3	12173.5	12778.2	16008.2	15198.1	11913.1	15238.5	15822.5	14827.5	16906.8	17407.2	11030.3	12620.2	14070.6	0.0959591
Rs3_SMU_2021	30S ribosomal protein S3 OS=Streptococcus mutans serotype c (strain ATCC 700610 / UA159) OX=210007 GN=rpsC PE=3 SV=1	rs3	SMU.2021	K02982	0	0	Translation, ribosomal structure and biogenesis	P59186	30S ribosomal protein S3 OS=Streptococcus mutans serotype c (strain ATCC 700610 / UA159) OX=210007 GN=rpsC PE=3 SV=1	24.1	12	12	8045.5	8185.8	7235.7	8918.9	8429.3	7865.2	7332.8	9216.3	6789.8	5559.7	6383.2	5062.2	7556.8	8804.2	7393.3	5227.7	6269.4	5693.6	8026.8	9418.4	7673.3	6598.3	8591.2	8955.4	0.00357536
Smc_SMU_1513	Chromosome partition protein Smc OS=Streptococcus mutans serotype c (strain ATCC 700610 / UA159) OX=210007 GN=smc PE=3 SV=1	smc	SMU.1513	K03529	0	0	Cell cycle control, cell division, chromosome partitioning	Q7ZAL0	Chromosome partition protein Smc OS=Streptococcus mutans serotype c (strain ATCC 700610 / UA159) OX=210007 GN=smc PE=3 SV=1	134.4	63	64	13405.1	12411.7	13108.8	16557.7	13591.7	15413.4	11782.3	11588.7	11999.5	8380	9855.8	8251.9	12816.2	12643.4	13054	10506.2	10534.9	10962.9	15093	14090.8	15579	13293	13381.8	16343.2	3.20401e-06
GatA_SMU_1820c	Glutamyl-tRNA(Gln) amidotransferase subunit A OS=Streptococcus mutans serotype c (strain ATCC 700610 / UA159) OX=210007 GN=gatA PE=3 SV=1	gatA	SMU.1820c	K02433	0	0	Translation, ribosomal structure and biogenesis	Q8DSG5	Glutamyl-tRNA(Gln) amidotransferase subunit A OS=Streptococcus mutans serotype c (strain ATCC 700610 / UA159) OX=210007 GN=gatA PE=3 SV=1	52.9	32	32	14993.8	11188.1	11502.5	8695.9	9171.3	8100.5	12505.6	10698.6	10841	11640.7	8458.4	7917.5	13250.3	14231.7	15541.3	8630.9	7803.2	7568	12670	10387.6	10316.9	10639.3	8893.7	7465.7	0.000530478
PE_SMU_1760c	Uncharacterized protein OS=Streptococcus mutans serotype c (strain ATCC 700610 / UA159) OX=210007 GN=SMU_1760c PE=4 SV=1	SMU_1760c_PE	SMU.1760c	K19118	0	0	Defense mechanisms	Q8DSM0	Uncharacterized protein OS=Streptococcus mutans serotype c (strain ATCC 700610 / UA159) OX=210007 GN=SMU_1760c PE=4 SV=1	33.1	27	27	10040.1	8001.1	14542.2	6327.6	9416	11495.7	8259.1	9981.4	13517.9	20075	13401.7	14960.8	5642.7	5689.2	7151.6	9091.6	7121.8	8928.6	6728.8	7100.1	6262.2	5731.1	7456.8	7054.7	0.00106429
Rs5_SMU_2009	30S ribosomal protein S5 OS=Streptococcus mutans serotype c (strain ATCC 700610 / UA159) OX=210007 GN=rpsE PE=3 SV=1	rs5	SMU.2009	K02988	0	0	Translation, ribosomal structure and biogenesis	P59125	30S ribosomal protein S5 OS=Streptococcus mutans serotype c (strain ATCC 700610 / UA159) OX=210007 GN=rpsE PE=3 SV=1	17.1	18	18	11184	12011.2	10056.5	7497.2	10035.5	7992.8	9607.7	13321.1	9201.2	7422.3	7934.9	5967.1	10302.4	12511.1	9712.4	6780.2	8493	7251.8	10425.5	12987	10238	6533.1	7611.8	8063.8	0.00253835
ClpE_SMU_562	ATP-dependent protease ClpE OS=Streptococcus mutans serotype c (strain ATCC 700610 / UA159) OX=210007 GN=clpE PE=3 SV=1	clpE	SMU.562	K03697	0	0	Posttranslational modification, protein turnover, chaperones	Q8DVD0	ATP-dependent protease ClpE OS=Streptococcus mutans serotype c (strain ATCC 700610 / UA159) OX=210007 GN=clpE PE=3 SV=1	83.7	46	47	10371.5	10067.3	11266.8	11783.3	15259.2	12853.9	11649.7	11802.8	10704.2	17516	14932.2	12874.2	11336.3	14722.7	15089.1	24502.5	28098.9	29226.3	12643.2	14144	13819.4	10629.4	9039.4	11352.7	2.37581e-08
SMU_2167	50S ribosomal protein L2 OS=Streptococcus mutans serotype c (strain ATCC 700610 / UA159) OX=210007 GN=rplB PE=3 SV=1	SMU_2167	SMU.2167		0	0	unknown	G1XVB9	50S ribosomal protein L2 OS=Streptococcus mutans serotype c (strain ATCC 700610 / UA159) OX=210007 GN=rplB PE=3 SV=1	30.2	21	21	15758.5	15494.9	14505.7	14579.8	13413.4	13109	13597.6	17928.9	13799	10331.8	11038.2	8601.4	13936.8	15695.5	13797.8	9633.6	10991.5	10148.7	15619.9	18258.2	15205.8	12099.3	15134.2	14183.5	0.000226565
PurL_SMU_30	Putative phosphoribosylformylglycinamidine synthase, (FGAM synthase) OS=Streptococcus mutans serotype c (strain ATCC 700610 / UA159) OX=210007 GN=purL PE=4 SV=1	purL	SMU.30	K01952	M00048	Pathway modules; Nucleotide metabolism; Purine metabolism	Nucleotide transport and metabolism!!!Nucleotide transport and metabolism	Q8DWL5	Putative phosphoribosylformylglycinamidine synthase, (FGAM synthase) OS=Streptococcus mutans serotype c (strain ATCC 700610 / UA159) OX=210007 GN=purL PE=4 SV=1	135.1	55	55	8129.2	13005.7	9629.2	5366.9	7172.6	7685.8	9758.2	11140.2	9974.5	13394.3	22059.9	15933	9138.2	12797.9	9878.3	7707.9	10501.8	7771.3	9057	11401.8	9404.3	10403.2	12689.4	6901	0.0045643
SMU_475	Ribonuclease Y OS=Streptococcus mutans serotype c (strain ATCC 700610 / UA159) OX=210007 GN=rny PE=3 SV=1	SMU_475	SMU.475	K18682	0	0	Translation, ribosomal structure and biogenesis!!!Translation, ribosomal structure and biogenesis!!!General function prediction only	Q8DVK7	Ribonuclease Y OS=Streptococcus mutans serotype c (strain ATCC 700610 / UA159) OX=210007 GN=rny PE=3 SV=1	60.3	38	38	11979.9	9289.7	12124.7	19972.9	14484.4	19600	11884.5	10719.7	11880.1	23950.6	20022.8	18721.5	12798.7	10713.9	13269.2	21037.6	15278.6	19702.5	12033.3	11024.9	11449.6	13531.9	13201.9	20305	0.000398512
SMU_2024c	50S ribosomal protein L4 OS=Streptococcus mutans serotype c (strain ATCC 700610 / UA159) OX=210007 GN=rplD PE=3 SV=2	SMU_2024c	SMU.2024c	K02926	0	0	Translation, ribosomal structure and biogenesis	Q8DS17	50S ribosomal protein L4 OS=Streptococcus mutans serotype c (strain ATCC 700610 / UA159) OX=210007 GN=rplD PE=3 SV=2	22.2	12	12	9707.8	9818.5	8290	9390.6	9289.7	7738.3	8310.6	10549.3	7714.3	7067	7124.7	5349.8	8568.2	10104.6	8003.7	6804.9	7140.9	5967.1	9426.8	11290.1	8289.3	8122.8	9570.6	8737.2	0.015096
PurB_SMU_59	Adenylosuccinate lyase OS=Streptococcus mutans serotype c (strain ATCC 700610 / UA159) OX=210007 GN=purB PE=3 SV=2	purB	SMU.59	K01756	M00048!!!M00049	Pathway modules; Nucleotide metabolism; Purine metabolism!!!Pathway modules; Nucleotide metabolism; Purine metabolism	Nucleotide transport and metabolism	P72478	Adenylosuccinate lyase OS=Streptococcus mutans serotype c (strain ATCC 700610 / UA159) OX=210007 GN=purB PE=3 SV=2	49.3	33	33	11911.8	16841.8	11269.6	5389.3	8765.4	7352.7	11778	16338.8	11462.2	15988.3	20686	14298.4	13536.2	18693.6	13180.1	8503.9	11585.8	7726.8	12263.7	16332.9	11357.4	8025.8	12016.4	5950.8	0.00551219
Rl17_SMU_2000	50S ribosomal protein L17 OS=Streptococcus mutans serotype c (strain ATCC 700610 / UA159) OX=210007 GN=rplQ PE=3 SV=1	rl17	SMU.2000	K02879	0	0	Translation, ribosomal structure and biogenesis	Q8DS37	50S ribosomal protein L17 OS=Streptococcus mutans serotype c (strain ATCC 700610 / UA159) OX=210007 GN=rplQ PE=3 SV=1	14.5	12	12	5895.4	7706.9	6583.5	5270.1	6254.7	5677	5116.9	9231.2	6125.1	3925.4	5213.6	3841.3	5617.6	8268.1	6719.9	3630.9	5211.9	4872	5666.5	8877.8	6817.4	3371.6	5158	5335.2	0.0480731
AspS_SMU_2101	Aspartate--tRNA ligase 2 OS=Streptococcus mutans serotype c (strain ATCC 700610 / UA159) OX=210007 GN=aspS2 PE=3 SV=1	aspS	SMU.2101	K01876	0	0	Translation, ribosomal structure and biogenesis	Q8DRV9	Aspartate--tRNA ligase 2 OS=Streptococcus mutans serotype c (strain ATCC 700610 / UA159) OX=210007 GN=aspS2 PE=3 SV=1	66.9	34	37	12640.1	10706	10917	17134.8	14018.6	13749.2	10701.5	10648.3	9923	8617.2	9771.7	9002.2	11319.3	10994.3	10747	9754.2	9899.8	9249.8	12571.1	11614	11109	17616.3	16643.5	16902.8	6.54654e-08
Pbp1a_SMU_467	Penicillin-binding protein 1a membrane carboxypeptidase OS=Streptococcus mutans serotype c (strain ATCC 700610 / UA159) OX=210007 GN=pbp1a PE=4 SV=1	pbp1a	SMU.467	K05366	0	0	unknown	Q8DVL4	Penicillin-binding protein 1a membrane carboxypeptidase OS=Streptococcus mutans serotype c (strain ATCC 700610 / UA159) OX=210007 GN=pbp1a PE=4 SV=1	77.7	36	36	11542.4	11232.6	12900.1	12453.7	10656.7	12833.3	12395	12146.1	13734.7	13252.5	13120.2	13367.5	14073.6	12533.8	14370.8	15047.8	13715.6	14769.4	9262.8	8348.4	8974.5	13677.5	14382.4	13267.3	5.93058e-06
GlmS_SMU_1187	Glutamine--fructose-6-phosphate aminotransferase [isomerizing] OS=Streptococcus mutans serotype c (strain ATCC 700610 / UA159) OX=210007 GN=glmS PE=3 SV=3	glmS	SMU.1187	K00820	M00892!!!M00909	Pathway modules; Carbohydrate metabolism; Other carbohydrate metabolism!!!Pathway modules; Carbohydrate metabolism; Other carbohydrate metabolism	Cell wall/membrane/envelope biogenesis	Q8DTY0	Glutamine--fructose-6-phosphate aminotransferase [isomerizing] OS=Streptococcus mutans serotype c (strain ATCC 700610 / UA159) OX=210007 GN=glmS PE=3 SV=3	65.4	32	32	6289.8	4260.4	5494.2	12573.4	11396.4	14839.3	6911.2	5015.1	5890.5	12563.9	10214.8	9646	5938.5	3899.5	4806.3	20571.5	16471.5	18474.2	7272.4	5422.2	5510.5	13396	9971.3	13985.7	3.82483e-08
PepN_SMU_1132	Aminopeptidase OS=Streptococcus mutans serotype c (strain ATCC 700610 / UA159) OX=210007 GN=pepN PE=3 SV=1	pepN	SMU.1132	K01256	0	0	Amino acid transport and metabolism	Q8DU26	Aminopeptidase OS=Streptococcus mutans serotype c (strain ATCC 700610 / UA159) OX=210007 GN=pepN PE=3 SV=1	96.8	41	41	11243.6	8107.2	9631.3	8780.8	9691	10413.6	8781.1	8806.3	8797.6	12626.6	9067.5	9025.1	8855.3	7899.9	8356.4	12289.2	10524.2	11835.1	9896.4	7727.4	9406.3	12359.3	10185.1	10268.2	0.0601886
PacL_SMU_1563	Putative cation-transporting P-type ATPase PacL OS=Streptococcus mutans serotype c (strain ATCC 700610 / UA159) OX=210007 GN=pacL PE=4 SV=1	pacL	SMU.1563		0	0	unknown	Q8DT32	Putative cation-transporting P-type ATPase PacL OS=Streptococcus mutans serotype c (strain ATCC 700610 / UA159) OX=210007 GN=pacL PE=4 SV=1	101.8	45	45	14665.5	15958.8	16472.3	7210.4	5871.9	6687.2	16488.5	12005.5	16010.7	7733.6	7736.6	9392.3	14571.1	13216.3	14071.2	8530.6	7563	7625.1	15964.2	13795.6	17252	9273.9	10952.8	6012.4	8.78394e-07
GltX_SMU_330	Glutamate--tRNA ligase OS=Streptococcus mutans serotype c (strain ATCC 700610 / UA159) OX=210007 GN=gltX PE=3 SV=1	gltX	SMU.330	K09698	M00121	Pathway modules; Metabolism of cofactors and vitamins; Cofactor and vitamin metabolism	Translation, ribosomal structure and biogenesis	Q8DVX9	Glutamate--tRNA ligase OS=Streptococcus mutans serotype c (strain ATCC 700610 / UA159) OX=210007 GN=gltX PE=3 SV=1	55.7	37	37	13902.2	12612	13392.9	8624.7	12137.2	11270.8	12158.9	12752.3	13001.2	12200.2	10387.8	10599.4	12431.5	13636.4	14231.6	12405.5	13253.1	15489.8	12944.1	13022.4	14417.5	9413.8	9256.3	10811.4	0.00202998
ClpC_SMU_2029	Class III stress response-related ATP-dependent Clp protease, ATP-binding subunit OS=Streptococcus mutans serotype c (strain ATCC 700610 / UA159) OX=210007 GN=clpC PE=3 SV=1	clpC	SMU.2029	K03696	0	0	unknown	Q8DS14	Class III stress response-related ATP-dependent Clp protease, ATP-binding subunit OS=Streptococcus mutans serotype c (strain ATCC 700610 / UA159) OX=210007 GN=clpC PE=3 SV=1	90.3	42	44	8721.5	8566.8	8589	15783.6	13471.1	13348.9	8921.5	8973.7	8209	12585.7	11992.6	11250.6	9699.1	9495.9	9361.8	12841.5	13078.5	13386.4	10901	10571.8	10322.8	17353.9	18830.6	16106.5	1.21509e-09
GatB_SMU_1819	Aspartyl/glutamyl-tRNA(Asn/Gln) amidotransferase subunit B OS=Streptococcus mutans serotype c (strain ATCC 700610 / UA159) OX=210007 GN=gatB PE=3 SV=1	gatB	SMU.1819	K02434	0	0	Translation, ribosomal structure and biogenesis	Q8DSG6	Aspartyl/glutamyl-tRNA(Asn/Gln) amidotransferase subunit B OS=Streptococcus mutans serotype c (strain ATCC 700610 / UA159) OX=210007 GN=gatB PE=3 SV=1	53.5	28	28	14632.8	13234.6	15005.5	9603	11235.4	10726.4	12452.4	12690.1	14148.5	12357.9	10159.9	10243.7	13862.5	16743.6	19886	10316.3	9813.1	10484.4	13334.8	11516.2	13072.2	11509.7	10535.7	10140.8	0.000188169
MycB_SMU_1341c	Putative gramicidin S synthetase OS=Streptococcus mutans serotype c (strain ATCC 700610 / UA159) OX=210007 GN=SMU_1341c PE=4 SV=1	mycB	SMU.1341c		0	0	unknown	Q8DTJ6	Putative gramicidin S synthetase OS=Streptococcus mutans serotype c (strain ATCC 700610 / UA159) OX=210007 GN=SMU_1341c PE=4 SV=1	141.6	51	51	16643.1	11421.3	16766	20550.4	18719.4	17575.4	8470.7	19975.3	10251	9458.1	15206.7	7886.7	9964.6	11473.5	8539.7	14891.1	16124.5	10125.8	7815	7170.5	9937.7	5683.9	5581.7	5722.8	0.00306461
Ldh_SMU_1115	L-lactate dehydrogenase OS=Streptococcus mutans serotype c (strain ATCC 700610 / UA159) OX=210007 GN=ldh PE=3 SV=2	ldh	SMU.1115	K00016	0	0	Energy production and conversion	P26283	L-lactate dehydrogenase OS=Streptococcus mutans serotype c (strain ATCC 700610 / UA159) OX=210007 GN=ldh PE=3 SV=2	35.2	16	16	7151.1	7489.2	6405.5	6180	6474.3	5460.2	7128.8	6032.2	5775.6	5810.5	6627.4	5312.1	7194.1	7520.9	6554	7178.7	7387.6	6771	7701.7	7283.1	7362.9	7915.1	7302.3	6169.4	0.0341606
RnsB_SMU_1121c	Putative ABC transporter OS=Streptococcus mutans serotype c (strain ATCC 700610 / UA159) OX=210007 GN=SMU_1121c PE=4 SV=1	rnsB	SMU.1121c	K07335	0	0	Signal transduction mechanisms	Q8DU36	Putative ABC transporter OS=Streptococcus mutans serotype c (strain ATCC 700610 / UA159) OX=210007 GN=SMU_1121c PE=4 SV=1	36.6	28	29	9448.8	8817.8	8420.3	13540.1	13139.3	15433.4	7759.1	9893.3	8333.4	13604.9	15463.2	15146.3	6906.6	8435.4	7812.8	13150.3	14500.7	14457.7	10931.6	12134	10249.4	13144.5	13741.4	18251.7	3.98941e-06
Ffh_SMU_1060	Signal recognition particle protein OS=Streptococcus mutans serotype c (strain ATCC 700610 / UA159) OX=210007 GN=ffh PE=3 SV=3	ffh	SMU.1060	K03106	0	0	Intracellular trafficking, secretion, and vesicular transport	Q54431	Signal recognition particle protein OS=Streptococcus mutans serotype c (strain ATCC 700610 / UA159) OX=210007 GN=ffh PE=3 SV=3	57	31	31	9635.3	7342.8	8946.8	12087.1	11241.9	12572.1	8725.5	7389.8	8381.6	11412.1	9231.3	10487.9	8667.9	7506.7	8873.3	12367.7	11317	13727.8	10940.9	9101	11019.9	15000	13850.7	14188.9	2.9476e-06
FatB_yclQ_SMU_998	Putative ABC transporter, periplasmic ferrichrome-binding protein OS=Streptococcus mutans serotype c (strain ATCC 700610 / UA159) OX=210007 GN=SMU_998 PE=4 SV=1	fatB_yclQ	SMU.998	K02016	0	0	Inorganic ion transport and metabolism	Q8DUD7	Putative ABC transporter, periplasmic ferrichrome-binding protein OS=Streptococcus mutans serotype c (strain ATCC 700610 / UA159) OX=210007 GN=SMU_998 PE=4 SV=1	37.7	26	26	3204.7	14741	5902.2	1387.2	1254.1	1722.9	24961	17185.2	21001.9	30484.2	19959.2	16767.5	20800.4	20876.9	21741.7	11481.5	7622.4	8896.4	3737.5	7001	2502.2	1094.8	1326.6	1499.1	2.1738e-06
PE_SMU_229	Uncharacterized protein OS=Streptococcus mutans serotype c (strain ATCC 700610 / UA159) OX=210007 GN=SMU_229 PE=4 SV=1	SMU_229_PE	SMU.229	K07030	0	0	General function prediction only	Q8DW46	Uncharacterized protein OS=Streptococcus mutans serotype c (strain ATCC 700610 / UA159) OX=210007 GN=SMU_229 PE=4 SV=1	59.6	31	32	8126.5	6166.1	6636.6	18103.4	12227.2	13747.1	7075.4	6134.6	6257.7	10074.6	8226	8852.2	7314.8	6093.5	6439.7	10695.2	9737.7	9797.5	8454	6807.3	7381.2	18228.1	16253.6	15861.3	1.57132e-07
PtnA_SMU_1877	Putative PTS system, mannose-specific component IIAB OS=Streptococcus mutans serotype c (strain ATCC 700610 / UA159) OX=210007 GN=ptnA PE=4 SV=1	ptnA	SMU.1877	K02794	0	0	Carbohydrate transport and metabolism!!!Carbohydrate transport and metabolism	Q8DSC4	Putative PTS system, mannose-specific component IIAB OS=Streptococcus mutans serotype c (strain ATCC 700610 / UA159) OX=210007 GN=ptnA PE=4 SV=1	35.5	23	23	6412.7	5371.7	5258.7	10429.4	10547.3	8676.3	5762.9	5900.8	4700.8	11317.9	8231.7	8842.4	42327.1	17519.2	22451.6	28649.4	29308.1	20852.1	7019.3	6702.9	7162.2	6902.6	6489.6	8952	8.59843e-05
DivIVA_SMU_557	Putative cell division protein DivIVA OS=Streptococcus mutans serotype c (strain ATCC 700610 / UA159) OX=210007 GN=divIVA PE=4 SV=1	divIVA	SMU.557	K04074	0	0	Cell cycle control, cell division, chromosome partitioning	Q8DVD4	Putative cell division protein DivIVA OS=Streptococcus mutans serotype c (strain ATCC 700610 / UA159) OX=210007 GN=divIVA PE=4 SV=1	30.8	23	23	8518.9	11081.6	8713.2	8409.7	9936.3	8558.8	11340.3	11137.5	10206.6	13626.4	11947.3	12365.6	8471.8	10361.9	7154.2	8640.1	8298.2	7671.2	12403.2	12162.5	9893.6	11892.6	10977.5	10884	0.000772215
GlgC_SMU_1538	Glucose-1-phosphate adenylyltransferase OS=Streptococcus mutans serotype c (strain ATCC 700610 / UA159) OX=210007 GN=glgC PE=3 SV=2	glgC	SMU.1538	K00975	M00854!!!M00565	Pathway modules; Carbohydrate metabolism; Other carbohydrate metabolism!!!Pathway modules; Carbohydrate metabolism; Other carbohydrate metabolism	Carbohydrate transport and metabolism	Q8DT53	Glucose-1-phosphate adenylyltransferase OS=Streptococcus mutans serotype c (strain ATCC 700610 / UA159) OX=210007 GN=glgC PE=3 SV=2	41.9	18	18	4149.4	2903.3	3318.7	10349.6	10314	8559.4	4131.4	2621	4071.3	21608.9	13915	21021	2796.8	2250.5	3130.7	19442.6	15851.9	15246	6239.5	4211.3	4845.6	16862.4	11974.6	10012.2	1.70119e-07
AdhC_SMU_129	Dihydrolipoamide acetyltransferase component of pyruvate dehydrogenase complex OS=Streptococcus mutans serotype c (strain ATCC 700610 / UA159) OX=210007 GN=adhC PE=3 SV=1	adhC_	SMU.129	K00627	0	0	unknown	Q8DWD5	Dihydrolipoamide acetyltransferase component of pyruvate dehydrogenase complex OS=Streptococcus mutans serotype c (strain ATCC 700610 / UA159) OX=210007 GN=adhC PE=3 SV=1	48.6	21	25	6752.2	18687.3	8041.8	3110.1	3508	1986.9	19530	12998.6	10864.5	28017.1	19630.6	27474.8	4928.8	6563.4	3540.4	5323.5	7076.1	5192.5	10062.1	16418.4	10802.1	2959.8	3978.4	1940	1.37698e-05
ArgS_SMU_2098	Arginine--tRNA ligase OS=Streptococcus mutans serotype c (strain ATCC 700610 / UA159) OX=210007 GN=argS PE=3 SV=1	argS	SMU.2098	K01887	0	0	Translation, ribosomal structure and biogenesis	Q8DRW2	Arginine--tRNA ligase OS=Streptococcus mutans serotype c (strain ATCC 700610 / UA159) OX=210007 GN=argS PE=3 SV=1	63.5	40	40	12015.6	9642.2	13474.9	9443.5	8961.1	11836.2	12693.4	10467.9	14795.5	12314	8820.3	15015.9	13061.3	9954.5	14250.2	11165.5	8723	11864.1	12670.3	11144.5	11270.8	11108.4	8540.2	11665.9	0.665624
BacD_SMU_1339	Putative bacitracin synthetase OS=Streptococcus mutans serotype c (strain ATCC 700610 / UA159) OX=210007 GN=bacD PE=4 SV=1	bacD	SMU.1339		0	0	unknown	Q8DTJ8	Putative bacitracin synthetase OS=Streptococcus mutans serotype c (strain ATCC 700610 / UA159) OX=210007 GN=bacD PE=4 SV=1	168.2	55	55	10887.3	7214.9	11276.8	19869.2	16625.8	17598.3	7829.1	11439.9	7528.5	9190.3	13992.1	7997.2	8096.9	7456.7	6943	16133.1	15543.3	12211.4	7165.1	5519.3	8301	7771.8	5953.6	6845.2	1.87436e-05
PfkA_SMU_1191	ATP-dependent 6-phosphofructokinase OS=Streptococcus mutans serotype c (strain ATCC 700610 / UA159) OX=210007 GN=pfkA PE=3 SV=1	pfkA	SMU.1191	K00850	M00001!!!M00345	Pathway modules; Carbohydrate metabolism; Central carbohydrate metabolism!!!Pathway modules; Energy metabolism; Methane metabolism	Carbohydrate transport and metabolism	Q8DTX6	ATP-dependent 6-phosphofructokinase OS=Streptococcus mutans serotype c (strain ATCC 700610 / UA159) OX=210007 GN=pfkA PE=3 SV=1	35.7	22	22	7258.6	8700.9	8668.8	4151.6	6938.4	5710.7	7013.1	8508.9	7902.5	4087.8	5300.2	4068.5	8601.8	9775.9	9425.9	5239	6872.6	6873.6	8171.7	9841.4	9321	5401.5	6724	5531	2.67517e-05
SyfB_SMU_1510	Phenylalanine--tRNA ligase beta subunit OS=Streptococcus mutans serotype c (strain ATCC 700610 / UA159) OX=210007 GN=pheT PE=3 SV=1	syfB	SMU.1510	K01890	0	0	Translation, ribosomal structure and biogenesis!!!Translation, ribosomal structure and biogenesis	Q8CWX2	Phenylalanine--tRNA ligase beta subunit OS=Streptococcus mutans serotype c (strain ATCC 700610 / UA159) OX=210007 GN=pheT PE=3 SV=1	87.3	42	42	19763	14552.1	13948.2	11115.1	12077.6	10548.8	15723.6	11897.2	11468.9	12678.9	9353.1	6840.5	21188.6	20711.3	20233.5	12818.7	11497.4	11702.7	15440.7	12472.8	14451.5	9286.9	7279.5	8571.6	1.84177e-05
FruI_SMU_872	Inducible fructose permease OS=Streptococcus mutans serotype c (strain ATCC 700610 / UA159) OX=210007 GN=fruI PE=4 SV=1	fruI	SMU.872	K02770	0	0	Carbohydrate transport and metabolism!!!Carbohydrate transport and metabolism	Q8DUN3	Inducible fructose permease OS=Streptococcus mutans serotype c (strain ATCC 700610 / UA159) OX=210007 GN=fruI PE=4 SV=1	68.2	26	26	6132.1	5288.5	5929.5	11845.1	9658.9	10317.4	6219.6	5520.8	5738.8	12208	10662.9	12458.9	6333	6151.1	5789.7	15612.3	11342.8	13052.4	9010.2	7402.5	12613.2	12668.4	12905.3	12614.6	2.80239e-06
PmgY_SMU_596	2,3-bisphosphoglycerate-dependent phosphoglycerate mutase OS=Streptococcus mutans serotype c (strain ATCC 700610 / UA159) OX=210007 GN=gpmA PE=3 SV=1	pmgY	SMU.596	K01834	M00001!!!M00002!!!M00003	Pathway modules; Carbohydrate metabolism; Central carbohydrate metabolism!!!Pathway modules; Carbohydrate metabolism; Central carbohydrate metabolism!!!Pathway modules; Carbohydrate metabolism; Central carbohydrate metabolism	Carbohydrate transport and metabolism	P59161	2,3-bisphosphoglycerate-dependent phosphoglycerate mutase OS=Streptococcus mutans serotype c (strain ATCC 700610 / UA159) OX=210007 GN=gpmA PE=3 SV=1	26	17	17	8173	8350.7	7923.7	6744.5	9563.2	9210.1	6955.1	8176.1	7298.9	9411.9	10095.2	9280.6	8452.1	9764.5	8724	9904.3	11043.5	10971.9	9124.6	9313.9	9427.5	8862.2	8711.2	9898	0.00332785
MalX_SMU_1568	Putative maltose/maltodextrin ABC transporter, sugar-binding protein MalX OS=Streptococcus mutans serotype c (strain ATCC 700610 / UA159) OX=210007 GN=malX PE=4 SV=1	malX	SMU.1568	K15770	0	0	Carbohydrate transport and metabolism	Q8DT28	Putative maltose/maltodextrin ABC transporter, sugar-binding protein MalX OS=Streptococcus mutans serotype c (strain ATCC 700610 / UA159) OX=210007 GN=malX PE=4 SV=1	45.1	29	29	15452.7	11934.4	12482.7	16397.2	17115.8	16072.5	11011.5	11451.9	10954.4	13290.4	16802.8	20847.8	7549.5	9376.5	8585.6	10647.8	11781.2	11215.4	14245.1	12166.7	11758.9	20170.8	20479.6	23929	3.72127e-06
MutS_SMU_2091c	DNA mismatch repair protein MutS OS=Streptococcus mutans serotype c (strain ATCC 700610 / UA159) OX=210007 GN=mutS PE=3 SV=1	mutS	SMU.2091c	K03555	0	0	Replication, recombination and repair	Q8DRW8	DNA mismatch repair protein MutS OS=Streptococcus mutans serotype c (strain ATCC 700610 / UA159) OX=210007 GN=mutS PE=3 SV=1	95.3	45	45	7721.4	10317.4	9256.8	17284.3	19305.8	16362.3	7050.1	10190.8	8594.5	8394.7	12109.9	9196.2	7110.5	10573.4	9069.3	9101.8	13637.1	11271	9511.5	12390.7	11317	18720.7	24805.6	19689.6	3.3964e-06
MetS_SMU_1639	Methionine--tRNA ligase OS=Streptococcus mutans serotype c (strain ATCC 700610 / UA159) OX=210007 GN=metS PE=3 SV=1	metS	SMU.1639	K01874	0	0	Translation, ribosomal structure and biogenesis!!!Translation, ribosomal structure and biogenesis	Q8DSW8	Methionine--tRNA ligase OS=Streptococcus mutans serotype c (strain ATCC 700610 / UA159) OX=210007 GN=metS PE=3 SV=1	75.6	36	36	11033.1	7960.5	7003.7	11732.1	13930.4	9326.5	8580	8902.8	6543	11592.2	9134	6987.8	8009.4	7698.3	6394.7	12274.9	12544.4	10883.2	9392.1	8643.3	6828.1	11876	10081.8	8823.1	0.029858
ProS_SMU_1783	Proline--tRNA ligase OS=Streptococcus mutans serotype c (strain ATCC 700610 / UA159) OX=210007 GN=proS PE=3 SV=1	proS	SMU.1783	K01881	0	0	Translation, ribosomal structure and biogenesis	Q8DSJ9	Proline--tRNA ligase OS=Streptococcus mutans serotype c (strain ATCC 700610 / UA159) OX=210007 GN=proS PE=3 SV=1	68.6	36	36	11262.5	10334.4	11022.6	10557.4	10529.2	11440.2	11471.5	10497.2	10547	11393.8	9761.3	10732.5	12950.1	12871.9	14814.2	12165	10672.2	12183.5	12514.5	11528.1	13226.8	11036.9	9186.3	11000.1	0.00271207
PpaC_SMU_1687	Probable manganese-dependent inorganic pyrophosphatase OS=Streptococcus mutans serotype c (strain ATCC 700610 / UA159) OX=210007 GN=ppaC PE=1 SV=1	ppaC	SMU.1687	K15986	0	0	Energy production and conversion	O68579	Probable manganese-dependent inorganic pyrophosphatase OS=Streptococcus mutans serotype c (strain ATCC 700610 / UA159) OX=210007 GN=ppaC PE=1 SV=1	33.4	20	20	8230.4	8367.3	9798.8	7262.4	6272	7425.1	8879.3	6476.5	9981.3	6584	5294.3	7230.3	8733.2	8574.1	9834	6057.6	6035.8	6708.3	9372.6	8071.1	10072	8104.8	6602	8089.4	0.00663396
OppA_SMU_255	Putative oligopeptide ABC transporter, substrate-binding protein OppA OS=Streptococcus mutans serotype c (strain ATCC 700610 / UA159) OX=210007 GN=oppA PE=4 SV=1	oppA	SMU.255	K15580	0	0	unknown	Q8DW25	Putative oligopeptide ABC transporter, substrate-binding protein OppA OS=Streptococcus mutans serotype c (strain ATCC 700610 / UA159) OX=210007 GN=oppA PE=4 SV=1	60.2	34	34	11757.7	13213.4	10374.1	10863.4	10629.5	9662.9	11757.2	14731.2	11499.2	13124.8	15587.9	12202.5	12093.7	13647.5	11363.4	11970	13665	11183.5	10609.1	14045.6	8311.2	7020.1	8530.9	8706.9	0.0209303
YhcA_SMU_1412c	Putative ABC transporter, membrane protein subunit and ATP-binding protein OS=Streptococcus mutans serotype c (strain ATCC 700610 / UA159) OX=210007 GN=SMU_1412c PE=3 SV=1	yhcA	SMU.1412c	K02003	0	0	Cell wall/membrane/envelope biogenesis	Q8DTD8	Putative ABC transporter, membrane protein subunit and ATP-binding protein OS=Streptococcus mutans serotype c (strain ATCC 700610 / UA159) OX=210007 GN=SMU_1412c PE=3 SV=1	93.2	44	44	12469	12668.2	9338	11799.8	11785.1	7435.1	10689.6	11989.9	8343.1	7196.2	9492.8	4100.1	10230	10222.6	8094.8	8150.6	8376	6914.9	14844.3	13070.3	12786.7	17588.9	19442.6	9673.4	0.0124449
LeuA_SMU_1384	2-isopropylmalate synthase OS=Streptococcus mutans serotype c (strain ATCC 700610 / UA159) OX=210007 GN=leuA PE=3 SV=1	leuA	SMU.1384	K01649	M00432	Pathway modules; Amino acid metabolism; Branched-chain amino acid metabolism	Amino acid transport and metabolism	Q8DTG2	2-isopropylmalate synthase OS=Streptococcus mutans serotype c (strain ATCC 700610 / UA159) OX=210007 GN=leuA PE=3 SV=1	56.8	33	33	16218	15441.2	14216.7	6653.2	7490.5	7588.3	17702.2	13277.7	14385.9	9592.3	10145.3	10892.2	19867.2	18039.3	16274	8948.3	8728.5	8091.7	16179.8	14581.2	11199.4	7821.9	7939.6	6697.8	2.75332e-07
FabK_SMU_1742c	Putative trans-2-enoyl-ACP reductase OS=Streptococcus mutans serotype c (strain ATCC 700610 / UA159) OX=210007 GN=SMU_1742c PE=4 SV=1	fabK	SMU.1742c	K02371	M00083	Pathway modules; Lipid metabolism; Fatty acid metabolism	General function prediction only	Q8DSN4	Putative trans-2-enoyl-ACP reductase OS=Streptococcus mutans serotype c (strain ATCC 700610 / UA159) OX=210007 GN=SMU_1742c PE=4 SV=1	33.5	17	17	9180.5	7802.6	7218.5	9255.2	8456.7	6852.8	8745.8	7292.6	7457.1	9857.1	6245.3	5597.9	8671.9	8032.3	7687.6	10062.3	7516.7	7412.5	10394.1	8086.5	7884.4	12187.2	8150.6	7308.3	0.867403
AtpD_SMU_1530	ATP synthase subunit alpha OS=Streptococcus mutans serotype c (strain ATCC 700610 / UA159) OX=210007 GN=atpA PE=3 SV=1	atpD	SMU.1530	K02111	M00157	Pathway modules; Energy metabolism; ATP synthesis	Energy production and conversion	P95787	ATP synthase subunit alpha OS=Streptococcus mutans serotype c (strain ATCC 700610 / UA159) OX=210007 GN=atpA PE=3 SV=1	54.3	25	25	13395.4	13217.7	14111	6125.4	6535.6	7135.8	10740.5	11544.7	11875.1	4501.3	5127.9	4377	11109.6	12359.5	12343.9	4613.1	5659.7	5491.4	12728.8	12315.4	14201	8032.5	10084.7	7144.3	2.47084e-10
PtsG_SMU_2047	Putative PTS system, glucose-specific IIABC component OS=Streptococcus mutans serotype c (strain ATCC 700610 / UA159) OX=210007 GN=ptsG PE=4 SV=1	ptsG	SMU.2047	K20108	0	0	Carbohydrate transport and metabolism!!!Carbohydrate transport and metabolism!!!Carbohydrate transport and metabolism	Q8DS05	Putative PTS system, glucose-specific IIABC component OS=Streptococcus mutans serotype c (strain ATCC 700610 / UA159) OX=210007 GN=ptsG PE=4 SV=1	78.4	30	30	14639.7	10063.6	8919.7	23865.5	17030.7	15368.4	11599.2	11418.6	8492.5	14364.2	15475.5	13808.6	6753.1	7542.3	5797.7	11882.6	10092.3	8621	11812.7	10263.4	7483.1	14294.3	13495.6	15886	0.000356014
IlvD_SMU_2128	Dihydroxy-acid dehydratase OS=Streptococcus mutans serotype c (strain ATCC 700610 / UA159) OX=210007 GN=ilvD PE=3 SV=1	ilvD	SMU.2128	K01687	M00019!!!M00570	Pathway modules; Amino acid metabolism; Branched-chain amino acid metabolism!!!Pathway modules; Amino acid metabolism; Branched-chain amino acid metabolism	Amino acid transport and metabolism!!!Carbohydrate transport and metabolism	Q8DRT7	Dihydroxy-acid dehydratase OS=Streptococcus mutans serotype c (strain ATCC 700610 / UA159) OX=210007 GN=ilvD PE=3 SV=1	60.7	29	29	17591.1	12703.1	12239.3	8547.9	9389.9	7559.4	14535.1	11668.3	10895.6	10228	8002.8	7674.5	15437.7	11888.1	10349.8	10216.1	9328.2	7873.7	16991.1	12413.4	13034.7	10863	8705.2	7517.5	0.00556467
GlnA_SMU_364	Glutamine synthetase type 1 glutamate--ammonia ligase OS=Streptococcus mutans serotype c (strain ATCC 700610 / UA159) OX=210007 GN=glnA PE=3 SV=1	glnA	SMU.364	K01915	0	0	Amino acid transport and metabolism	Q8DVU9	Glutamine synthetase type 1 glutamate--ammonia ligase OS=Streptococcus mutans serotype c (strain ATCC 700610 / UA159) OX=210007 GN=glnA PE=3 SV=1	49.9	21	21	7982	9178.9	9449.6	8834.3	12716.2	13401.4	6833.2	8246	8446.6	10163	12981.5	10949.1	7280.5	9121.7	8727.4	16387.1	16904.1	17228.8	9068.6	8763.3	10073.9	11673.3	11617.5	12657.9	1.95356e-06
UvrA_PE_SMU_1851	UvrABC system protein A OS=Streptococcus mutans serotype c (strain ATCC 700610 / UA159) OX=210007 GN=uvrA PE=3 SV=2	uvrA_PE	SMU.1851	K03701	0	0	Replication, recombination and repair	P72481	UvrABC system protein A OS=Streptococcus mutans serotype c (strain ATCC 700610 / UA159) OX=210007 GN=uvrA PE=3 SV=2	104.1	40	41	7318.6	9769.4	7258.5	8632.8	9500.2	7734.6	8235.9	9874.4	7460.5	8133.1	10562.7	7644.9	9129.3	15361.7	12853.4	8495.9	11175.9	8948.2	8451.1	11435.6	8303.1	8794.4	11969.4	8216.5	0.18117
PE_SMU_235	Uncharacterized protein OS=Streptococcus mutans serotype c (strain ATCC 700610 / UA159) OX=210007 GN=SMU_235 PE=4 SV=1	SMU_235_PE	SMU.235		0	0	unknown	Q8DW41	Uncharacterized protein OS=Streptococcus mutans serotype c (strain ATCC 700610 / UA159) OX=210007 GN=SMU_235 PE=4 SV=1	33	21	21	6872.4	5791.1	5403.1	11803.8	8075.1	7452	6904.1	5858.1	5349.8	8371.1	7683.6	7140.8	6382.9	5386.5	4880	8415.7	7326.5	6595.5	7107.1	6385.3	4720	9589	9722.5	8023.1	0.00609382
GlgD_SMU_1537	Putative glycogen biosynthesis protein GlgD OS=Streptococcus mutans serotype c (strain ATCC 700610 / UA159) OX=210007 GN=glgD PE=4 SV=1	glgD	SMU.1537	K00975	M00854!!!M00565	Pathway modules; Carbohydrate metabolism; Other carbohydrate metabolism!!!Pathway modules; Carbohydrate metabolism; Other carbohydrate metabolism	Carbohydrate transport and metabolism	Q8DT54	Putative glycogen biosynthesis protein GlgD OS=Streptococcus mutans serotype c (strain ATCC 700610 / UA159) OX=210007 GN=glgD PE=4 SV=1	42.3	25	25	2776.7	3024	2666.4	7188.2	11051	7947.1	2798	2738.6	2661.7	16432.1	15751.8	20390.6	1722.8	2546.6	1853.5	14196.8	17523.5	14685.1	4416.5	4515.5	4660.5	12873.7	14105.7	9419.1	2.03987e-09
GuaA_SMU_1066	GMP synthase [glutamine-hydrolyzing] OS=Streptococcus mutans serotype c (strain ATCC 700610 / UA159) OX=210007 GN=guaA PE=3 SV=1	guaA	SMU.1066	K01951	M00050	Pathway modules; Nucleotide metabolism; Purine metabolism	Nucleotide transport and metabolism!!!Nucleotide transport and metabolism	Q8DU81	GMP synthase [glutamine-hydrolyzing] OS=Streptococcus mutans serotype c (strain ATCC 700610 / UA159) OX=210007 GN=guaA PE=3 SV=1	57.2	30	30	8852.8	7888.1	8221.4	8170	7882	7843.2	9291.4	8464	7931.7	9033.5	8351.1	8829.4	8933.8	8017.3	8260.9	10309.7	9448.6	9659	9186.5	8539.9	8373.7	7346.5	6561.1	7200.6	0.000171649
Hpf_SMU_500	Ribosome hibernation promoting factor OS=Streptococcus mutans serotype c (strain ATCC 700610 / UA159) OX=210007 GN=hpf PE=3 SV=1	hpf	SMU.500	K05808	0	0	Translation, ribosomal structure and biogenesis	Q8DVI8	Ribosome hibernation promoting factor OS=Streptococcus mutans serotype c (strain ATCC 700610 / UA159) OX=210007 GN=hpf PE=3 SV=1	21.1	11	11	6748.8	6909.2	6351.6	5222.2	5814	4548	6005	6691.6	6148.7	5697.4	5245.3	5318.8	5990.6	6387.9	5343.7	6555.7	6655.2	6392.8	7023.7	7265.1	6866.4	4933.3	4224.5	4647.2	7.12577e-06
PolI_SMU_297	DNA polymerase I OS=Streptococcus mutans serotype c (strain ATCC 700610 / UA159) OX=210007 GN=polI PE=3 SV=1	polI	SMU.297	K02335	0	0	Replication, recombination and repair!!!Replication, recombination and repair	Q8DVZ5	DNA polymerase I OS=Streptococcus mutans serotype c (strain ATCC 700610 / UA159) OX=210007 GN=polI PE=3 SV=1	99.4	48	48	10241.4	10020.1	8321.3	11180.8	9348.1	8622.5	9870.3	9264.7	8497.2	10842.4	9607.3	8622	11562.6	10755.8	9122.1	11758.4	10739.7	10110.1	11052	10426	9172.1	10910.8	10351.8	8108.1	0.660389
Rl14_SMU_2017	50S ribosomal protein L14 OS=Streptococcus mutans serotype c (strain ATCC 700610 / UA159) OX=210007 GN=rplN PE=3 SV=1	rl14	SMU.2017	K02874	0	0	Translation, ribosomal structure and biogenesis	Q8DS23	50S ribosomal protein L14 OS=Streptococcus mutans serotype c (strain ATCC 700610 / UA159) OX=210007 GN=rplN PE=3 SV=1	13	16	16	9080.9	8270	7753.5	8978.7	7184.6	7662.5	7889.9	9786.3	7208.9	6732.5	6009	5150.3	8221.3	8407.7	8016.9	6074.2	5793.1	6703.4	9305.1	9540.9	8540.1	8016.9	7644.3	8644.2	0.000949324
GlmM_SMU_1426c	Phosphoglucosamine mutase OS=Streptococcus mutans serotype c (strain ATCC 700610 / UA159) OX=210007 GN=glmM PE=3 SV=1	glmM_	SMU.1426c	K03431	M00909	Pathway modules; Carbohydrate metabolism; Other carbohydrate metabolism	Carbohydrate transport and metabolism	Q8DTC6	Phosphoglucosamine mutase OS=Streptococcus mutans serotype c (strain ATCC 700610 / UA159) OX=210007 GN=glmM PE=3 SV=1	48.7	25	25	6151.9	5482.1	5714.3	9508.4	8549.7	8329.3	5718.5	5630.5	5472.5	7016.9	6342.4	5795.2	6349.8	6075.1	6016.8	7070	6901.7	6945.3	6603.2	6111.3	6559.2	10790.2	9929.4	9945.7	1.00622e-09
HsdR_SMU_897	Type I restriction enzyme R Protein OS=Streptococcus mutans serotype c (strain ATCC 700610 / UA159) OX=210007 GN=SMU_897 PE=3 SV=1	hsdR	SMU.897	K01153	0	0	Defense mechanisms	Q8DUM2	Type I restriction enzyme R Protein OS=Streptococcus mutans serotype c (strain ATCC 700610 / UA159) OX=210007 GN=SMU_897 PE=3 SV=1	118.4	53	53	8161.1	6524	5727.4	17629.4	11637.5	11148.8	6424.4	5898.9	5369.2	9939.1	7777.9	6384	7113.5	7266.9	6792.5	8169	7952.8	7687	9154.4	7524.1	7154.9	16697.4	14591.5	14472	1.39109e-05
Rf1_SMU_1085	Peptide chain release factor 1 OS=Streptococcus mutans serotype c (strain ATCC 700610 / UA159) OX=210007 GN=prfA PE=1 SV=1	rf1	SMU.1085	K02835	0	0	Translation, ribosomal structure and biogenesis	Q8DU64	Peptide chain release factor 1 OS=Streptococcus mutans serotype c (strain ATCC 700610 / UA159) OX=210007 GN=prfA PE=1 SV=1	40.6	28	28	10513	9855.2	9585.9	4916.9	6647.6	6678.3	10539	10545.9	10394.9	11008	8724.6	9657.3	10335.2	9764.4	10040.2	8863.3	7694.2	8320.8	10666.3	10841.9	9074.6	7045.5	6179.7	6111.6	1.92614e-06
Rl11_SMU_1627	50S ribosomal protein L11 OS=Streptococcus mutans serotype c (strain ATCC 700610 / UA159) OX=210007 GN=rplK PE=3 SV=1	rl11	SMU.1627	K02867	0	0	Translation, ribosomal structure and biogenesis	Q8DSX9	50S ribosomal protein L11 OS=Streptococcus mutans serotype c (strain ATCC 700610 / UA159) OX=210007 GN=rplK PE=3 SV=1	14.8	16	16	14951.1	12822.6	12496.3	6949.3	8886.5	7612.4	11902	13768.3	11047.1	8893.9	6898.1	6009.5	11712.3	12149.4	11428.6	7369.2	7590.6	7539.5	11066.6	11013.8	10668.7	4994.1	5059	6888.6	2.63874e-07
RexA_SMU_1499	ATP-dependent helicase/nuclease subunit A OS=Streptococcus mutans serotype c (strain ATCC 700610 / UA159) OX=210007 GN=addA PE=3 SV=1	rexA	SMU.1499	K16898	0	0	Replication, recombination and repair	Q8DT76	ATP-dependent helicase/nuclease subunit A OS=Streptococcus mutans serotype c (strain ATCC 700610 / UA159) OX=210007 GN=addA PE=3 SV=1	139.2	48	49	8309.2	6348	6793.3	8972.3	7024.7	7270.2	8400.8	6553.9	6662.1	12472.1	7508.4	8526.2	9955	6969.4	6797.1	10175.5	7528	8455.1	9704	6715.7	8380.4	11711.8	8329.7	8151.8	0.51276
PE_SMU_180	Putative oxidoreductase possible fumarate reductase OS=Streptococcus mutans serotype c (strain ATCC 700610 / UA159) OX=210007 GN=SMU_180 PE=4 SV=1	SMU_180_PE	SMU.180	K17363	0	0	unknown	Q8DW88	Putative oxidoreductase possible fumarate reductase OS=Streptococcus mutans serotype c (strain ATCC 700610 / UA159) OX=210007 GN=SMU_180 PE=4 SV=1	86.8	39	39	5420.3	5308.5	5309.6	9175.3	13212.8	11919.6	4220.8	4927.5	5049.1	2073.4	3192.8	3221.6	2665.8	3886	3312.7	9223	15792	12410.5	6815	6219.8	10050.4	15596.8	14871.6	15483.3	1.54486e-07
PacL_SMU_723	Putative calcium-transporting ATPase P-type ATPase OS=Streptococcus mutans serotype c (strain ATCC 700610 / UA159) OX=210007 GN=SMU_723 PE=4 SV=1	pacL	SMU.723	K01537	0	0	Inorganic ion transport and metabolism	Q8DV01	Putative calcium-transporting ATPase P-type ATPase OS=Streptococcus mutans serotype c (strain ATCC 700610 / UA159) OX=210007 GN=SMU_723 PE=4 SV=1	97.2	42	42	9062.5	6170.7	8504.4	11541.4	6803.8	10523.4	8416	6374	8008	9178.7	8494.8	8278	9008.7	7086.7	9301.6	9561.6	6832.2	8930.2	8438.5	6291.5	8109.2	9228	7851.9	9805.6	0.647537
SMU_1377c	Uncharacterized protein OS=Streptococcus mutans serotype c (strain ATCC 700610 / UA159) OX=210007 GN=SMU_1377c PE=1 SV=1	SMU_1377c	SMU.1377c		0	0	unknown	Q8DTG7	Uncharacterized protein OS=Streptococcus mutans serotype c (strain ATCC 700610 / UA159) OX=210007 GN=SMU_1377c PE=1 SV=1	29.4	21	21	13118.5	12945.2	12707.7	7578.9	11153.1	10426.8	13120.3	12815.3	12522	9844.1	12125	10871.5	12581.9	12274.5	11831.3	12555.7	12790.7	12199.9	12475	12651.4	12962.4	7884.9	7620.5	8527.2	9.90167e-06
Sys_SMU_1886	Serine--tRNA ligase OS=Streptococcus mutans serotype c (strain ATCC 700610 / UA159) OX=210007 GN=serS PE=3 SV=1	sys	SMU.1886	K01875	0	0	Translation, ribosomal structure and biogenesis	Q8DSB7	Serine--tRNA ligase OS=Streptococcus mutans serotype c (strain ATCC 700610 / UA159) OX=210007 GN=serS PE=3 SV=1	48.4	26	26	14837.8	13952.8	15062.4	6375.8	8011.5	8150.3	13857.8	13128.9	14416	9433.3	9499.4	9930.2	13784.2	17264.2	18059.6	10135.8	9333.4	10745.5	14453.3	13133.1	14781.6	8418.6	7116.1	7506.7	2.92784e-08
PE_SMU_438c	Putative (R)-2-hydroxyglutaryl-CoA dehydratase activator-related protein OS=Streptococcus mutans serotype c (strain ATCC 700610 / UA159) OX=210007 GN=SMU_438c PE=4 SV=1	SMU_438c_PE	SMU.438c		0	0	unknown	Q8DVN8	Putative (R)-2-hydroxyglutaryl-CoA dehydratase activator-related protein OS=Streptococcus mutans serotype c (strain ATCC 700610 / UA159) OX=210007 GN=SMU_438c PE=4 SV=1	159.2	58	58	12502.7	9157.5	10623.1	8586.4	9413.2	9584.2	5386.5	6261.5	5387.7	3101.9	4042.6	4647.5	4994.5	5267.5	6039.6	3063.4	2413.6	2167.9	13443.5	10419.4	17927.7	9300.3	12153.6	8919.8	2.99494e-06
AhpC_SMU_764	Alkyl hydroperoxide reductase OS=Streptococcus mutans serotype c (strain ATCC 700610 / UA159) OX=210007 GN=ahpC PE=4 SV=1	ahpC	SMU.764	K24119	0	0	Defense mechanisms	I6L8Y0	Alkyl hydroperoxide reductase OS=Streptococcus mutans serotype c (strain ATCC 700610 / UA159) OX=210007 GN=ahpC PE=4 SV=1	20.5	8	8	6718.4	7904.6	7803	1548	2256.6	2271.4	9067	6078.5	8542.1	4792	5361.8	8867.3	8901.4	9266.9	9214.6	5482.8	6068.3	6425.3	6799.1	7838.1	6181.1	1776.2	1970.9	2199.4	1.52014e-06
PksC_SMU_1343c	Putative polyketide synthase OS=Streptococcus mutans serotype c (strain ATCC 700610 / UA159) OX=210007 GN=SMU_1343c PE=4 SV=1	pksC	SMU.1343c		0	0	unknown	Q8DTJ4	Putative polyketide synthase OS=Streptococcus mutans serotype c (strain ATCC 700610 / UA159) OX=210007 GN=SMU_1343c PE=4 SV=1	126.7	47	47	10745.6	9586.5	11947.2	11668.6	14535.1	11258.2	5666.4	17538.2	7630.8	5656.9	10556.5	5599.1	5995.5	7758.7	5445.8	8248.5	9961.1	5771.3	5321	5638.4	7581.5	3057.7	3490	3178.1	0.0179218
PE_SMU_63c	Uncharacterized protein OS=Streptococcus mutans serotype c (strain ATCC 700610 / UA159) OX=210007 GN=SMU_63c PE=4 SV=1	SMU_63c_PE	SMU.63c		0	0	unknown	Q8DWI5	Uncharacterized protein OS=Streptococcus mutans serotype c (strain ATCC 700610 / UA159) OX=210007 GN=SMU_63c PE=4 SV=1	63.9	33	33	10062.7	36123.9	15755.3	2185.5	2185.6	3087.6	27017.9	13457.5	36915.5	2154	7765.2	4135.8	25688.6	16564.2	14710.4	1872.7	1456.1	1070.4	8299.5	6561.8	6632.5	3446.2	1723.4	1040.1	0.00126336
GyrB_SMU_1277	DNA gyrase subunit B OS=Streptococcus mutans serotype c (strain ATCC 700610 / UA159) OX=210007 GN=gyrB PE=3 SV=1	gyrB	SMU.1277	K02470	0	0	Replication, recombination and repair	Q8DTQ2	DNA gyrase subunit B OS=Streptococcus mutans serotype c (strain ATCC 700610 / UA159) OX=210007 GN=gyrB PE=3 SV=1	72.4	36	36	8409.8	7983.2	10088.3	8423.4	8484.8	11156.2	7362.5	8379.3	9227.2	7554.3	7066.9	7964	8487.4	8302.2	9995.5	8709	8855.7	11317.2	9036.5	8551.7	11564.4	9355	7701	10918.6	0.466099
SMU_2135c	30S ribosomal protein S4 OS=Streptococcus mutans serotype c (strain ATCC 700610 / UA159) OX=210007 GN=rpsD PE=3 SV=1	SMU_2135c	SMU.2135c	K02986	0	0	Translation, ribosomal structure and biogenesis	P59133	30S ribosomal protein S4 OS=Streptococcus mutans serotype c (strain ATCC 700610 / UA159) OX=210007 GN=rpsD PE=3 SV=1	23	19	19	9120	7490.5	8641.1	7049.8	6201.9	7127.5	8320.8	8881.2	7876.6	5973.2	5144.3	4964.5	7898.8	8177.3	8481.1	6271.8	5599.9	5965.9	8600	8870.6	8834.4	6413.7	6141	7315.6	1.25676e-06
OpuAa_atmD_SMU_1063	Putative ABC transporter, ATP-binding protein, proline/glycine betaine transport system OS=Streptococcus mutans serotype c (strain ATCC 700610 / UA159) OX=210007 GN=opuAa PE=4 SV=1	opuAa_atmD	SMU.1063	K02000	0	0	Amino acid transport and metabolism	Q8DU84	Putative ABC transporter, ATP-binding protein, proline/glycine betaine transport system OS=Streptococcus mutans serotype c (strain ATCC 700610 / UA159) OX=210007 GN=opuAa PE=4 SV=1	45	25	25	3907.4	4640.3	4835.9	16030.4	12697.3	12948.5	5656.5	5282.4	5901.5	9964.4	7502.4	10569.9	5821.4	4900.3	5686.2	12784.6	11428.7	15192.7	4598.9	4988	3966.7	10027.8	8982.9	9416.8	2.94142e-08
PckA_SMU_1389	Uncharacterized protein OS=Streptococcus mutans serotype c (strain ATCC 700610 / UA159) OX=210007 GN=pckA PE=4 SV=1	pckA	SMU.1389	K01610	M00003!!!M00170	Pathway modules; Carbohydrate metabolism; Central carbohydrate metabolism!!!Pathway modules; Energy metabolism; Carbon fixation	Energy production and conversion	Q8DTF8	Uncharacterized protein OS=Streptococcus mutans serotype c (strain ATCC 700610 / UA159) OX=210007 GN=pckA PE=4 SV=1	61.9	32	32	6701.6	6828.7	7714.8	7744.7	9977.4	9542.2	5898.7	6038.3	7334.8	6161.9	7089.9	10617.8	4144.6	5400.3	5401.6	7513.9	9911.8	10794.3	9018.5	8448.9	11828.7	13662	13654.5	11639.8	0.000150393
RpoD_SMU_822	RNA polymerase sigma factor SigA OS=Streptococcus mutans serotype c (strain ATCC 700610 / UA159) OX=210007 GN=sigA PE=3 SV=1	rpoD	SMU.822	K03086	0	0	Transcription	O33662	RNA polymerase sigma factor SigA OS=Streptococcus mutans serotype c (strain ATCC 700610 / UA159) OX=210007 GN=sigA PE=3 SV=1	42.5	25	25	9567.4	11159.9	11990.9	7177.5	11771.9	11714.4	7963	12719.4	11323.7	10737.4	12235.7	13162.4	8754.8	11444.3	12038.8	10522	13704.1	14385.7	9579.6	12630.8	13202.5	7934	9480.3	10946.8	0.480359
UvrB_PE_SMU_809	UvrABC system protein B OS=Streptococcus mutans serotype c (strain ATCC 700610 / UA159) OX=210007 GN=uvrB PE=3 SV=1	uvrB_PE	SMU.809	K03702	0	0	Replication, recombination and repair	Q8CWX7	UvrABC system protein B OS=Streptococcus mutans serotype c (strain ATCC 700610 / UA159) OX=210007 GN=uvrB PE=3 SV=1	76	34	34	7351.9	8474.5	6201.3	7962.8	7024.5	5880.2	9066.6	8054.4	6525.7	9425.1	8210.7	6909.3	8623.8	8600.5	7080	8184	7653.6	6502.8	8377.2	8482.5	6915.1	11412.4	12075.6	6936.6	0.26629
GbpA_SMU_2112	Glucan-binding protein A, GbpA OS=Streptococcus mutans serotype c (strain ATCC 700610 / UA159) OX=210007 GN=gbpA PE=4 SV=1	gbpA	SMU.2112		0	0	unknown	Q8DRV2	Glucan-binding protein A, GbpA OS=Streptococcus mutans serotype c (strain ATCC 700610 / UA159) OX=210007 GN=gbpA PE=4 SV=1	63.1	33	33	11888.5	31800	13204.4	1853.4	1442	5391	38693.9	13196.1	25328.3	1526.1	4708.1	3587.2	28305.2	26560.6	16583.7	1222.8	1134.9	893.2	13097.3	14879.3	10144.9	1857	1843.5	1179.4	0.000392249
PE_SMU_1764c	Uncharacterized protein OS=Streptococcus mutans serotype c (strain ATCC 700610 / UA159) OX=210007 GN=SMU_1764c PE=4 SV=1	SMU_1764c_PE	SMU.1764c	K07012	0	0	Defense mechanisms	Q8DSL6	Uncharacterized protein OS=Streptococcus mutans serotype c (strain ATCC 700610 / UA159) OX=210007 GN=SMU_1764c PE=4 SV=1	91.7	38	38	8139.7	5673.9	8064.7	12639	14507.5	13911.8	5858.1	6750.3	6704.1	17014.9	8660	7090.5	4805.9	4306.8	5035.7	8731.7	7802.9	7286.5	5270.8	4716.7	4627.2	8385.1	9672.1	8861.1	0.00074756
AckA_SMU_1978	Acetate kinase OS=Streptococcus mutans serotype c (strain ATCC 700610 / UA159) OX=210007 GN=ackA PE=3 SV=1	ackA	SMU.1978	K00925	M00579!!!M00357!!!M00617!!!M00618	Pathway modules; Energy metabolism; Carbon fixation!!!Pathway modules; Energy metabolism; Methane metabolism!!!Signature modules; Module set; Metabolic capacity!!!Signature modules; Module set; Metabolic capacity	Energy production and conversion	Q8DS57	Acetate kinase OS=Streptococcus mutans serotype c (strain ATCC 700610 / UA159) OX=210007 GN=ackA PE=3 SV=1	43.7	22	22	5515.1	4422.6	6237	6651.4	6958.6	8847.8	5052.5	4537	6406.8	9056.7	8252.3	11234.7	4078.1	3905.7	5377.6	8942.3	8791.9	11490.7	6459.8	5240.2	8978.8	11390.7	9317.8	11256.4	0.000103713
PE_SMU_683	Putative ATP-binding protein OS=Streptococcus mutans serotype c (strain ATCC 700610 / UA159) OX=210007 GN=SMU_683 PE=4 SV=1	SMU_683_PE	SMU.683		0	0	unknown	Q8DV33	Putative ATP-binding protein OS=Streptococcus mutans serotype c (strain ATCC 700610 / UA159) OX=210007 GN=SMU_683 PE=4 SV=1	126.5	43	43	5712.7	5379.6	4734.4	6351.2	7586.8	7122.3	4443.4	5568.5	4223	5018	6138.7	4998.6	4521.8	5196.9	4615	5619.8	7769.1	6846.5	5847.6	5519	5653.6	7671.3	8752	8334.7	3.41034e-05
BudC_SMU_1322	Putative acetoin dehydrogenase OS=Streptococcus mutans serotype c (strain ATCC 700610 / UA159) OX=210007 GN=budC PE=4 SV=1	budC	SMU.1322	K03366	0	0	Lipid transport and metabolism	Q8DTL3	Putative acetoin dehydrogenase OS=Streptococcus mutans serotype c (strain ATCC 700610 / UA159) OX=210007 GN=budC PE=4 SV=1	26.9	20	20	6432.1	8777.4	7222.5	5825.6	7295.9	5226.3	7277.8	7086	7684.7	3895.2	3394.4	4224.5	6509.6	6590.7	6421.4	4472.9	4574.7	5361.2	9357.1	10192.8	9662.6	14955	12749.2	6513	0.000918963
GpsA_SMU_323	Glycerol-3-phosphate dehydrogenase [NAD(P)+] OS=Streptococcus mutans serotype c (strain ATCC 700610 / UA159) OX=210007 GN=gpsA PE=3 SV=1	gpsA	SMU.323	K00057	0	0	Energy production and conversion	Q93D83	Glycerol-3-phosphate dehydrogenase [NAD(P)+] OS=Streptococcus mutans serotype c (strain ATCC 700610 / UA159) OX=210007 GN=gpsA PE=3 SV=1	37.3	25	25	4529	5132.7	5936.7	13271	13812.3	13533.2	3973.4	5486.6	5733.6	6977.5	8002.2	7896.7	4395.5	5515	6167.6	8428.7	10882.2	10519.5	6220.1	7303.7	7502.6	18913	20411.5	18454.9	4.34902e-12
PE_SMU_1904	Uncharacterized protein OS=Streptococcus mutans serotype c (strain ATCC 700610 / UA159) OX=210007 GN=SMU_1904c PE=4 SV=1	SMU_1904c_PE	SMU.1904	0	0	0	unknown	Q8DSA4	Uncharacterized protein OS=Streptococcus mutans serotype c (strain ATCC 700610 / UA159) OX=210007 GN=SMU_1904c PE=4 SV=1	37.1	23	23	12707.6	10788.9	11729.1	656.3	599.2	675.9	20608.9	26043.8	21148.9	779.4	852.1	301.1	13958.4	7981.6	10393	686.3	552.8	226.1	1013.9	1136.2	448.9	750.2	454.7	242.4	1.90966e-11
SygB_SMU_446	Glycine--tRNA ligase beta subunit OS=Streptococcus mutans serotype c (strain ATCC 700610 / UA159) OX=210007 GN=glyS PE=3 SV=1	sygB	SMU.446	K01879	0	0	Translation, ribosomal structure and biogenesis	Q8CWY5	Glycine--tRNA ligase beta subunit OS=Streptococcus mutans serotype c (strain ATCC 700610 / UA159) OX=210007 GN=glyS PE=3 SV=1	77.1	32	32	10426.8	11462.5	10923.6	13802.2	14438.4	13015.3	8983.2	12093.1	9818.6	8927.5	11075.5	8349.6	9760.4	12491.4	10825.8	9962.5	11975.7	10360.5	9543	10804	10206	12130.5	13493.7	14878.5	0.00248653
SMU_1444c	Ribonuclease J OS=Streptococcus mutans serotype c (strain ATCC 700610 / UA159) OX=210007 GN=rnj PE=3 SV=1	SMU_1444c	SMU.1444c	K12574	0	0	Translation, ribosomal structure and biogenesis	Q8DTB3	Ribonuclease J OS=Streptococcus mutans serotype c (strain ATCC 700610 / UA159) OX=210007 GN=rnj PE=3 SV=1	61.8	35	35	13802	10042.3	12355.4	12339.8	9235.2	11074.6	11994.4	11186.1	11673.5	11433.2	7876.1	9585.3	12971.1	10903.9	12611.1	12722.3	10459.1	11004.1	12970.9	10589.5	11202.1	10232.4	8157.8	10177.7	0.181923
PcrA_SMU_1174	ATP-dependent DNA helicase OS=Streptococcus mutans serotype c (strain ATCC 700610 / UA159) OX=210007 GN=pcrA PE=3 SV=1	pcrA	SMU.1174	K03657	0	0	Replication, recombination and repair	Q8DTY6	ATP-dependent DNA helicase OS=Streptococcus mutans serotype c (strain ATCC 700610 / UA159) OX=210007 GN=pcrA PE=3 SV=1	83.4	41	41	7546	6675.4	6410.3	8114.7	8811.1	6815.1	6135.5	6814.1	5467.8	4798.7	5520.5	3774.4	5981.6	7164.2	5821.5	5634.7	7968.8	5019.8	7554.8	8025.9	7420.9	7779.8	10011.1	7891.1	0.00374317
NrdD_SMU_2074	Putative anaerobic ribonucleoside-triphosphate reductase OS=Streptococcus mutans serotype c (strain ATCC 700610 / UA159) OX=210007 GN=nrdD PE=4 SV=1	nrdD	SMU.2074	K21636	M00053	Pathway modules; Nucleotide metabolism; Pyrimidine metabolism	Nucleotide transport and metabolism	Q8DRY2	Putative anaerobic ribonucleoside-triphosphate reductase OS=Streptococcus mutans serotype c (strain ATCC 700610 / UA159) OX=210007 GN=nrdD PE=4 SV=1	83.4	40	40	12609.5	8308.8	8464.4	10137.6	7676.2	7544.8	10693.4	13442.2	9135.5	13505.8	13757.5	10824.6	12767.1	10559.9	10441.8	15667	12425.3	9929.5	8679.4	8970	5592.3	5665.2	6113.2	7446.8	0.00731343
MnmG_SMU_2141	tRNA uridine 5-carboxymethylaminomethyl modification enzyme MnmG OS=Streptococcus mutans serotype c (strain ATCC 700610 / UA159) OX=210007 GN=mnmG PE=3 SV=1	mnmG	SMU.2141	0	0	0	unknown	Q8DRS6	tRNA uridine 5-carboxymethylaminomethyl modification enzyme MnmG OS=Streptococcus mutans serotype c (strain ATCC 700610 / UA159) OX=210007 GN=mnmG PE=3 SV=1	70.4	34	34	7048.5	13518.5	8265	5331.2	7832.7	5555.1	10133	13264.2	9458.1	19845.1	11964	12400.6	11643.6	15692.6	13325.2	7424.8	8939	8380	7187	11548.8	7035.9	4457.2	5798.2	5454.6	0.0026271
ClpB_SMU_1425	Chaperone protein ClpB OS=Streptococcus mutans serotype c (strain ATCC 700610 / UA159) OX=210007 GN=clpB PE=3 SV=1	clpB	SMU.1425	K03695	0	0	unknown	Q8DTC7	Chaperone protein ClpB OS=Streptococcus mutans serotype c (strain ATCC 700610 / UA159) OX=210007 GN=clpB PE=3 SV=1	98.1	43	43	1757.7	3498.1	2441.5	6599.8	10129.7	8243.2	2176.5	3330.8	3036.2	14726.1	18459.4	25507.2	2002.2	3718.8	2754.4	15833.2	22427.9	22622.7	2482.2	4452.8	3870	8920.7	13826.9	11184.1	2.70535e-07
SerC_SMU_1656	Phosphoserine aminotransferase OS=Streptococcus mutans serotype c (strain ATCC 700610 / UA159) OX=210007 GN=serC PE=3 SV=1	serC	SMU.1656	K00831	M00020!!!M00124	Pathway modules; Amino acid metabolism; Serine and threonine metabolism!!!Pathway modules; Metabolism of cofactors and vitamins; Cofactor and vitamin metabolism	Coenzyme transport and metabolism!!!Amino acid transport and metabolism	Q8DSV3	Phosphoserine aminotransferase OS=Streptococcus mutans serotype c (strain ATCC 700610 / UA159) OX=210007 GN=serC PE=3 SV=1	40.3	23	23	8256.3	6690.4	9145.9	5189	5993	6866.5	7865.6	6360.8	8291.1	7609.7	7132.5	7826	9390.9	7268.5	9102.6	7829.1	6341.1	8464.8	9206.8	7107.8	9797.4	6951.9	5836	6937.7	0.0654833
Syl_SMU_1943	Leucine--tRNA ligase OS=Streptococcus mutans serotype c (strain ATCC 700610 / UA159) OX=210007 GN=leuS PE=3 SV=1	syl	SMU.1943	K01869	0	0	Translation, ribosomal structure and biogenesis	Q8DS85	Leucine--tRNA ligase OS=Streptococcus mutans serotype c (strain ATCC 700610 / UA159) OX=210007 GN=leuS PE=3 SV=1	94.4	35	35	9062	9565.7	11802	6346.1	9482.8	10344.9	7866.4	9449.9	10739	7381.7	7197.2	7758.3	8702.8	10318.7	11722.3	7901.1	8849.5	11024.9	8619.7	9108.8	12254	7468.1	8059.7	9386.3	0.330779
Rrf1_SMU_1624	Ribosome-recycling factor OS=Streptococcus mutans serotype c (strain ATCC 700610 / UA159) OX=210007 GN=frr PE=3 SV=1	rrf1	SMU.1624	K02838	0	0	Translation, ribosomal structure and biogenesis	Q8DSY2	Ribosome-recycling factor OS=Streptococcus mutans serotype c (strain ATCC 700610 / UA159) OX=210007 GN=frr PE=3 SV=1	20.6	18	18	11980.1	11189.3	9381.7	6810.3	9514.2	7465.1	11924.6	12681.3	10060.2	12038.9	10795	9409.4	11773.1	10828.8	9601.5	11102	10294.5	9227	11607.9	12120.1	8796.7	7874.1	7172.9	6953.3	0.00685367
AdhB_SMU_1867c	Putative alcohol dehydrogenase OS=Streptococcus mutans serotype c (strain ATCC 700610 / UA159) OX=210007 GN=SMU_1867c PE=3 SV=1	adhB	SMU.1867c	K00001	0	0	unknown	Q8DSD3	Putative alcohol dehydrogenase OS=Streptococcus mutans serotype c (strain ATCC 700610 / UA159) OX=210007 GN=SMU_1867c PE=3 SV=1	37.1	19	19	4082.8	5032.9	5145.3	4497.4	4348.3	4485.5	5108.1	3893.4	5314.9	4194	3794.7	5120.7	5728.8	7747.2	8075.4	4904.9	4759.1	6135.2	5708.7	5438	6583.3	7059.8	5066.5	4684.2	0.0126975
TopA_SMU_1002	DNA topoisomerase 1 OS=Streptococcus mutans serotype c (strain ATCC 700610 / UA159) OX=210007 GN=topA PE=3 SV=1	topA	SMU.1002	K03168	0	0	Replication, recombination and repair!!!Replication, recombination and repair	Q8DUD3	DNA topoisomerase 1 OS=Streptococcus mutans serotype c (strain ATCC 700610 / UA159) OX=210007 GN=topA PE=3 SV=1	80.2	37	37	8466.4	8904	8774.1	6342.4	6500.9	6556.8	7174.2	11638.7	8097.8	5902.8	6922.5	5238.2	7810	8777.4	8348.2	7357.6	7793	7435.6	8005.2	9887.7	9943.7	5780.4	6336	6383.4	0.00285516
FabG_SMU_1740	Putative 3-oxoacyl-acyl-carrier-protein reductase / 3-ketoacyl-acyl carrier protein reductase OS=Streptococcus mutans serotype c (strain ATCC 700610 / UA159) OX=210007 GN=fabG PE=4 SV=1	fabG	SMU.1740	K00059	M00083!!!M00874!!!M00572	Pathway modules; Lipid metabolism; Fatty acid metabolism!!!Pathway modules; Lipid metabolism; Fatty acid metabolism!!!Pathway modules; Metabolism of cofactors and vitamins; Cofactor and vitamin metabolism	Lipid transport and metabolism	Q8DSN5	Putative 3-oxoacyl-acyl-carrier-protein reductase / 3-ketoacyl-acyl carrier protein reductase OS=Streptococcus mutans serotype c (strain ATCC 700610 / UA159) OX=210007 GN=fabG PE=4 SV=1	26.2	16	16	7168.6	6335.8	6709	10411.6	9876.2	9076.4	7941.4	6378.9	7089.9	11955.6	8191.6	9393.7	8697	6925.7	7194.6	12123.1	10534.2	11301.1	9640.8	8227.5	7811.7	15279.6	9628.1	11150.4	0.00195461
PE_SMU_333	Uncharacterized protein OS=Streptococcus mutans serotype c (strain ATCC 700610 / UA159) OX=210007 GN=SMU_333 PE=4 SV=1	SMU_333_PE	SMU.333		0	0	unknown	Q8DVX6	Uncharacterized protein OS=Streptococcus mutans serotype c (strain ATCC 700610 / UA159) OX=210007 GN=SMU_333 PE=4 SV=1	45.1	26	26	7099.2	8176	6034.2	8945	8065.2	7312.7	7305	9986.3	6690.5	11369.8	16700.2	11033.3	7645.1	8427.1	6687.5	10582	9374.7	6695.8	7186	9551	5380.7	7473.9	9635.3	6160.6	0.0241815
PE_SMU_1576c	Uncharacterized protein OS=Streptococcus mutans serotype c (strain ATCC 700610 / UA159) OX=210007 GN=SMU_1576c PE=4 SV=1	SMU_1576c_PE	SMU.1576c		0	0	unknown	Q8DT20	Uncharacterized protein OS=Streptococcus mutans serotype c (strain ATCC 700610 / UA159) OX=210007 GN=SMU_1576c PE=4 SV=1	78.2	37	37	12112.6	14705	12185.7	6044.7	5901.2	5210	13255.8	12022.3	12315.5	8253	8565.6	9078.4	10641.2	12394.1	10252.4	6582.4	6584.6	5131.9	13018.1	14319.3	12170.3	9064.1	10777	6410	9.10987e-07
ComA_SMU_286	Putative ABC transporter, ATP-binding protein ComA OS=Streptococcus mutans serotype c (strain ATCC 700610 / UA159) OX=210007 GN=SMU_286 PE=1 SV=1	comA	SMU.286	K20344	0	0	Defense mechanisms	Q8DW05	Putative ABC transporter, ATP-binding protein ComA OS=Streptococcus mutans serotype c (strain ATCC 700610 / UA159) OX=210007 GN=SMU_286 PE=1 SV=1	85	29	29	7898.2	9825.9	10983.4	14904.2	13438.4	16903.6	7900.9	11104.5	11218.1	7932.9	12611.6	12438.8	8948.1	11008	11675.3	9253.6	10141.5	11667.8	7369.6	9122.8	8215.1	8086.8	11953	14821.3	0.0319338
AdhA_SMU_127	Putative acetoin dehydrogenase (TPP-dependent), E1 component alpha subunit OS=Streptococcus mutans serotype c (strain ATCC 700610 / UA159) OX=210007 GN=adhA PE=4 SV=1	adhA_	SMU.127	K00161	M00307	Pathway modules; Carbohydrate metabolism; Central carbohydrate metabolism	Energy production and conversion	Q8DWD7	Putative acetoin dehydrogenase (TPP-dependent), E1 component alpha subunit OS=Streptococcus mutans serotype c (strain ATCC 700610 / UA159) OX=210007 GN=adhA PE=4 SV=1	36.4	19	19	8482.9	19320.8	10890.3	3055.6	3473.9	2647.1	23679.5	14587	15673.8	24438.8	17097.8	25630.3	6218	6842.7	5372.1	5350.5	5917.1	6114.6	11229.3	15965.9	10459.8	2717.8	3081.4	2374.7	8.9684e-06
HisS_SMU_2102	Histidine--tRNA ligase OS=Streptococcus mutans serotype c (strain ATCC 700610 / UA159) OX=210007 GN=hisS PE=3 SV=1	hisS	SMU.2102	K01892	0	0	Translation, ribosomal structure and biogenesis	Q8CWW2	Histidine--tRNA ligase OS=Streptococcus mutans serotype c (strain ATCC 700610 / UA159) OX=210007 GN=hisS PE=3 SV=1	48.9	29	29	10184.1	9175.8	8954.8	7761.5	6527.9	6522.5	12664	9531.7	9531.3	10131.4	9322.3	8188.1	13555.1	10743.3	11040.3	12050	9089.2	10063.2	10303.9	9109.7	8621.1	10929.1	7219.5	6401.6	0.0239252
GatA_SMU_1822	Aspartate--tRNA(Asp/Asn) ligase OS=Streptococcus mutans serotype c (strain ATCC 700610 / UA159) OX=210007 GN=aspS1 PE=3 SV=1	gatA	SMU.1822	K01876	0	0	Translation, ribosomal structure and biogenesis	Q8DSG3	Aspartate--tRNA(Asp/Asn) ligase OS=Streptococcus mutans serotype c (strain ATCC 700610 / UA159) OX=210007 GN=aspS1 PE=3 SV=1	66.1	33	36	8475.1	7584.3	7284.5	10092.2	10378.2	9005.5	6596.7	7909.2	6499.6	7691.5	7697.8	5760.9	8059.5	9988	9691.6	6246	7050.9	6046	6965.5	7255.1	6184.5	8312.6	9333.4	8770.1	0.000272787
YfbQ_PE_SMU_1826	Putative aminotransferase OS=Streptococcus mutans serotype c (strain ATCC 700610 / UA159) OX=210007 GN=yfbQ PE=4 SV=1	yfbQ_PE	SMU.1826	K14260	0	0	Amino acid transport and metabolism	Q8DSG1	Putative aminotransferase OS=Streptococcus mutans serotype c (strain ATCC 700610 / UA159) OX=210007 GN=yfbQ PE=4 SV=1	45.6	21	21	6010.6	5141.9	6781.9	8086.2	6428.1	7752.2	5498.1	5052.9	6566.5	5868.7	4871.3	6600.1	5217.4	6961.3	10786.6	4583	4110.1	5931.6	6924.8	5770.9	8422.6	13229.1	11122	11103.2	0.000474027
LepA_SMU_1394	Elongation factor 4 OS=Streptococcus mutans serotype c (strain ATCC 700610 / UA159) OX=210007 GN=lepA PE=3 SV=1	lepA	SMU.1394	K03596	0	0	Translation, ribosomal structure and biogenesis	Q8DTF3	Elongation factor 4 OS=Streptococcus mutans serotype c (strain ATCC 700610 / UA159) OX=210007 GN=lepA PE=3 SV=1	68.3	32	32	6099.4	7924.4	6629.2	6785	7475	6709.1	6344.4	8980	6784.1	7032	9279.2	6787.9	6523.4	8621.3	7376.3	7289	8494.2	7962.1	6605.8	8874.2	6925.2	7312.9	7728.4	6916.1	0.921082
GlyA_SMU_1082	Serine hydroxymethyltransferase OS=Streptococcus mutans serotype c (strain ATCC 700610 / UA159) OX=210007 GN=glyA PE=3 SV=1	glyA	SMU.1082	K00600	M00532!!!M00346!!!M00140!!!M00141	Pathway modules; Carbohydrate metabolism; Other carbohydrate metabolism!!!Pathway modules; Energy metabolism; Methane metabolism!!!Pathway modules; Metabolism of cofactors and vitamins; Cofactor and vitamin metabolism!!!Pathway modules; Metabolism of cofactors and vitamins; Cofactor and vitamin metabolism	Amino acid transport and metabolism	Q8DU67	Serine hydroxymethyltransferase OS=Streptococcus mutans serotype c (strain ATCC 700610 / UA159) OX=210007 GN=glyA PE=3 SV=1	46.1	25	25	12295.2	10277.7	10824.3	5778.5	6193.6	6731.9	12426.9	10904.2	12084.4	9362.4	7746.4	8605.8	10447.7	9240.1	10633.9	7856.7	6014.1	7241.2	11574.7	10501.1	10748.7	7826.3	6500.8	6607.2	3.14734e-07
Pta_SMU_1043c	Putative phosphotransacetylase OS=Streptococcus mutans serotype c (strain ATCC 700610 / UA159) OX=210007 GN=SMU_1043c PE=4 SV=1	pta	SMU.1043c	K00625	M00579!!!M00357!!!M00617!!!M00618	Pathway modules; Energy metabolism; Carbon fixation!!!Pathway modules; Energy metabolism; Methane metabolism!!!Signature modules; Module set; Metabolic capacity!!!Signature modules; Module set; Metabolic capacity	Energy production and conversion	Q8DUA0	Putative phosphotransacetylase OS=Streptococcus mutans serotype c (strain ATCC 700610 / UA159) OX=210007 GN=SMU_1043c PE=4 SV=1	36.4	20	20	7369.8	8671.6	6431.5	5389.7	7867	5518.9	6580.6	7602.3	6104.8	9178.4	10563	9776.2	4446	6182.5	4678.1	6782.6	9121.6	6523.9	9015	8890.7	9323.4	8683.2	10368	6619.4	0.00262343
CysK_SMU_496	Cysteine synthase OS=Streptococcus mutans serotype c (strain ATCC 700610 / UA159) OX=210007 GN=cysK PE=3 SV=1	cysK	SMU.496	K01738	M00021	Pathway modules; Amino acid metabolism; Cysteine and methionine metabolism	Amino acid transport and metabolism	Q8DVJ2	Cysteine synthase OS=Streptococcus mutans serotype c (strain ATCC 700610 / UA159) OX=210007 GN=cysK PE=3 SV=1	32.4	21	21	5617.9	6279.6	6924.7	5604.2	11427.4	8455.1	5753.5	7094.3	7149.8	10184.1	13410.8	10705.2	5457.6	5463	8526.4	4321.3	5986.6	7056.2	6624.6	8870.2	7465.6	7693.5	10957.1	10013.5	0.00882396
ThrC_PE_SMU_70	Putative threonine synthase OS=Streptococcus mutans serotype c (strain ATCC 700610 / UA159) OX=210007 GN=thrC PE=4 SV=1	thrC_PE	SMU.70	K01733	M00018	Pathway modules; Amino acid metabolism; Serine and threonine metabolism	Amino acid transport and metabolism	Q8DWH9	Putative threonine synthase OS=Streptococcus mutans serotype c (strain ATCC 700610 / UA159) OX=210007 GN=thrC PE=4 SV=1	53.9	30	30	6744	6669.2	7158.9	6999.8	8705.5	7440.7	6522.9	7315.3	6526	7817.2	6744.5	6788.8	6942.4	6942.6	6684	7873.3	7401	7946.4	7320.7	7192	7603.1	8543	8105.7	7754.5	0.0190379
PE_SMU_248	Putative ABC transporter, membrane protein OS=Streptococcus mutans serotype c (strain ATCC 700610 / UA159) OX=210007 GN=SMU_248 PE=4 SV=1	SMU_248_PE	SMU.248	K09015	0	0	Posttranslational modification, protein turnover, chaperones	Q8DW31	Putative ABC transporter, membrane protein OS=Streptococcus mutans serotype c (strain ATCC 700610 / UA159) OX=210007 GN=SMU_248 PE=4 SV=1	46.1	25	25	7819.6	11174.6	10460.6	6211.8	6304.4	6188.7	10780.4	9347	10791.3	9802.3	9291.2	10063.1	11419.2	11901.4	12068.9	9792.3	10978.4	11901.9	9571.7	11253.6	11090.8	8771.9	7437.7	7348.2	3.39897e-05
PknB_SMU_484	Putative serine/threonine protein kinase OS=Streptococcus mutans serotype c (strain ATCC 700610 / UA159) OX=210007 GN=pknB PE=4 SV=1	pknB	SMU.484	K12132	0	0	Signal transduction mechanisms!!!Cell wall/membrane/envelope biogenesis	Q8DVK1	Putative serine/threonine protein kinase OS=Streptococcus mutans serotype c (strain ATCC 700610 / UA159) OX=210007 GN=pknB PE=4 SV=1	66.9	30	30	6242.2	6077.5	6283.9	7058.3	6306	6643.7	6054.2	6197.2	5656.8	6856.5	7661.3	7441.4	6386.9	6916.1	6448.7	7036.1	6839.5	6755.5	6407.7	6459.9	6865.9	7196.5	8462.7	7137.8	0.00130449
SMU_358	30S ribosomal protein S7 OS=Streptococcus mutans serotype c (strain ATCC 700610 / UA159) OX=210007 GN=rpsG PE=3 SV=1	SMU_358	SMU.358	K02992	0	0	Translation, ribosomal structure and biogenesis	Q8DVV5	30S ribosomal protein S7 OS=Streptococcus mutans serotype c (strain ATCC 700610 / UA159) OX=210007 GN=rpsG PE=3 SV=1	17.8	16	16	8014.6	6406	7351.2	6092.5	5134.9	6041.5	6903.1	7353.1	6830.4	5706.6	4472.7	4529.2	7469.9	6628.3	7373.1	5447.3	4692.5	5647.8	8046.9	7261.9	8099.4	5216.2	4587.1	6378.8	9.54176e-05
PapC_SMU_466	Cysteine aminopeptidase C OS=Streptococcus mutans serotype c (strain ATCC 700610 / UA159) OX=210007 GN=pepC PE=4 SV=1	papC	SMU.466	K01372	0	0	Amino acid transport and metabolism	Q8DVL5	Cysteine aminopeptidase C OS=Streptococcus mutans serotype c (strain ATCC 700610 / UA159) OX=210007 GN=pepC PE=4 SV=1	50.5	23	23	8277.1	7280.8	7201.5	6153.9	6757.6	6152.7	7575	5840.5	6811.7	10124.9	6730.7	7969.7	8298.7	8190.7	8029	7829	7202.5	7608.8	8662.7	6405.6	8231	8029.8	6022.5	6707.8	0.186724
AspB_SMU_1312	Asparagine--oxo-acid transaminase OS=Streptococcus mutans serotype c (strain ATCC 700610 / UA159) OX=210007 GN=aspB PE=1 SV=1	aspB	SMU.1312	K22457	0	0	unknown	Q8DTM1	Asparagine--oxo-acid transaminase OS=Streptococcus mutans serotype c (strain ATCC 700610 / UA159) OX=210007 GN=aspB PE=1 SV=1	43.5	27	27	7395.1	6508.1	6356.6	9537.7	9586.7	9163.9	6930.8	6834.7	6090.9	7730.6	7204.4	6547.4	7326.5	7173.9	6638.4	8570.8	8438.6	8280.5	8161.1	7851.4	7071.6	10991.2	9986.6	9612.1	4.56665e-07
NusA_SMU_418	Transcription termination/antitermination protein NusA OS=Streptococcus mutans serotype c (strain ATCC 700610 / UA159) OX=210007 GN=nusA PE=3 SV=1	nusA	SMU.418	K02600	0	0	Transcription	Q8DVQ2	Transcription termination/antitermination protein NusA OS=Streptococcus mutans serotype c (strain ATCC 700610 / UA159) OX=210007 GN=nusA PE=3 SV=1	45.4	25	25	11503.3	8342.3	8719.6	10794	10169.8	8584.8	9942.2	9227.6	7921.5	8661.9	6977.2	7307.8	10628.1	9013.3	8647	8292.8	7519.1	6843.8	12013.2	9806.9	9594.7	9444.2	6743.4	8690.1	0.0779568
SloC_SMU_184	Metal ABC transporter substrate-binding lipoprotein OS=Streptococcus mutans serotype c (strain ATCC 700610 / UA159) OX=210007 GN=sloC PE=3 SV=2	sloC	SMU.184	K19971	0	0	unknown	Q9KIJ3	Metal ABC transporter substrate-binding lipoprotein OS=Streptococcus mutans serotype c (strain ATCC 700610 / UA159) OX=210007 GN=sloC PE=3 SV=2	34.3	24	24	9694.7	4916.5	5270.5	10484.5	6007.4	10197.5	12344.2	7567.4	8583.2	27997.2	17861.5	23490.1	6705.2	3304.8	3587.3	20715.4	9339.9	8047	11928.6	9078.4	2499.8	10662.1	8026.8	8438.6	0.00111802
PE_SMU_502	Uncharacterized protein OS=Streptococcus mutans serotype c (strain ATCC 700610 / UA159) OX=210007 GN=SMU_502 PE=4 SV=1	SMU_502_PE	SMU.502		0	0	unknown	Q8DVI6	Uncharacterized protein OS=Streptococcus mutans serotype c (strain ATCC 700610 / UA159) OX=210007 GN=SMU_502 PE=4 SV=1	63.2	38	38	6714.7	6697.9	5912.6	12022.8	12110	11593.8	6172.3	7501.1	5244.9	11580.1	12081.3	7556.7	5988.5	6102.5	5024.7	10943.4	11801.4	10053.1	5548.7	6663.8	5074.4	7102.9	7756.2	11064.5	4.42433e-05
LysS_SMU_773c	Lysine--tRNA ligase OS=Streptococcus mutans serotype c (strain ATCC 700610 / UA159) OX=210007 GN=lysS PE=3 SV=1	lysS	SMU.773c	K04567	0	0	Translation, ribosomal structure and biogenesis	Q8DUW8	Lysine--tRNA ligase OS=Streptococcus mutans serotype c (strain ATCC 700610 / UA159) OX=210007 GN=lysS PE=3 SV=1	56.3	28	28	9260.1	6995.7	7735.5	5957	5987.9	5940	8818.1	8502	7284.4	9640	6941.8	6463.8	10552.8	8632.2	8678.9	9740.3	7317.2	7929.3	9851.9	8531.7	8153	6291.6	4414.7	5142.8	0.00407441
YchF_PE_SMU_06	Ribosome-binding ATPase YchF OS=Streptococcus mutans serotype c (strain ATCC 700610 / UA159) OX=210007 GN=ychF PE=3 SV=1	ychF_PE	SMU.06	K06942	0	0	Translation, ribosomal structure and biogenesis	Q8DWN6	Ribosome-binding ATPase YchF OS=Streptococcus mutans serotype c (strain ATCC 700610 / UA159) OX=210007 GN=ychF PE=3 SV=1	41.1	25	25	6694.3	4633.8	4656.9	12104.9	9558.8	8569.3	5186	4947.6	4355.9	5796.8	4476.2	3942.4	6126.2	5251.9	5131.6	6665.6	6066	5867.1	6166.4	5134.8	5252.3	10544.3	8684.2	9781.9	6.82639e-06
Nox1_ahpF_SMU_765	NADH oxidase/alkyl hydroperoxidase reductase peroxide-forming OS=Streptococcus mutans serotype c (strain ATCC 700610 / UA159) OX=210007 GN=SMU_765 PE=3 SV=1	nox1_ahpF	SMU.765	K03387	0	0	Defense mechanisms	I6L922	NADH oxidase/alkyl hydroperoxidase reductase peroxide-forming OS=Streptococcus mutans serotype c (strain ATCC 700610 / UA159) OX=210007 GN=SMU_765 PE=3 SV=1	55.1	23	23	10430.3	13636	11296.3	3384.7	3275.8	2991.9	15085.5	9682.9	12211.7	13346.4	11336.9	13680.1	16502.2	15725.8	14177.9	13130.1	12727.8	11850.7	11473.6	12507.9	11187.9	4642.1	4265.4	2858.4	3.31822e-08
PE_SMU_1577c	Uncharacterized protein OS=Streptococcus mutans serotype c (strain ATCC 700610 / UA159) OX=210007 GN=SMU_1577c PE=4 SV=1	SMU_1577c_PE	SMU.1577c		0	0	unknown	Q8DT19	Uncharacterized protein OS=Streptococcus mutans serotype c (strain ATCC 700610 / UA159) OX=210007 GN=SMU_1577c PE=4 SV=1	146.7	45	45	6242.1	7599.4	8236.8	6136.4	7156.3	7548.4	5348.7	7157.4	7535.9	4819.7	7780.5	5777.1	6349.2	8256.3	8661.9	6412.9	7947.5	8143.8	6049.7	7301.8	8241.8	6261.6	8626.3	8345.9	0.659674
Rl5_SMU_2015	50S ribosomal protein L5 OS=Streptococcus mutans serotype c (strain ATCC 700610 / UA159) OX=210007 GN=rplE PE=3 SV=1	rl5	SMU.2015	K02931	0	0	Translation, ribosomal structure and biogenesis	Q8DS25	50S ribosomal protein L5 OS=Streptococcus mutans serotype c (strain ATCC 700610 / UA159) OX=210007 GN=rplE PE=3 SV=1	19.8	14	14	10500.8	7376.5	10849.2	8497.7	6678.7	9330.9	8430.4	7981.8	10074.9	6670.6	4996.9	6869.3	9115.1	7541.6	10684.8	6205.7	5560.3	7872.2	9923.5	8190.3	10679.1	7259.7	6405.4	9567.8	0.0538762
FtsY_SMU_744	Signal recognition particle receptor FtsY OS=Streptococcus mutans serotype c (strain ATCC 700610 / UA159) OX=210007 GN=ftsY PE=3 SV=1	ftsY	SMU.744	K03110	0	0	Intracellular trafficking, secretion, and vesicular transport	Q8CWX8	Signal recognition particle receptor FtsY OS=Streptococcus mutans serotype c (strain ATCC 700610 / UA159) OX=210007 GN=ftsY PE=3 SV=1	55.2	33	33	7135.4	7503.3	5602.7	5874.1	7022.4	4896.9	7217.5	7164.1	5534.3	8279.8	8007.2	5800.7	7659.4	8164.2	5765.8	7594.5	8842.2	6271.3	8411	8531.7	6974.9	9277.8	8368.8	5474.6	0.576497
PE_SMU_751	Uncharacterized protein OS=Streptococcus mutans serotype c (strain ATCC 700610 / UA159) OX=210007 GN=SMU_751 PE=4 SV=1	SMU_751_PE	SMU.751	K06959	0	0	Transcription	Q8DUY0	Uncharacterized protein OS=Streptococcus mutans serotype c (strain ATCC 700610 / UA159) OX=210007 GN=SMU_751 PE=4 SV=1	79.1	40	40	8953.9	7141.3	7828.6	10419	9104.1	9761.9	7711.2	8799.7	7115.2	7453.6	6502.9	5218	8944.4	7589.4	7800	9229.8	8793.1	10111.3	8380.4	8235.8	7482.4	8327.3	6773.4	8801.7	0.00609649
FruA_SMU_78	Fructan beta-fructosidase OS=Streptococcus mutans serotype c (strain ATCC 700610 / UA159) OX=210007 GN=fruA PE=2 SV=2	fruA	SMU.78	K03332	0	0	Carbohydrate transport and metabolism	Q03174	Fructan beta-fructosidase OS=Streptococcus mutans serotype c (strain ATCC 700610 / UA159) OX=210007 GN=fruA PE=2 SV=2	158.6	41	41	6579.1	8388.5	7303	9907.1	7459.7	9184.2	7239.6	9032.3	8688	8519.2	18494.2	21973.1	6762	7950.2	6455.6	7301.9	6676.9	3796.8	4961.8	5111.3	5714.8	4234.3	5103.5	6466.9	0.00254519
SerA_SMU_1653	Putative D-3-phosphoglycerate dehydrogenase OS=Streptococcus mutans serotype c (strain ATCC 700610 / UA159) OX=210007 GN=serA PE=3 SV=1	serA	SMU.1653	K00058	M00020	Pathway modules; Amino acid metabolism; Serine and threonine metabolism	Coenzyme transport and metabolism	Q8DSV6	Putative D-3-phosphoglycerate dehydrogenase OS=Streptococcus mutans serotype c (strain ATCC 700610 / UA159) OX=210007 GN=serA PE=3 SV=1	42.8	31	31	7320.4	6845	7690.3	6745.9	8412.1	7784.7	6025.8	5941.9	6728	8486.9	8327.3	8552.5	7496.7	8064.7	8319.5	8122.1	8657	9887.6	6582.7	6148.8	7910.2	8663.6	7951	7727.4	0.00200219
SMU_957	50S ribosomal protein L10 OS=Streptococcus mutans serotype c (strain ATCC 700610 / UA159) OX=210007 GN=rplJ PE=3 SV=1	SMU_957	SMU.957	K02864	0	0	Translation, ribosomal structure and biogenesis	Q8DUH2	50S ribosomal protein L10 OS=Streptococcus mutans serotype c (strain ATCC 700610 / UA159) OX=210007 GN=rplJ PE=3 SV=1	17.7	15	15	9175.7	9710.1	9878	5931.5	7778.8	6899.7	7589.8	10275.3	9370.8	6677.9	6587.2	6751.3	9903.9	10246.9	10408	5972.3	6953.2	7129.1	8197.8	10017.3	9062.6	5744	5321.9	7158.1	2.26997e-05
RexB_SMU_1500	ATP-dependent helicase/deoxyribonuclease subunit B OS=Streptococcus mutans serotype c (strain ATCC 700610 / UA159) OX=210007 GN=rexB PE=3 SV=1	rexB	SMU.1500	K16899	0	0	Replication, recombination and repair	Q8DT75	ATP-dependent helicase/deoxyribonuclease subunit B OS=Streptococcus mutans serotype c (strain ATCC 700610 / UA159) OX=210007 GN=rexB PE=3 SV=1	123.7	43	43	6446	4777.8	7556.8	6819.6	5059	7331.4	6281.9	4707.8	7504.5	7552.3	5523.3	8548.5	6769	4919.2	7529.8	7042	5227.5	8252	7497	4941.6	9170.9	9235.2	6542.9	8041.6	0.823285
SMU_473	Mid-cell-anchored protein Z OS=Streptococcus mutans serotype c (strain ATCC 700610 / UA159) OX=210007 GN=mapZ PE=3 SV=1	SMU_473	SMU.473	K20073	0	0	unknown	Q8DVK9	Mid-cell-anchored protein Z OS=Streptococcus mutans serotype c (strain ATCC 700610 / UA159) OX=210007 GN=mapZ PE=3 SV=1	56.8	27	27	8266.2	10013.2	9015	9614.4	8542	9672.9	8576.9	9031.5	8741.8	7309.5	9427.5	8517.2	8125.9	10263.8	9218.4	6095.4	6602.8	5979.1	9434.8	10294	10664.5	9092.5	11878.2	9982.8	0.00108649
RmlB_SMU_1457	dTDP-glucose 4,6-dehydratase OS=Streptococcus mutans serotype c (strain ATCC 700610 / UA159) OX=210007 GN=rmlB PE=1 SV=2	rmlB	SMU.1457	K01710	M00793	Pathway modules; Biosynthesis of terpenoids and polyketides; Polyketide sugar unit biosynthesis	Cell wall/membrane/envelope biogenesis	P95780	dTDP-glucose 4,6-dehydratase OS=Streptococcus mutans serotype c (strain ATCC 700610 / UA159) OX=210007 GN=rmlB PE=1 SV=2	39.3	21	21	10741.8	10961.2	10039.1	9818.5	10314.5	10881.3	10319.6	10992.6	11643.8	11451.3	11461.1	11535.2	9384.8	10594.2	10284.9	9970.3	10534.3	10669.3	10702.2	11646.4	10354.9	12828.9	12567	10730.3	0.0275447
PE_SMU_2159	Putative ABC transporter, ATP-binding protein OS=Streptococcus mutans serotype c (strain ATCC 700610 / UA159) OX=210007 GN=SMU_2159 PE=4 SV=1	SMU_2159_PE	SMU.2159		0	0	unknown	Q8DRR0	Putative ABC transporter, ATP-binding protein OS=Streptococcus mutans serotype c (strain ATCC 700610 / UA159) OX=210007 GN=SMU_2159 PE=4 SV=1	60.7	29	29	5941.2	5323.4	6719.4	11436.5	9200.6	10518.7	5360.5	5420.6	6067.2	6415.9	5731.9	6111.2	6302.9	5697.5	6943	7008.3	7055.8	8058.9	6676.6	6054	7480.1	11814.9	10264.2	11896.9	9.51873e-08
FthS_SMU_1073	Formate--tetrahydrofolate ligase OS=Streptococcus mutans serotype c (strain ATCC 700610 / UA159) OX=210007 GN=fhs PE=3 SV=2	fthS	SMU.1073	K01938	M00377!!!M00140!!!M00618	Pathway modules; Energy metabolism; Carbon fixation!!!Pathway modules; Metabolism of cofactors and vitamins; Cofactor and vitamin metabolism!!!Signature modules; Module set; Metabolic capacity	Nucleotide transport and metabolism	Q59925	Formate--tetrahydrofolate ligase OS=Streptococcus mutans serotype c (strain ATCC 700610 / UA159) OX=210007 GN=fhs PE=3 SV=2	59.7	25	25	7002.4	10032.9	10348	3637.2	3431.3	5608.9	12098.5	10870	12497.5	12472.6	12356.6	15585.2	11771.4	9994.9	11749.6	7563.8	6308.5	6678.2	9016.7	10506.5	9290	3869.6	4184.4	3857.7	1.17185e-07
MleS_SMU_137	Malolactic enzyme OS=Streptococcus mutans serotype c (strain ATCC 700610 / UA159) OX=210007 GN=mleS PE=3 SV=1	mleS	SMU.137	K22212	0	0	unknown	Q8DWC7	Malolactic enzyme OS=Streptococcus mutans serotype c (strain ATCC 700610 / UA159) OX=210007 GN=mleS PE=3 SV=1	59.7	22	22	5141.6	7669.2	6287	12330	6518.9	2787.5	7150.2	7406.2	8783.4	3476.8	3779.4	5942.1	14155	14974.2	9238.8	15686.1	10876.7	5616	5957.8	7192	5832.1	3531.3	4092.3	2584.3	0.0152104
Asd_SMU_989	Aspartate-semialdehyde dehydrogenase OS=Streptococcus mutans serotype c (strain ATCC 700610 / UA159) OX=210007 GN=asd PE=3 SV=2	asd	SMU.989	K00133	M00018!!!M00033!!!M00017!!!M00016!!!M00525!!!M00526!!!M00527	Pathway modules; Amino acid metabolism; Serine and threonine metabolism!!!Pathway modules; Amino acid metabolism; Serine and threonine metabolism!!!Pathway modules; Amino acid metabolism; Cysteine and methionine metabolism!!!Pathway modules; Amino acid metabolism; Lysine metabolism!!!Pathway modules; Amino acid metabolism; Lysine metabolism!!!Pathway modules; Amino acid metabolism; Lysine metabol…	Amino acid transport and metabolism	P10539	Aspartate-semialdehyde dehydrogenase OS=Streptococcus mutans serotype c (strain ATCC 700610 / UA159) OX=210007 GN=asd PE=3 SV=2	38.9	21	21	7026.8	5902	5871.2	5966.4	7183.5	5923.4	6164.8	5540.1	5537	6357.2	6177	5461.2	6445.3	6251.2	5805.8	6902.5	7398.9	6726.9	7584.3	6493.7	7007	9808.2	8128.1	6439.8	0.0313966
SMU_1090	Uncharacterized protein OS=Streptococcus mutans serotype c (strain ATCC 700610 / UA159) OX=210007 GN=SMU_1090 PE=4 SV=1	SMU_1090	SMU.1090		0	0	unknown	Q8DU59	Uncharacterized protein OS=Streptococcus mutans serotype c (strain ATCC 700610 / UA159) OX=210007 GN=SMU_1090 PE=4 SV=1	46.4	18	18	4914.1	4031.9	3854.7	5794.5	5239.4	4814.6	4966.6	3810.5	3694.8	6439.7	5181.2	5767.8	3933.4	3458.9	3452.9	6648.9	5458.9	6178.2	6122.1	4489.7	5571.4	8393.7	6194.4	6611.5	0.000314326
AtpC_SMU_1529	ATP synthase gamma chain OS=Streptococcus mutans serotype c (strain ATCC 700610 / UA159) OX=210007 GN=atpG PE=3 SV=2	atpC	SMU.1529	K02115	M00157	Pathway modules; Energy metabolism; ATP synthesis	Energy production and conversion	P95788	ATP synthase gamma chain OS=Streptococcus mutans serotype c (strain ATCC 700610 / UA159) OX=210007 GN=atpG PE=3 SV=2	32.3	17	17	10002.9	9901.5	10390.6	5248.9	5210.3	6398	8375.1	8615	9205.1	4003.2	3807.7	4207.2	8825.6	9235.2	9788.9	4463.5	4577.9	6308.2	9540	8881.2	9415.8	5698.5	6796.3	6324.7	8.4203e-10
DnlJ_SMU_1543	DNA ligase OS=Streptococcus mutans serotype c (strain ATCC 700610 / UA159) OX=210007 GN=ligA PE=3 SV=1	dnlJ	SMU.1543	K01972	0	0	Replication, recombination and repair	Q8DT49	DNA ligase OS=Streptococcus mutans serotype c (strain ATCC 700610 / UA159) OX=210007 GN=ligA PE=3 SV=1	71.8	36	36	6066.8	5857.8	6577.9	7748.7	7053	7752.5	4955	6323.5	6037.3	4307.3	4902.5	4571.5	5605.2	5999.2	6464.6	5973.6	6266.6	6726.8	5995.1	6196.7	7186.2	5788.2	6508	8151.6	0.00230587
PurA_SMU_268	Adenylosuccinate synthetase OS=Streptococcus mutans serotype c (strain ATCC 700610 / UA159) OX=210007 GN=purA PE=3 SV=1	purA	SMU.268	K01939	M00049	Pathway modules; Nucleotide metabolism; Purine metabolism	Nucleotide transport and metabolism	Q8DW14	Adenylosuccinate synthetase OS=Streptococcus mutans serotype c (strain ATCC 700610 / UA159) OX=210007 GN=purA PE=3 SV=1	47.3	27	27	4432.1	5676.1	5504.4	8517.1	12136.8	11279.9	3969.4	4944.6	4859.6	6179.1	6806.9	6036.1	4260.6	5977.7	5430.1	7057.2	10107.3	10172.5	5174.1	6037.3	6817.2	12322.9	12484.1	12719.9	3.74155e-07
RmlA_SMU_1461	Glucose-1-phosphate thymidylyltransferase OS=Streptococcus mutans serotype c (strain ATCC 700610 / UA159) OX=210007 GN=rmlA PE=3 SV=1	rmlA	SMU.1461	K00973	M00793	Pathway modules; Biosynthesis of terpenoids and polyketides; Polyketide sugar unit biosynthesis	Cell wall/membrane/envelope biogenesis	P95778	Glucose-1-phosphate thymidylyltransferase OS=Streptococcus mutans serotype c (strain ATCC 700610 / UA159) OX=210007 GN=rmlA PE=3 SV=1	32.3	18	18	4877.2	4181.2	3966.8	10249	9009.2	8014.5	4385.7	4118	3654.4	6475.4	6589.2	5362.4	4365.1	4284.1	3857.7	7082.5	7093.1	6509.3	5965.8	5478	4963.2	12849.5	11488.5	10383.9	3.74255e-09
PE_SMU_1485c	Putative endonuclease OS=Streptococcus mutans serotype c (strain ATCC 700610 / UA159) OX=210007 GN=SMU_1485c PE=4 SV=1	SMU_1485c_PE	SMU.1485c		0	0	unknown	Q8DT81	Putative endonuclease OS=Streptococcus mutans serotype c (strain ATCC 700610 / UA159) OX=210007 GN=SMU_1485c PE=4 SV=1	66.4	35	35	6164.5	7428.7	6216.5	7767.6	10254.2	8226.7	5428.3	7362.4	6297.3	7839.4	9578.2	7573.1	5873.9	8056.2	6550.3	7768.8	9751.3	8308.9	6465.3	7713.8	6618.2	9472.5	11292.6	8618.2	0.00841247
GlgB_SMU_1539	1,4-alpha-glucan branching enzyme GlgB OS=Streptococcus mutans serotype c (strain ATCC 700610 / UA159) OX=210007 GN=glgB PE=3 SV=1	glgB	SMU.1539	K00700	M00854!!!M00565	Pathway modules; Carbohydrate metabolism; Other carbohydrate metabolism!!!Pathway modules; Carbohydrate metabolism; Other carbohydrate metabolism	Carbohydrate transport and metabolism	Q8DT52	1,4-alpha-glucan branching enzyme GlgB OS=Streptococcus mutans serotype c (strain ATCC 700610 / UA159) OX=210007 GN=glgB PE=3 SV=1	73.9	27	27	2646.3	3135.4	2226.8	8285.2	8418.3	6448.9	2761.9	3190.6	2420.2	12245.1	14052.8	18361.2	1724.9	2435.7	1649.5	13516.4	13106.9	10599.9	4197.5	4401.3	3651	7816.2	9853.9	7612.7	1.33883e-08
Jag_SMU_338	Putative RNA-binding protein, Jag family OS=Streptococcus mutans serotype c (strain ATCC 700610 / UA159) OX=210007 GN=SMU_338 PE=4 SV=1	jag	SMU.338	K06346	0	0	General function prediction only	Q8DVX2	Putative RNA-binding protein, Jag family OS=Streptococcus mutans serotype c (strain ATCC 700610 / UA159) OX=210007 GN=SMU_338 PE=4 SV=1	36	23	23	6924.7	6081.2	7839.1	10294.1	11350.5	11805.3	5549	7592.1	6761	8560.7	6980.1	7715.2	7229.6	6939.1	7490	10561.2	11868.3	13740.2	6637.5	6996	7435.7	6228.8	6254.4	10788.7	0.000276673
AdhB_SMU_128	Putative acetoin dehydrogenase (TPP-dependent), E1 component beta subunit OS=Streptococcus mutans serotype c (strain ATCC 700610 / UA159) OX=210007 GN=adhB PE=4 SV=1	adhB_	SMU.128	K00162	M00307	Pathway modules; Carbohydrate metabolism; Central carbohydrate metabolism	Energy production and conversion	Q8DWD6	Putative acetoin dehydrogenase (TPP-dependent), E1 component beta subunit OS=Streptococcus mutans serotype c (strain ATCC 700610 / UA159) OX=210007 GN=adhB PE=4 SV=1	36.5	15	15	4458.7	14732.6	7956	1953.2	2689.8	2115.4	12056.8	10881.2	11911.4	16184.4	14263.4	23169.5	3260.2	5812	4116.5	2755.6	4621.6	4430.3	5675.8	11841.8	7845.6	1748.2	2683.1	1945.7	3.7661e-05
MltG_SMU_1729c	Endolytic murein transglycosylase OS=Streptococcus mutans serotype c (strain ATCC 700610 / UA159) OX=210007 GN=mltG PE=3 SV=1	mltG	SMU.1729c	K07082	0	0	Cell wall/membrane/envelope biogenesis	Q8DSP6	Endolytic murein transglycosylase OS=Streptococcus mutans serotype c (strain ATCC 700610 / UA159) OX=210007 GN=mltG PE=3 SV=1	68.5	35	35	9095.9	8721.9	7572.2	7508.5	7808.8	6450.3	8655.6	9807.1	7136.4	8798.6	10739	6776.8	8332.5	8440.4	6610.8	9551.6	9500.5	7037.7	7109.8	7866.6	6434.5	7232.4	8815.7	5868.5	0.516112
CcpA_SMU_1591	Catabolite control protein A OS=Streptococcus mutans serotype c (strain ATCC 700610 / UA159) OX=210007 GN=ccpA PE=3 SV=2	ccpA	SMU.1591	K02529	0	0	Transcription	O07329	Catabolite control protein A OS=Streptococcus mutans serotype c (strain ATCC 700610 / UA159) OX=210007 GN=ccpA PE=3 SV=2	36.6	18	19	5433.8	5860.8	5623.9	6567	4858.2	5365.9	5629.2	5648.1	5873.6	7898.6	5968.1	7840	4838.6	4570.7	4738.1	7752.5	6693.2	7537.1	6231.5	5642.5	6475.9	6356	5449.6	5601.9	0.000902236
LplA_SMU_131	Lipoate--protein ligase OS=Streptococcus mutans serotype c (strain ATCC 700610 / UA159) OX=210007 GN=lplA PE=4 SV=1	lplA	SMU.131	K03800	0	0	Coenzyme transport and metabolism	Q8DWD3	Lipoate--protein ligase OS=Streptococcus mutans serotype c (strain ATCC 700610 / UA159) OX=210007 GN=lplA PE=4 SV=1	37.5	24	24	6580.2	15494.6	8421	3608.7	5317.7	2694	14235	12020.5	9845.2	22242	19278.2	22657.6	4701.4	6704.6	3927.9	5561	7750.3	5513.9	7925.6	13850.7	10627.6	3371.6	4884.8	2386.1	1.62117e-06
OpuCa_SMU_2116	Putative osmoprotectant amino acid ABC transporter, ATP-binding protein OS=Streptococcus mutans serotype c (strain ATCC 700610 / UA159) OX=210007 GN=opuCa PE=4 SV=1	opuCa	SMU.2116	K05847	0	0	Amino acid transport and metabolism	Q8DRU8	Putative osmoprotectant amino acid ABC transporter, ATP-binding protein OS=Streptococcus mutans serotype c (strain ATCC 700610 / UA159) OX=210007 GN=opuCa PE=4 SV=1	43.4	26	26	4512.1	4655	4399.5	12122.2	10879.4	9437.8	5038.7	4444.4	4661.4	5122.7	4269.8	4883.2	5452.2	5448.5	4759.6	5958.1	6404.2	6291.7	6044.5	5870.1	5423.2	13076	13764.2	10870.7	1.28859e-09
Rs13_SMU_2003	30S ribosomal protein S13 OS=Streptococcus mutans serotype c (strain ATCC 700610 / UA159) OX=210007 GN=rpsM PE=3 SV=1	rs13	SMU.2003	K02952	0	0	Translation, ribosomal structure and biogenesis	Q8DS35	30S ribosomal protein S13 OS=Streptococcus mutans serotype c (strain ATCC 700610 / UA159) OX=210007 GN=rpsM PE=3 SV=1	13.4	20	20	8499.8	9652.7	11148.2	7276.6	8762.8	9741.2	7169.6	11027.8	10179.8	5564.6	7061.4	6320.3	8027.2	10483.3	10710.3	5572.9	7642.6	8068.4	8286.3	11215.8	11693.7	6303.2	8666.8	11145.2	0.0850944
MsmK_SMU_1571	Putative ABC transporter, ATP-binding protein, MsmK-like protein OS=Streptococcus mutans serotype c (strain ATCC 700610 / UA159) OX=210007 GN=SMU_1571 PE=3 SV=1	msmK	SMU.1571	K10112	0	0	Carbohydrate transport and metabolism	Q8DT25	Putative ABC transporter, ATP-binding protein, MsmK-like protein OS=Streptococcus mutans serotype c (strain ATCC 700610 / UA159) OX=210007 GN=SMU_1571 PE=3 SV=1	42.3	16	21	7961	4621.2	4957.6	10696.4	9118.7	9110.9	5122.2	4015.3	4335.1	8744.9	8286.1	9182.8	3746.2	3421.9	3305.5	7215.7	6153.2	5891.9	8211.4	5683.3	6006.8	13965.8	11484.5	12059.1	2.90827e-07
SMU_368c	Ribonuclease J OS=Streptococcus mutans serotype c (strain ATCC 700610 / UA159) OX=210007 GN=rnj PE=3 SV=1	SMU_368c	SMU.368c	K12574	0	0	Translation, ribosomal structure and biogenesis	Q8DVU7	Ribonuclease J OS=Streptococcus mutans serotype c (strain ATCC 700610 / UA159) OX=210007 GN=rnj PE=3 SV=1	61.3	31	31	7049.7	6747.7	6419.3	5769.6	6986.3	5466.1	6350.5	6610.1	6322.7	5455.1	10650.5	4945.5	6693.4	7007	6577.6	5947.3	5564.8	5303.5	6963.2	7045	6579.1	5966.9	6409.6	5578.3	0.794799
PurH_SMU_37	Bifunctional purine biosynthesis protein PurH OS=Streptococcus mutans serotype c (strain ATCC 700610 / UA159) OX=210007 GN=purH PE=3 SV=2	purH	SMU.37	K00602	M00048	Pathway modules; Nucleotide metabolism; Purine metabolism	Nucleotide transport and metabolism	Q8DWK8	Bifunctional purine biosynthesis protein PurH OS=Streptococcus mutans serotype c (strain ATCC 700610 / UA159) OX=210007 GN=purH PE=3 SV=2	56.4	22	22	6907.9	10120	8167	3116.2	4134.5	6009.8	8871.1	8311	9094.1	12767.9	16912.7	14438	7256.1	9349.9	7925.5	5866.3	7392.1	6792.3	9359.7	10844	9585.8	6887.6	8011.5	4862.2	4.82736e-06
PncB_SMU_464	Nicotinate phosphoribosyltransferase OS=Streptococcus mutans serotype c (strain ATCC 700610 / UA159) OX=210007 GN=SMU_464 PE=3 SV=1	pncB	SMU.464	K00763	0	0	Coenzyme transport and metabolism	Q8DVL6	Nicotinate phosphoribosyltransferase OS=Streptococcus mutans serotype c (strain ATCC 700610 / UA159) OX=210007 GN=SMU_464 PE=3 SV=1	54.7	27	27	7668.1	8378.1	6261	5329.8	6500	4294.6	6912	7465.4	6148.1	6210.7	5715	4582.3	7312.2	8416.2	6433	6115.9	6893.8	5385	6826.4	7345.2	5837.3	5559.3	5526.6	4231.6	0.0250338
MnmA_SMU_2143c	tRNA-specific 2-thiouridylase MnmA OS=Streptococcus mutans serotype c (strain ATCC 700610 / UA159) OX=210007 GN=mnmA PE=3 SV=1	mnmA	SMU.2143c	K00566	0	0	Translation, ribosomal structure and biogenesis	Q8DRS4	tRNA-specific 2-thiouridylase MnmA OS=Streptococcus mutans serotype c (strain ATCC 700610 / UA159) OX=210007 GN=mnmA PE=3 SV=1	41.7	23	23	4476	5245.6	5263.8	7426	4913.8	5444.8	7737.5	6242	8630.4	15244.8	12717.6	10854.3	6063.4	5428.6	8506.2	10399.5	8885.1	11594.5	3860.6	4787.1	3248.3	6164	5799.8	6645.6	5.12563e-06
AlsS_SMU_1452	Alpha-acetolactate synthase OS=Streptococcus mutans serotype c (strain ATCC 700610 / UA159) OX=210007 GN=alsS PE=3 SV=1	alsS_	SMU.1452	K01652	M00019!!!M00570	Pathway modules; Amino acid metabolism; Branched-chain amino acid metabolism!!!Pathway modules; Amino acid metabolism; Branched-chain amino acid metabolism	Amino acid transport and metabolism!!!Coenzyme transport and metabolism	Q8DTA6	Alpha-acetolactate synthase OS=Streptococcus mutans serotype c (strain ATCC 700610 / UA159) OX=210007 GN=alsS PE=3 SV=1	60.7	34	34	5174.3	13106.3	7757.2	2693.4	4948.7	3071.2	9233.6	9129.6	9280.8	12682.1	11132	13425.4	5065.3	8818.6	6519	3075.2	5810.9	4329.8	5235.3	10102.5	7543.3	5369.5	7520.5	3918.5	0.00177142
RnsA_SMU_1120	Putative sugar ABC transporter, ATP-binding protein OS=Streptococcus mutans serotype c (strain ATCC 700610 / UA159) OX=210007 GN=SMU_1120 PE=4 SV=1	rnsA	SMU.1120	K23537	0	0	Nucleotide transport and metabolism	Q8DU37	Putative sugar ABC transporter, ATP-binding protein OS=Streptococcus mutans serotype c (strain ATCC 700610 / UA159) OX=210007 GN=SMU_1120 PE=4 SV=1	55.6	31	31	8257.5	6378.1	8379.6	9315.7	7419.9	10372.2	7303.3	6456.4	7531.3	6378.4	6914.7	8158.6	6690.3	6033	6985	6502.2	6111.5	7730.4	8888.2	7322	10440.2	7648.9	7448.3	11957.6	0.154217
TrcF_PE_SMU_08	Transcription-repair-coupling factor OS=Streptococcus mutans serotype c (strain ATCC 700610 / UA159) OX=210007 GN=trcF PE=3 SV=1	trcF_PE	SMU.08	K03723	0	0	Replication, recombination and repair!!!Transcription	Q8DWN4	Transcription-repair-coupling factor OS=Streptococcus mutans serotype c (strain ATCC 700610 / UA159) OX=210007 GN=trcF PE=3 SV=1	133.9	41	41	4846.3	4729.7	3656.4	13121.2	8919.6	7819.8	3834.1	4239.1	3123.3	2622.9	3336.7	1937.4	4669.7	5533.5	4192.8	3194.1	3724.3	2770.3	4521.6	4417.2	4305.1	7940.5	7327.4	9429.3	8.10051e-06
SMU_2166	50S ribosomal protein L23 OS=Streptococcus mutans serotype c (strain ATCC 700610 / UA159) OX=210007 GN=rplW PE=3 SV=1	SMU_2166	SMU.2166		0	0	unknown	G1XVC0	50S ribosomal protein L23 OS=Streptococcus mutans serotype c (strain ATCC 700610 / UA159) OX=210007 GN=rplW PE=3 SV=1	11	10	10	9993.6	7897.4	8912.6	8305.6	7120.8	7973.8	8100.6	8738	8224.6	7289.4	5366.7	6113.6	8808.9	8264	8742.9	6236.5	6152.8	7165.2	9823	9161.8	8972.4	6517.1	5570.8	7807.7	0.000362538
DnaA_SMU_01	Chromosomal replication initiator protein DnaA OS=Streptococcus mutans serotype c (strain ATCC 700610 / UA159) OX=210007 GN=dnaA PE=3 SV=1	dnaA	SMU.01	K02313	0	0	Replication, recombination and repair	Q8DWN9	Chromosomal replication initiator protein DnaA OS=Streptococcus mutans serotype c (strain ATCC 700610 / UA159) OX=210007 GN=dnaA PE=3 SV=1	51.3	29	29	5408.7	5977	7162.1	6803.4	6694.1	7825.8	5313.1	6484.6	6846.5	5679.3	6796.8	7966.4	5703.6	6270.3	7354.7	5291.7	6055.4	7146.9	5742.5	6864.9	7009.5	7011.1	8689	8509.2	0.187942
YlbB_SMU_1365c	Uncharacterized protein OS=Streptococcus mutans serotype c (strain ATCC 700610 / UA159) OX=210007 GN=SMU_1365c PE=4 SV=1	ylbB	SMU.1365c		0	0	unknown	Q8DTH6	Uncharacterized protein OS=Streptococcus mutans serotype c (strain ATCC 700610 / UA159) OX=210007 GN=SMU_1365c PE=4 SV=1	88.5	34	34	14463.1	8404.8	12343	14685.6	13536.8	10244.4	6333	12060.1	6934.7	3862.1	5538	2955.4	7571.3	7506.3	5919.3	10146.5	10122.7	4811.4	5809.1	5554.6	6185.5	2568.1	3906.6	2566.4	0.000428807
AtmA_SMU_1942c	Putative amino acid binding protein OS=Streptococcus mutans serotype c (strain ATCC 700610 / UA159) OX=210007 GN=SMU_1942c PE=4 SV=1	atmA	SMU.1942c	K02030	0	0	Amino acid transport and metabolism!!!Signal transduction mechanisms	I6L912	Putative amino acid binding protein OS=Streptococcus mutans serotype c (strain ATCC 700610 / UA159) OX=210007 GN=SMU_1942c PE=4 SV=1	30.2	20	20	7813.4	7024.6	6427	7342.4	6838.6	5391.2	10304.9	9269.5	7450.6	11658.3	10848.3	8404.9	9111.7	5819.5	7033.1	6032.9	4435.1	4654.9	8178	8457.1	4873.5	8064.3	7853.8	6091.5	0.0107774
FtsK_SMU_1629c	DNA translocase FtsK OS=Streptococcus mutans serotype c (strain ATCC 700610 / UA159) OX=210007 GN=ftsK PE=3 SV=2	ftsK	SMU.1629c	K03466	0	0	Cell cycle control, cell division, chromosome partitioning	Q8DSX7	DNA translocase FtsK OS=Streptococcus mutans serotype c (strain ATCC 700610 / UA159) OX=210007 GN=ftsK PE=3 SV=2	87.1	27	27	5360.6	6043.9	4928.8	9022	7807.1	7105.4	5415.8	6333.4	4860.7	4377.4	6277	4348.5	5956.2	6474.8	4934.7	6082.6	6554.6	5424	5741.1	6752.6	5326.1	8546.4	11201	7688.9	0.00117839
PepD_SMU_1303c	Dipeptidase OS=Streptococcus mutans serotype c (strain ATCC 700610 / UA159) OX=210007 GN=SMU_1303c PE=3 SV=1	pepD	SMU.1303c	K09815	0	0	Inorganic ion transport and metabolism!!!Inorganic ion transport and metabolism	Q8DTN0	Dipeptidase OS=Streptococcus mutans serotype c (strain ATCC 700610 / UA159) OX=210007 GN=SMU_1303c PE=3 SV=1	53	25	25	6764.2	8213.5	8516	6375.4	7654.6	7659.5	7597.7	7393.9	8800.5	8433.4	7231.4	11571.3	7019.7	7361.1	7323.9	6634.8	7152.9	7700.9	7766.7	7773.8	8492.1	6875.8	7184.8	8271.2	0.351626
Adk_SMU_2005	Adenylate kinase OS=Streptococcus mutans serotype c (strain ATCC 700610 / UA159) OX=210007 GN=adk PE=3 SV=1	adk	SMU.2005	K00939	M00049	Pathway modules; Nucleotide metabolism; Purine metabolism	Nucleotide transport and metabolism	Q8DS33	Adenylate kinase OS=Streptococcus mutans serotype c (strain ATCC 700610 / UA159) OX=210007 GN=adk PE=3 SV=1	23.6	21	21	9958.5	9685.7	10391.4	5577.5	7283.9	6845.7	8079	10002.7	10367.5	5049.7	5455.8	7622.8	12854.8	9782.9	10975	4915	5080.8	5183.5	8577.9	10091.2	9239.7	5046.4	3981.1	8020.1	4.16125e-05
MycA_SMU_1345c	Putative peptide synthetase OS=Streptococcus mutans serotype c (strain ATCC 700610 / UA159) OX=210007 GN=SMU_1345c PE=4 SV=1	mycA	SMU.1345c		0	0	unknown	Q8DTJ2	Putative peptide synthetase OS=Streptococcus mutans serotype c (strain ATCC 700610 / UA159) OX=210007 GN=SMU_1345c PE=4 SV=1	72.8	32	32	11946.1	9045.9	13802.6	13764.9	14004.8	13770	6634.9	14561.5	9395.2	5901.6	9689.7	5954.3	8204.3	9177	7582.1	8211.5	9002.8	6517.1	5671.6	5597.4	7520.8	4730.3	4640.8	4527.9	0.000584106
GreA_SMU_1728	Transcription elongation factor GreA OS=Streptococcus mutans serotype c (strain ATCC 700610 / UA159) OX=210007 GN=greA PE=3 SV=1	greA	SMU.1728	K03624	0	0	Transcription	Q8DSP7	Transcription elongation factor GreA OS=Streptococcus mutans serotype c (strain ATCC 700610 / UA159) OX=210007 GN=greA PE=3 SV=1	17.6	12	12	6510	5918.3	8480.1	2554.8	2793.5	4159.4	6529.8	7119.9	8857.6	4505	4139.5	5999.5	5707.6	5297.5	7332.5	3762.2	3022.6	4124.6	6345.1	5958	7790.8	2770.5	2748.4	3132.7	4.90961e-05
MsmK_SMU_882	Multiple sugar-binding transport ATP-binding protein MsmK OS=Streptococcus mutans serotype c (strain ATCC 700610 / UA159) OX=210007 GN=msmK PE=3 SV=1	msmK	SMU.882	K10112	0	0	Carbohydrate transport and metabolism	Q00752	Multiple sugar-binding transport ATP-binding protein MsmK OS=Streptococcus mutans serotype c (strain ATCC 700610 / UA159) OX=210007 GN=msmK PE=3 SV=1	41.9	14	19	5284.7	4630.2	3946.1	4603.8	5006.4	4582.8	3774.4	3928.9	3510.8	6192.1	6653.6	6599.6	2674.9	3128.8	2322.5	4837.3	5305.5	3770.8	7089.9	5532.3	5760.7	8334.1	8505.2	5908	9.32124e-06
PE_SMU_775c	Uncharacterized protein OS=Streptococcus mutans serotype c (strain ATCC 700610 / UA159) OX=210007 GN=SMU_775c PE=4 SV=1	SMU_775c_PE	SMU.775c	K19005	0	0	Cell wall/membrane/envelope biogenesis	Q8DUW6	Uncharacterized protein OS=Streptococcus mutans serotype c (strain ATCC 700610 / UA159) OX=210007 GN=SMU_775c PE=4 SV=1	81.1	29	29	6288.9	4237	5942.6	6141.2	3569.3	5348.4	6051.3	3659.9	5734.8	6278.1	4558.9	5471.6	6702.6	3941.6	6024.7	6878.5	4403.1	6904.5	6571.8	4170.1	5935.9	6583	4836.9	5961.9	0.97437
PE_SMU_251	Uncharacterized protein OS=Streptococcus mutans serotype c (strain ATCC 700610 / UA159) OX=210007 GN=SMU_251 PE=4 SV=1	SMU_251_PE	SMU.251	K09014	0	0	Posttranslational modification, protein turnover, chaperones	Q8DW28	Uncharacterized protein OS=Streptococcus mutans serotype c (strain ATCC 700610 / UA159) OX=210007 GN=SMU_251 PE=4 SV=1	52.8	23	23	5225.9	4786.7	4391.6	6250.5	5010.3	4487.9	5383.6	3994.5	4164.7	7851.3	6705.3	6173.9	6057.8	5805.6	5594.2	7655.3	7104.7	6605	6333.2	5507.9	6100.3	7970.7	6121.5	5522.3	0.00370443
GlnQ_SMU_1519	Putative amino acid ABC transporter, ATP-binding protein OS=Streptococcus mutans serotype c (strain ATCC 700610 / UA159) OX=210007 GN=glnQ PE=4 SV=1	glnQ	SMU.1519	K10041	0	0	Amino acid transport and metabolism	Q8DT63	Putative amino acid ABC transporter, ATP-binding protein OS=Streptococcus mutans serotype c (strain ATCC 700610 / UA159) OX=210007 GN=glnQ PE=4 SV=1	28.9	19	19	4948.1	4480.2	4668.7	12916.7	10403.7	10537.4	5273.7	5071.1	5410.4	9316.6	8506.7	8221.3	5547.5	4911.6	5099.9	11038.9	9830.9	11190.3	4889.9	4978.8	3433.9	9556.6	9225	10486.6	1.62694e-09
Eep_SMU_1784c	Putative Eep protein-like protein OS=Streptococcus mutans serotype c (strain ATCC 700610 / UA159) OX=210007 GN=SMU_1784c PE=4 SV=1	eep	SMU.1784c	K11749	0	0	Posttranslational modification, protein turnover, chaperones!!!Transcription	Q8DSJ8	Putative Eep protein-like protein OS=Streptococcus mutans serotype c (strain ATCC 700610 / UA159) OX=210007 GN=SMU_1784c PE=4 SV=1	45.8	25	25	5402.6	6120.6	5737	8798.4	8486.9	8393.7	5228	6071	5312.9	6606.1	7679.7	7165.1	5693.9	7067.2	6711.1	7546.3	8664.9	7568	5837.1	6364.1	6092.7	5585.8	7516.4	8395	0.000531086
PE_SMU_242c	Putative amino acid ABC transporter, permease protein, glutamine transport system OS=Streptococcus mutans serotype c (strain ATCC 700610 / UA159) OX=210007 GN=SMU_242c PE=3 SV=1	SMU_242c_PE	SMU.242c	K17073	0	0	Amino acid transport and metabolism!!!Amino acid transport and metabolism!!!Signal transduction mechanisms	Q8DW35	Putative amino acid ABC transporter, permease protein, glutamine transport system OS=Streptococcus mutans serotype c (strain ATCC 700610 / UA159) OX=210007 GN=SMU_242c PE=3 SV=1	57.3	24	24	6082.1	5240.2	4283.2	7041.1	6075.6	6445.4	5110.8	5115.8	4073.6	4739.4	4855.8	3669	5716.2	6027.3	4614.8	5308.9	5302.1	4252.5	5798	5358.6	4350.8	5011.8	5883.5	5004.8	0.0559782
PE_SMU_461	Putative amino acid ABC transporter, ATP-binding protein OS=Streptococcus mutans serotype c (strain ATCC 700610 / UA159) OX=210007 GN=SMU_461 PE=4 SV=1	SMU_461_PE	SMU.461	K02028	0	0	Amino acid transport and metabolism	Q8DVL9	Putative amino acid ABC transporter, ATP-binding protein OS=Streptococcus mutans serotype c (strain ATCC 700610 / UA159) OX=210007 GN=SMU_461 PE=4 SV=1	27.7	24	24	5281.4	5578.9	5861.6	5279.6	6056.8	6112.1	6199.7	7021.6	6343.1	10104.8	11704.2	10252	5211.2	4458.8	6208	5246.3	5352.4	6314.7	6307.8	7240	6011.6	5562.3	7994.2	6932.7	2.78733e-06
MurA_SMU_1525	UDP-N-acetylglucosamine 1-carboxyvinyltransferase 1 OS=Streptococcus mutans serotype c (strain ATCC 700610 / UA159) OX=210007 GN=murA1 PE=3 SV=1	murA	SMU.1525	K00790	0	0	Cell wall/membrane/envelope biogenesis	Q8DT57	UDP-N-acetylglucosamine 1-carboxyvinyltransferase 1 OS=Streptococcus mutans serotype c (strain ATCC 700610 / UA159) OX=210007 GN=murA1 PE=3 SV=1	45.6	21	21	3847.4	4832.2	4359.3	4352	4686.8	4477.8	4191.2	4743.3	4320	5090.3	5652.7	4826.8	4332.9	4951.9	4661.4	5295	6163.5	5803.7	4369.1	5187.6	5035.4	6007	6808.7	5217.8	0.00177942
GtfA_SMU_881	Sucrose phosphorylase OS=Streptococcus mutans serotype c (strain ATCC 700610 / UA159) OX=210007 GN=gtfA PE=1 SV=4	gtfA	SMU.881	K00690	0	0	Carbohydrate transport and metabolism	P10249	Sucrose phosphorylase OS=Streptococcus mutans serotype c (strain ATCC 700610 / UA159) OX=210007 GN=gtfA PE=1 SV=4	55.7	23	23	4813.4	5551.7	6642	5032.7	7414.3	8652.5	4278.7	5009.5	6530.8	6466.4	10106.4	12614.7	2846.5	4178.9	4310.9	5421.4	7320.1	7636.2	4762.7	4855.8	6978.8	5729.4	9490.6	6985.7	0.0208648
CshA_SMU_611	DEAD-box ATP-dependent RNA helicase CshA OS=Streptococcus mutans serotype c (strain ATCC 700610 / UA159) OX=210007 GN=cshA PE=3 SV=1	cshA_	SMU.611	K05592	0	0	Replication, recombination and repair	Q8DV90	DEAD-box ATP-dependent RNA helicase CshA OS=Streptococcus mutans serotype c (strain ATCC 700610 / UA159) OX=210007 GN=cshA PE=3 SV=1	58.4	25	26	10889.2	8824.3	8547.6	6576.8	5562.8	6059.9	9250.8	10186.5	8613.5	6310	5512.6	5081.3	8516.4	8786.8	8081.3	5845.3	4759.1	5448.7	9269.6	9221.6	8400.7	5511.6	5622.4	5536.9	3.29316e-07
ClpX_SMU_949	ATP-dependent Clp protease ATP-binding subunit ClpX OS=Streptococcus mutans serotype c (strain ATCC 700610 / UA159) OX=210007 GN=clpX PE=3 SV=1	clpX	SMU.949	K03544	0	0	Posttranslational modification, protein turnover, chaperones	Q8DUI0	ATP-dependent Clp protease ATP-binding subunit ClpX OS=Streptococcus mutans serotype c (strain ATCC 700610 / UA159) OX=210007 GN=clpX PE=3 SV=1	45.2	23	23	6282.4	6948.9	6819.2	5302.9	5577.8	5280.7	6595.4	7445.3	6421.1	5179.5	6158.6	4983.4	6625.6	6513.5	6222.9	4578.2	5254.4	4092.4	7299.6	7643.4	8144.1	6545.4	6940.1	6560.9	3.99768e-06
SMU_699	50S ribosomal protein L20 OS=Streptococcus mutans serotype c (strain ATCC 700610 / UA159) OX=210007 GN=rplT PE=3 SV=1	SMU_699	SMU.699	K02887	0	0	Translation, ribosomal structure and biogenesis	Q8DV20	50S ribosomal protein L20 OS=Streptococcus mutans serotype c (strain ATCC 700610 / UA159) OX=210007 GN=rplT PE=3 SV=1	13.7	9	9	4132.7	3654.6	3490.8	3458.2	3304.5	3149.3	3488.4	4273.1	3331.1	2587.8	2701.7	2192.8	3670.2	4019.7	3476.5	2806.6	3084.5	2868.6	4013.6	4511.4	3637.2	2919	3323.3	3214.8	0.000289818
SyfA_SMU_1512	Phenylalanine--tRNA ligase alpha subunit OS=Streptococcus mutans serotype c (strain ATCC 700610 / UA159) OX=210007 GN=pheS PE=3 SV=1	syfA	SMU.1512	K01889	0	0	Translation, ribosomal structure and biogenesis	Q8CWX1	Phenylalanine--tRNA ligase alpha subunit OS=Streptococcus mutans serotype c (strain ATCC 700610 / UA159) OX=210007 GN=pheS PE=3 SV=1	39.3	26	26	11592.3	8638.6	10010.6	5519	5318.4	5810.9	9754.9	7884.5	8454.7	5739.2	4308.2	3702.8	11703.3	10409.4	12101	5807.7	4871.4	5635.7	8942.2	7350.8	9380	3869.5	3356.7	4770.2	1.29e-07
PE_SMU_1706	Uncharacterized protein OS=Streptococcus mutans serotype c (strain ATCC 700610 / UA159) OX=210007 GN=SMU_1706 PE=4 SV=1	SMU_1706_PE	SMU.1706		0	0	unknown	Q8DSR5	Uncharacterized protein OS=Streptococcus mutans serotype c (strain ATCC 700610 / UA159) OX=210007 GN=SMU_1706 PE=4 SV=1	30.4	14	14	9858.3	17858.2	12999.2	288.4	788.8	725	13449.7	16488.5	15622.2	1838.8	3140.7	7889.3	10913.7	15430.2	12408.4	450.9	1018.6	885.9	1538.4	3530.3	922.6	241.2	912.8	771.9	8.49637e-08
SMU_1116c	Uncharacterized protein OS=Streptococcus mutans serotype c (strain ATCC 700610 / UA159) OX=210007 GN=SMU_1116c PE=4 SV=1	SMU_1116c	SMU.1116c		0	0	unknown	Q8DU40	Uncharacterized protein OS=Streptococcus mutans serotype c (strain ATCC 700610 / UA159) OX=210007 GN=SMU_1116c PE=4 SV=1	43	25	25	4134.2	4434.7	4449.2	3651.9	3700.7	3868.5	4906.5	4923	4583.1	8098.4	6267.6	8136.7	4810.8	4339	4558.5	11815.6	10674.3	12358.9	5064.6	5106.9	4587.8	3195.3	3670.9	3762	2.92732e-11
SMU_1158c	Uncharacterized protein OS=Streptococcus mutans serotype c (strain ATCC 700610 / UA159) OX=210007 GN=SMU_1158c PE=4 SV=1	SMU_1158c_	SMU.1158c		0	0	unknown	Q8DU01	Uncharacterized protein OS=Streptococcus mutans serotype c (strain ATCC 700610 / UA159) OX=210007 GN=SMU_1158c PE=4 SV=1	48.4	27	27	5286.3	6215.8	6817.1	6315.6	7682.7	8440.3	4542.8	6026.8	6175	5924.2	6742.3	6912.1	5140.7	6586.4	7121.2	5698.4	7502.1	8062.4	5941.9	7210	8621.7	7787.9	9480.8	7992.3	0.0688956
PE_SMU_510c	Uncharacterized protein OS=Streptococcus mutans serotype c (strain ATCC 700610 / UA159) OX=210007 GN=SMU_510c PE=4 SV=1	SMU_510c_PE	SMU.510c		0	0	unknown	Q8DVH8	Uncharacterized protein OS=Streptococcus mutans serotype c (strain ATCC 700610 / UA159) OX=210007 GN=SMU_510c PE=4 SV=1	23.4	18	18	8299.3	7381.2	7901.9	12647.2	9000.8	13369.4	7215.6	6525.4	8239.6	10696.2	23303.6	28445.2	5727.9	6534.6	6784.1	7095.8	6386.3	5025	6160.2	6527.5	5848.4	3320.7	5747.4	11530.2	0.00211232
MalQ_SMU_1565	4-alpha-glucanotransferase OS=Streptococcus mutans serotype c (strain ATCC 700610 / UA159) OX=210007 GN=malQ PE=3 SV=1	malQ	SMU.1565	K00705	M00855	Pathway modules; Carbohydrate metabolism; Other carbohydrate metabolism	Carbohydrate transport and metabolism	Q8DT30	4-alpha-glucanotransferase OS=Streptococcus mutans serotype c (strain ATCC 700610 / UA159) OX=210007 GN=malQ PE=3 SV=1	58.9	24	24	7048.7	4775.1	7123.3	6912.5	7038.2	7749.4	6171.4	4689.5	6543.9	7873.6	7077	10833.9	4179.3	3522.3	4665.8	6783.8	5161.2	6604.3	7120.8	5294.5	6487	10431.6	7385.8	8612.1	0.00367352
RecN_SMU_585	DNA repair protein RecN OS=Streptococcus mutans serotype c (strain ATCC 700610 / UA159) OX=210007 GN=recN PE=3 SV=1	recN	SMU.585	K03631	0	0	Replication, recombination and repair	Q8DVB0	DNA repair protein RecN OS=Streptococcus mutans serotype c (strain ATCC 700610 / UA159) OX=210007 GN=recN PE=3 SV=1	62.7	25	26	5378.8	4757.8	4292.8	5205.4	3928.1	3970.7	5158.5	4491.7	4127.7	5195.3	4981	4179.8	5902.5	4987.4	4679.9	5196.9	4193.5	4444	6155.2	4840.2	5611.3	6275.4	4955.9	4634.3	0.366427
TrxB_PE_SMU_463	Thioredoxin reductase OS=Streptococcus mutans serotype c (strain ATCC 700610 / UA159) OX=210007 GN=trxB PE=3 SV=1	trxB_PE	SMU.463	K00384	0	0	Posttranslational modification, protein turnover, chaperones	Q8DVL7	Thioredoxin reductase OS=Streptococcus mutans serotype c (strain ATCC 700610 / UA159) OX=210007 GN=trxB PE=3 SV=1	33.1	17	17	6331.7	8499.3	6518.3	2677.5	2704.1	2191.8	10733.6	7634.9	8161.9	9377.9	7820.3	7585.8	10983.7	9428.7	8875.1	8162.6	6009.1	5810	7850.5	8430.4	7026.8	3796.5	3278.5	2006.7	2.05511e-06
ParC_SMU_1204	DNA topoisomerase 4 subunit A OS=Streptococcus mutans serotype c (strain ATCC 700610 / UA159) OX=210007 GN=parC PE=3 SV=1	parC	SMU.1204	K02621	0	0	Replication, recombination and repair	Q8DTW6	DNA topoisomerase 4 subunit A OS=Streptococcus mutans serotype c (strain ATCC 700610 / UA159) OX=210007 GN=parC PE=3 SV=1	92.5	35	35	9756	8659.4	10359.5	9107.5	9037.3	10188.3	7150.3	10862.1	8859.7	4964.1	6049.7	4583	8621.7	9199	9984	6653.7	7103	7706.6	9770.7	10245.6	12881.1	5336.1	5848.5	9856.9	0.00230694
PE_SMU_922	Putative ABC transporter, ATP-binding protein OS=Streptococcus mutans serotype c (strain ATCC 700610 / UA159) OX=210007 GN=SMU_922 PE=4 SV=1	SMU_922_PE	SMU.922	K06147	0	0	Defense mechanisms	Q8DUK5	Putative ABC transporter, ATP-binding protein OS=Streptococcus mutans serotype c (strain ATCC 700610 / UA159) OX=210007 GN=SMU_922 PE=4 SV=1	66.9	28	28	8551.5	7093.4	6030	7869.2	6231.1	5738.8	8578.3	7811	6295.6	8950.4	8421.4	6655.3	9438.8	8514.6	7482.1	7457.9	6387.1	5449.6	7871.4	7712.2	5613.1	7125.3	7664.2	6920.3	0.36191
AsnS_SMU_1311	Asparagine--tRNA ligase OS=Streptococcus mutans serotype c (strain ATCC 700610 / UA159) OX=210007 GN=asnS PE=3 SV=1	asnS	SMU.1311	K01893	0	0	Translation, ribosomal structure and biogenesis	Q8DTM2	Asparagine--tRNA ligase OS=Streptococcus mutans serotype c (strain ATCC 700610 / UA159) OX=210007 GN=asnS PE=3 SV=1	51	25	25	6513.7	6821.4	5109.6	8811.2	9126.6	7287	5699.5	6443.3	4704.7	5803.4	6739.7	4246.6	6054.1	7401.6	4948.3	6247.3	6851.1	5225.1	6590.9	7646.5	5924	8688.9	10133.7	7904.9	0.00561584
MurZ_SMU_1572	UDP-N-acetylglucosamine 1-carboxyvinyltransferase 2 OS=Streptococcus mutans serotype c (strain ATCC 700610 / UA159) OX=210007 GN=murA2 PE=3 SV=1	murZ	SMU.1572	K00790	0	0	Cell wall/membrane/envelope biogenesis	Q8DT24	UDP-N-acetylglucosamine 1-carboxyvinyltransferase 2 OS=Streptococcus mutans serotype c (strain ATCC 700610 / UA159) OX=210007 GN=murA2 PE=3 SV=1	44.7	21	21	5068.6	4835.8	5771	3667.8	5264.3	5754.6	4767	5668.9	6201.6	5748.2	5235.5	5442.4	4783.4	4770.9	5972.1	6161	6382.1	7729.1	4765.5	5281.8	5665.9	4512.2	4453.2	5099.8	0.051083
YurY_SMU_247	Putative ABC transporter, ATP-binding protein OS=Streptococcus mutans serotype c (strain ATCC 700610 / UA159) OX=210007 GN=SMU_247 PE=4 SV=1	yurY	SMU.247	K09013	0	0	Posttranslational modification, protein turnover, chaperones	Q8DW32	Putative ABC transporter, ATP-binding protein OS=Streptococcus mutans serotype c (strain ATCC 700610 / UA159) OX=210007 GN=SMU_247 PE=4 SV=1	28.3	15	15	6620.4	9186.6	9086.4	3936.5	4130.8	3781	9045.9	7190.2	9129.7	6757.9	5852.9	7853.1	10010.9	9627.7	9953.6	6262.2	6213.6	6828.3	7278.1	9041.1	7926.5	4069.3	3522.4	4025	6.69062e-07
ExoA_SMU_1649	Putative exodeoxyribonuclease III OS=Streptococcus mutans serotype c (strain ATCC 700610 / UA159) OX=210007 GN=exoA PE=4 SV=1	exoA	SMU.1649	K01142	0	0	Replication, recombination and repair	I6L921	Putative exodeoxyribonuclease III OS=Streptococcus mutans serotype c (strain ATCC 700610 / UA159) OX=210007 GN=exoA PE=4 SV=1	31.4	19	19	4140.4	5416.3	5716.4	5636.7	4732.2	5905.8	5118.3	5267.2	5720.2	6377.4	6413.1	6408.5	5808	6314.2	7114.8	6403	6901.8	8157.7	5174	6284.5	7389.8	4984.3	5443.2	6072.8	0.0302555
GshR_SMU_838	Glutathione reductase OS=Streptococcus mutans serotype c (strain ATCC 700610 / UA159) OX=210007 GN=gshR PE=1 SV=1	gshR	SMU.838	K00383	0	0	Energy production and conversion	Q8DUR5	Glutathione reductase OS=Streptococcus mutans serotype c (strain ATCC 700610 / UA159) OX=210007 GN=gshR PE=1 SV=1	48.9	19	19	5573.8	6328.5	6494.9	2835.4	3874.2	3722.3	7365.8	5347.3	7001.6	13310.5	10102.3	9809.6	7134.6	7888.8	8336.9	10659.9	9829.4	11644.6	5008.7	5650.6	6826	3520.5	3602.7	3358.3	1.23153e-07
AccC_SMU_1736	Biotin carboxylase OS=Streptococcus mutans serotype c (strain ATCC 700610 / UA159) OX=210007 GN=accC PE=4 SV=1	accC_	SMU.1736	K01961	M00376!!!M00082!!!M00613	Pathway modules; Energy metabolism; Carbon fixation!!!Pathway modules; Lipid metabolism; Fatty acid metabolism!!!Signature modules; Module set; Metabolic capacity	Lipid transport and metabolism	Q8DSN9	Biotin carboxylase OS=Streptococcus mutans serotype c (strain ATCC 700610 / UA159) OX=210007 GN=accC PE=4 SV=1	49.7	21	21	5041.4	5158.7	4157.5	8768.5	9406.8	7051.1	5083.2	5453.1	4184.4	7679.7	6617.1	5417.7	5083.1	4732.1	3913.4	7441.1	8087.9	7024.4	6731.3	6230.8	5080.6	10820.7	9105	8260.1	2.96787e-05
IlvB_SMU_231	Acetolactate synthase OS=Streptococcus mutans serotype c (strain ATCC 700610 / UA159) OX=210007 GN=ilvB PE=3 SV=1	ilvB	SMU.231	K01652	M00019!!!M00570	Pathway modules; Amino acid metabolism; Branched-chain amino acid metabolism!!!Pathway modules; Amino acid metabolism; Branched-chain amino acid metabolism	Amino acid transport and metabolism!!!Coenzyme transport and metabolism	Q8DW45	Acetolactate synthase OS=Streptococcus mutans serotype c (strain ATCC 700610 / UA159) OX=210007 GN=ilvB PE=3 SV=1	61.6	26	26	10062.7	10783.1	11831.3	4701.5	4454.8	5243.8	9825.5	11757.7	11606.1	3817	4816.7	4227.5	13050.8	11516.3	12386.3	6232.4	5455.9	5823	9121.5	10507.2	8367	3255.3	2503.4	4246.7	2.74921e-10
PE_SMU_354	Uncharacterized protein OS=Streptococcus mutans serotype c (strain ATCC 700610 / UA159) OX=210007 GN=SMU_354 PE=4 SV=1	SMU_354_PE	SMU.354	K09760	0	0	Replication, recombination and repair	Q8DVV8	Uncharacterized protein OS=Streptococcus mutans serotype c (strain ATCC 700610 / UA159) OX=210007 GN=SMU_354 PE=4 SV=1	48.2	28	29	2996.4	2558.1	2493	10178.2	7534.5	7152.1	2777.2	2392	2213.4	4904.3	4802.7	3894.8	2846.7	2719.6	2455	5970.2	6171.2	5299.8	3419.6	2777.3	3080.4	8544.1	8749.2	8034.4	4.7383e-09
PulA_SMU_1541	Putative pullulanase OS=Streptococcus mutans serotype c (strain ATCC 700610 / UA159) OX=210007 GN=pulA PE=3 SV=1	pulA	SMU.1541	K01200	M00855	Pathway modules; Carbohydrate metabolism; Other carbohydrate metabolism	Carbohydrate transport and metabolism	Q8DT51	Putative pullulanase OS=Streptococcus mutans serotype c (strain ATCC 700610 / UA159) OX=210007 GN=pulA PE=3 SV=1	85.3	31	31	4011.4	3503.7	2727.6	5646.8	5438.4	4532.5	3765.8	2890.9	2476.6	5862.5	3667.4	4024.6	4846.8	3565.1	2917.5	6688.6	5589.9	5975.3	4770.6	3526.9	3520.3	7552.7	5323.5	5106.6	0.00313064
PepV_SMU_1239	Putative dipeptidase OS=Streptococcus mutans serotype c (strain ATCC 700610 / UA159) OX=210007 GN=pepV PE=4 SV=1	pepV	SMU.1239		0	0	unknown	Q8DTT4	Putative dipeptidase OS=Streptococcus mutans serotype c (strain ATCC 700610 / UA159) OX=210007 GN=pepV PE=4 SV=1	51.7	23	23	6495.4	5971.6	4753.3	5236.5	4546	3811.5	7190.9	5164.7	4795.3	4531.4	4866.5	3651.8	6182.4	5640.8	4524.5	5085.6	4033.7	3428.8	7446.1	5627.8	5412.7	7955.7	6971.1	3811.4	0.228194
LemA_SMU_1930	Putative cytoplasmic membrane protein LemA-like protein OS=Streptococcus mutans serotype c (strain ATCC 700610 / UA159) OX=210007 GN=lemA PE=4 SV=1	lemA	SMU.1930	K03744	0	0	Cell wall/membrane/envelope biogenesis	I6L926	Putative cytoplasmic membrane protein LemA-like protein OS=Streptococcus mutans serotype c (strain ATCC 700610 / UA159) OX=210007 GN=lemA PE=4 SV=1	21	14	14	4563.1	4723.4	5073.3	10979.9	10935.7	10666	3657.9	4754	4564	5458.2	6777.4	6021.7	4237.2	4980.2	5032.4	5905.9	7461.5	7478.5	5280.8	6087.7	6408.4	9873.6	12807.9	12836.1	7.77438e-09
Pbp2x_SMU_455	Putative penicillin-binding protein 2X OS=Streptococcus mutans serotype c (strain ATCC 700610 / UA159) OX=210007 GN=pbp2x PE=4 SV=1	pbp2x	SMU.455	K12556	0	0	Cell cycle control, cell division, chromosome partitioning!!!Cell wall/membrane/envelope biogenesis	Q8DVM5	Putative penicillin-binding protein 2X OS=Streptococcus mutans serotype c (strain ATCC 700610 / UA159) OX=210007 GN=pbp2x PE=4 SV=1	81.7	31	31	6184.7	6125.2	5057.8	7218.2	6037.4	5856.7	7189.8	6600.9	5552	7623.3	8546.6	6013.3	7689.4	7164.3	6042.5	9508.7	7790.9	7245.6	5455.5	5547.2	3818.6	6910.8	7358.2	5586.9	0.024816
RelA_SMU_2044	Putative stringent response protein, ppGpp synthetase OS=Streptococcus mutans serotype c (strain ATCC 700610 / UA159) OX=210007 GN=relA PE=3 SV=1	relA	SMU.2044	K01139	0	0	Signal transduction mechanisms!!!Transcription	Q8DS07	Putative stringent response protein, ppGpp synthetase OS=Streptococcus mutans serotype c (strain ATCC 700610 / UA159) OX=210007 GN=relA PE=3 SV=1	84	34	34	5109.8	6604.8	6433.6	5029.5	5557.5	6212.2	5552.1	6190.4	6083.7	4368.5	6388.7	6242.3	5981.4	7154.4	6602	5943.8	6456	6767.1	4725.7	5591.7	6575.8	5092.3	6040.2	6012.2	0.59372
PhoU_SMU_1133	Phosphate-specific transport system accessory protein PhoU OS=Streptococcus mutans serotype c (strain ATCC 700610 / UA159) OX=210007 GN=phoU PE=3 SV=1	phoU	SMU.1133	K02039	0	0	Inorganic ion transport and metabolism	Q8DU25	Phosphate-specific transport system accessory protein PhoU OS=Streptococcus mutans serotype c (strain ATCC 700610 / UA159) OX=210007 GN=phoU PE=3 SV=1	24.8	20	20	5824.9	6156.6	7218.9	7035.7	5711.8	6914.4	6999.3	6143.8	8351.2	7167.5	5806.7	9017.2	7400.4	6303.3	8001.6	6115.3	5383	6600.1	6148.5	6993.9	5233.4	7462.4	6158.2	9360.7	0.49591
GroES_SMU_1955	10 kDa chaperonin OS=Streptococcus mutans serotype c (strain ATCC 700610 / UA159) OX=210007 GN=groS PE=3 SV=1	groES	SMU.1955	K04078	0	0	Posttranslational modification, protein turnover, chaperones	Q8CWW5	10 kDa chaperonin OS=Streptococcus mutans serotype c (strain ATCC 700610 / UA159) OX=210007 GN=groS PE=3 SV=1	10	13	13	9514.7	5509.8	6496.9	5848.4	3527.8	4429.9	10711.2	4315.5	6110	5429.3	3173.5	6412.5	9476	5094.5	6195.6	6302.4	3875.1	5067.6	11388.9	6415.1	7006.1	6058.4	2841.1	4421.2	0.273168
SMU_1238c	Uncharacterized protein OS=Streptococcus mutans serotype c (strain ATCC 700610 / UA159) OX=210007 GN=SMU_1238c PE=1 SV=1	SMU_1238c	SMU.1238c		0	0	unknown	Q8DTT5	Uncharacterized protein OS=Streptococcus mutans serotype c (strain ATCC 700610 / UA159) OX=210007 GN=SMU_1238c PE=1 SV=1	22.6	13	13	3519.3	5102.9	5188.7	4156.5	3715.8	4381.5	3911.3	3960	5064.2	3942.5	4149.8	5973.1	3877.1	4575.1	4525	3607.5	4744.9	4757.3	5378.1	5895.6	7576.5	6242.1	8269	5221.4	0.0261844
IlvA_SMU_234	L-threonine dehydratase OS=Streptococcus mutans serotype c (strain ATCC 700610 / UA159) OX=210007 GN=ilvA PE=3 SV=1	ilvA	SMU.234	K01754	M00570	Pathway modules; Amino acid metabolism; Branched-chain amino acid metabolism	Amino acid transport and metabolism	Q8DW42	L-threonine dehydratase OS=Streptococcus mutans serotype c (strain ATCC 700610 / UA159) OX=210007 GN=ilvA PE=3 SV=1	45.5	24	24	6786.6	5660.9	5592.8	10194.6	10418.5	8312.4	5443.4	6489.7	5082.7	7084.6	7454.5	5800.1	5765.2	5780.4	5166.2	8197.3	8657.7	7934.7	6109.2	6282.9	5429	9393	8119.6	8987.9	5.01885e-06
YlmF_SMU_554	Cell division protein SepF OS=Streptococcus mutans serotype c (strain ATCC 700610 / UA159) OX=210007 GN=sepF PE=3 SV=1	ylmF	SMU.554	K09772	0	0	Cell cycle control, cell division, chromosome partitioning	Q8DVD7	Cell division protein SepF OS=Streptococcus mutans serotype c (strain ATCC 700610 / UA159) OX=210007 GN=sepF PE=3 SV=1	21.6	13	13	4974.8	4544.3	4339.6	5916.7	7241.7	5526.5	3571.4	5243	3958.1	5153.9	6562	5255.4	4114.2	4595.7	4310	5358.9	6789.2	5156.4	5463.2	6112.9	5583.8	6333.6	7876.1	6032	0.00487229
TrpS_PE_SMU_2158c	Tryptophan--tRNA ligase OS=Streptococcus mutans serotype c (strain ATCC 700610 / UA159) OX=210007 GN=trpS PE=3 SV=1	trpS_PE	SMU.2158c	K01867	0	0	Translation, ribosomal structure and biogenesis	Q8DRR1	Tryptophan--tRNA ligase OS=Streptococcus mutans serotype c (strain ATCC 700610 / UA159) OX=210007 GN=trpS PE=3 SV=1	38.3	24	24	5492.5	7736.3	7846.8	5460.7	7514.1	7451.3	6075.4	7728.6	7994.5	4981.3	6668.2	6547.6	6115.4	7781.3	7780.6	5150.9	6896.9	6908.9	6434.6	8218.3	7693.3	9051.8	9731.9	8559.1	0.0624128
SMU_143c	Peptide deformylase OS=Streptococcus mutans serotype c (strain ATCC 700610 / UA159) OX=210007 GN=def PE=1 SV=1	SMU_143c	SMU.143c	K01462	0	0	Translation, ribosomal structure and biogenesis	Q8DWC2	Peptide deformylase OS=Streptococcus mutans serotype c (strain ATCC 700610 / UA159) OX=210007 GN=def PE=1 SV=1	22.9	16	16	5342.2	8314.7	6563.8	2658.9	3923.5	3372.3	7671.4	7543.3	7567.4	4635.4	4887	5038	7111.4	8418.9	7205.5	4830.4	5518.9	4661.5	6232.3	8456.6	5258.7	3380.7	4234.5	2816	4.96359e-05
ScrB_SMU_1843	Sucrose-6-phosphate hydrolase OS=Streptococcus mutans serotype c (strain ATCC 700610 / UA159) OX=210007 GN=scrB PE=3 SV=3	scrB	SMU.1843	K01193	0	0	Carbohydrate transport and metabolism	P13522	Sucrose-6-phosphate hydrolase OS=Streptococcus mutans serotype c (strain ATCC 700610 / UA159) OX=210007 GN=scrB PE=3 SV=3	54.6	26	26	6334.4	5140.8	6029.8	7573.7	10455.4	9985.1	4860.4	4864.8	5349.1	8351.6	8595.8	8909.5	3847.6	6094.4	6897.4	7293.3	8283.4	9371.8	7118.1	6049.1	7923.8	10528	10221.7	10089.3	2.842e-05
RgpD_SMU_828	Putative polysaccharide ABC transporter, ATP-binding protein OS=Streptococcus mutans serotype c (strain ATCC 700610 / UA159) OX=210007 GN=rgpD PE=4 SV=1	rgpD	SMU.828	K01990	0	0	Defense mechanisms	I6L8X8	Putative polysaccharide ABC transporter, ATP-binding protein OS=Streptococcus mutans serotype c (strain ATCC 700610 / UA159) OX=210007 GN=rgpD PE=4 SV=1	45.5	22	22	4612.6	3143.5	3703.1	8293.7	5321.8	6895.8	3933.7	4558.7	3091.6	4821.8	4333.9	4739.6	3862.3	2983.2	2846.3	6914	5391.4	5703.2	4498.1	3578	4006.3	6957.8	6412.3	7085.1	5.42603e-05
DnaI_SMU_1921	Putative DNA replication protein primosome component (Helicase loader) OS=Streptococcus mutans serotype c (strain ATCC 700610 / UA159) OX=210007 GN=dnaI PE=4 SV=1	dnaI	SMU.1921	K11144	0	0	Replication, recombination and repair	Q8CWW7	Putative DNA replication protein primosome component (Helicase loader) OS=Streptococcus mutans serotype c (strain ATCC 700610 / UA159) OX=210007 GN=dnaI PE=4 SV=1	34.4	26	26	4386.8	3944.4	4590.3	5754	4416.8	5030.5	4546	4402.5	4443.4	4324.1	4240.4	4673.2	5450.1	4129.3	4663.4	4438.1	3847.2	4249.6	4809.4	4561.1	4896.4	5998.5	5674.7	5543.1	0.00384315
PE_SMU_831	Uncharacterized protein OS=Streptococcus mutans serotype c (strain ATCC 700610 / UA159) OX=210007 GN=SMU_831 PE=4 SV=1	SMU_831_PE	SMU.831		0	0	unknown	Q8DUS0	Uncharacterized protein OS=Streptococcus mutans serotype c (strain ATCC 700610 / UA159) OX=210007 GN=SMU_831 PE=4 SV=1	96.5	31	31	5562.7	5787.4	5486.1	9336.7	9033.2	8411.3	4565.6	6202.5	4784.5	5005	6792.4	4405.8	5112.7	6230.3	5381.3	6393.7	8010.3	6505	4803	5866.1	5321	6159.6	7868.9	8643.5	0.000336085
MutS2_SMU_1870	Endonuclease MutS2 OS=Streptococcus mutans serotype c (strain ATCC 700610 / UA159) OX=210007 GN=mutS2 PE=3 SV=1	mutS2	SMU.1870	K07456	0	0	Replication, recombination and repair	Q8DSD1	Endonuclease MutS2 OS=Streptococcus mutans serotype c (strain ATCC 700610 / UA159) OX=210007 GN=mutS2 PE=3 SV=1	87.7	30	30	5078	3860	3575.8	7816.7	5673.7	5117.7	4487.4	4093.3	3254.4	4930.2	4019.9	2766.9	5187.2	6436.2	5393	6072.5	5217.5	5118.9	5164.8	4214.9	3872.6	6794.9	6022.5	5205.4	0.0148982
Hom_SMU_965	Homoserine dehydrogenase OS=Streptococcus mutans serotype c (strain ATCC 700610 / UA159) OX=210007 GN=SMU_965 PE=3 SV=1	hom	SMU.965	K00003	M00018!!!M00017	Pathway modules; Amino acid metabolism; Serine and threonine metabolism!!!Pathway modules; Amino acid metabolism; Cysteine and methionine metabolism	Amino acid transport and metabolism	Q8DUG5	Homoserine dehydrogenase OS=Streptococcus mutans serotype c (strain ATCC 700610 / UA159) OX=210007 GN=SMU_965 PE=3 SV=1	46.4	23	23	6680.9	5046.9	5554	5589.8	5027.2	5029.8	6726.2	5398.9	5723.9	8332.9	5916.6	6858.2	7500.1	5587	5976.6	8847.6	6765.2	7049.8	7438.2	5735.8	5848.7	7688	5138.4	5362.7	0.20027
PrsA_SMU_648	Foldase protein PrsA OS=Streptococcus mutans serotype c (strain ATCC 700610 / UA159) OX=210007 GN=prsA PE=3 SV=1	prsA	SMU.648	K07533	0	0	Posttranslational modification, protein turnover, chaperones	Q8CVC6	Foldase protein PrsA OS=Streptococcus mutans serotype c (strain ATCC 700610 / UA159) OX=210007 GN=prsA PE=3 SV=1	36.1	23	23	5624.4	8399.3	8832.1	7866.6	9800.9	10077.5	5863.6	7053.8	7729.6	4990.1	8481.4	6797.7	7040.4	9182.3	9132	6300.4	9671.5	9057.7	6133.1	7990.9	9549.5	7542.9	10455.1	12348.9	0.263422
BusAB_SMU_1062	Putative ABC transporter, proline/glycine betaine permease protein OS=Streptococcus mutans serotype c (strain ATCC 700610 / UA159) OX=210007 GN=opuAb PE=3 SV=1	busAB	SMU.1062	K02001	0	0	Amino acid transport and metabolism!!!Amino acid transport and metabolism	Q8DU85	Putative ABC transporter, proline/glycine betaine permease protein OS=Streptococcus mutans serotype c (strain ATCC 700610 / UA159) OX=210007 GN=opuAb PE=3 SV=1	63.4	19	19	2706	3535.4	2764	13821.9	13319	11793.7	2975.3	3782.5	3236.9	7488.5	6648.2	7033.9	2893.1	3719.6	2992.6	7606.5	10311.6	10672.9	2580.3	3904.9	2098.4	7046.9	9358.1	7609.6	1.31427e-09
ParE_SMU_1210	DNA topoisomerase 4 subunit B OS=Streptococcus mutans serotype c (strain ATCC 700610 / UA159) OX=210007 GN=parE PE=3 SV=1	parE	SMU.1210	K02622	0	0	Replication, recombination and repair	Q8DTW0	DNA topoisomerase 4 subunit B OS=Streptococcus mutans serotype c (strain ATCC 700610 / UA159) OX=210007 GN=parE PE=3 SV=1	71.9	27	28	5094.4	5496.8	7241.9	4371.5	4954.9	6451.7	4188.9	6477.4	6309.6	2775.9	3834.8	3567.8	4827.6	5951	6801	3689.8	4399.8	5354.8	5359	6314.6	8523.1	2833.9	3508.8	6575.9	0.0908219
PE_SMU_1644c	Uncharacterized protein OS=Streptococcus mutans serotype c (strain ATCC 700610 / UA159) OX=210007 GN=SMU_1644c PE=4 SV=1	SMU_1644c_PE	SMU.1644c		0	0	unknown	Q8DSW4	Uncharacterized protein OS=Streptococcus mutans serotype c (strain ATCC 700610 / UA159) OX=210007 GN=SMU_1644c PE=4 SV=1	31.5	19	19	5972.5	6690.7	4076.6	9834.4	10992.8	7426.2	4904.2	6518.9	3574.5	6293.3	8940.4	5597.1	4944.4	7085.5	4170.5	6067.4	9959.4	4936.6	6319.5	7702.2	4439	7682.4	13188	8077.1	0.0713081
CitZ_SMU_671	Citrate synthase OS=Streptococcus mutans serotype c (strain ATCC 700610 / UA159) OX=210007 GN=citZ PE=3 SV=2	citZ	SMU.671	K01647	M00009!!!M00010!!!M00012!!!M00740	Pathway modules; Carbohydrate metabolism; Central carbohydrate metabolism!!!Pathway modules; Carbohydrate metabolism; Central carbohydrate metabolism!!!Pathway modules; Carbohydrate metabolism; Other carbohydrate metabolism!!!Pathway modules; Carbohydrate metabolism; Other carbohydrate metabolism	Energy production and conversion	Q59939	Citrate synthase OS=Streptococcus mutans serotype c (strain ATCC 700610 / UA159) OX=210007 GN=citZ PE=3 SV=2	42.7	19	19	846.7	1075.4	1875.3	8531.2	10006.9	12636.3	830.2	861.9	1920.6	1871.9	3647.7	3137.3	712.1	1133.8	1757.1	5441.3	7249.3	9393.2	1739.2	2025.5	2797.4	11638.9	15367.7	17671.8	2.48395e-08
FabM_SMU_1746c	Trans-2-decenoyl-[acyl-carrier-protein] isomerase OS=Streptococcus mutans serotype c (strain ATCC 700610 / UA159) OX=210007 GN=fabM PE=3 SV=1	fabM	SMU.1746c	K18474	0	0	Lipid transport and metabolism	Q8DSN0	Trans-2-decenoyl-[acyl-carrier-protein] isomerase OS=Streptococcus mutans serotype c (strain ATCC 700610 / UA159) OX=210007 GN=fabM PE=3 SV=1	28.9	16	16	5310.4	4038.4	5843.7	4412.5	4482.1	5817.4	4971.4	3806.5	5473	5333.5	4399.7	6716	4786.2	3665	5405.5	6478.8	5939.6	8039.7	5964.1	4755.9	7059.7	6690.1	6013.3	5975.2	0.102467
PgdA_SMU_1920	GTPase Der OS=Streptococcus mutans serotype c (strain ATCC 700610 / UA159) OX=210007 GN=der PE=3 SV=1	pgdA	SMU.1920	K03977	0	0	Translation, ribosomal structure and biogenesis	Q8DS90	GTPase Der OS=Streptococcus mutans serotype c (strain ATCC 700610 / UA159) OX=210007 GN=der PE=3 SV=1	48.6	20	20	5431	4061.7	4209.9	5772.4	4249.8	4661.3	4815	4400.6	3927.1	5301.4	4270.1	4294.2	5271	4235.4	4174.7	4933.2	3996.8	4085.6	5950.6	4796.3	5220	6262.7	5114	4895.1	0.331359
NaoX_SMU_1117	NADH oxidase (H2O-forming) OS=Streptococcus mutans serotype c (strain ATCC 700610 / UA159) OX=210007 GN=naoX PE=4 SV=1	naoX	SMU.1117		0	0	unknown	I6L920	NADH oxidase (H2O-forming) OS=Streptococcus mutans serotype c (strain ATCC 700610 / UA159) OX=210007 GN=naoX PE=4 SV=1	49.9	24	24	6404.7	9662.7	8662.6	4003.6	5116	4590.2	11171.6	10572.6	10803.2	23650.1	17343.5	28261.6	1130.9	468.7	580	497.6	256.7	231.8	7522.9	10306.4	10737.5	4279.4	3900.5	4815.8	1.52759e-08
GlgA_SMU_1536	Glycogen synthase OS=Streptococcus mutans serotype c (strain ATCC 700610 / UA159) OX=210007 GN=glgA PE=3 SV=1	glgA	SMU.1536	K00703	M00854!!!M00565	Pathway modules; Carbohydrate metabolism; Other carbohydrate metabolism!!!Pathway modules; Carbohydrate metabolism; Other carbohydrate metabolism	Carbohydrate transport and metabolism	Q8CWX0	Glycogen synthase OS=Streptococcus mutans serotype c (strain ATCC 700610 / UA159) OX=210007 GN=glgA PE=3 SV=1	54.3	23	23	2262	2039.3	2206.4	6713.6	8592.1	8979.9	2115.6	1725.6	2050	10384.1	9965.1	13014.8	1824.9	1851.6	1922.4	10743.9	13013.6	13976.7	3285.9	2915.6	4268.4	9546.6	10147	8911.8	2.44529e-10
MurD_SMU_548	UDP-N-acetylmuramoylalanine--D-glutamate ligase OS=Streptococcus mutans serotype c (strain ATCC 700610 / UA159) OX=210007 GN=murD PE=3 SV=1	murD	SMU.548	K01925	0	0	Cell wall/membrane/envelope biogenesis	Q8DVE3	UDP-N-acetylmuramoylalanine--D-glutamate ligase OS=Streptococcus mutans serotype c (strain ATCC 700610 / UA159) OX=210007 GN=murD PE=3 SV=1	48.8	24	24	7589.1	6666.4	7132.6	6527.6	6172.2	6468.5	6535	6338.5	6381.8	4047.6	4241.5	3867.4	7320	7118.9	7116.7	5201.1	4815.9	5448.8	8504.7	7455.5	8817.1	8235.3	6817	7404.2	4.08605e-08
SMU_1442c	Uncharacterized protein OS=Streptococcus mutans serotype c (strain ATCC 700610 / UA159) OX=210007 GN=SMU_1442c PE=4 SV=1	SMU_1442c	SMU.1442c		0	0	unknown	Q8DTB5	Uncharacterized protein OS=Streptococcus mutans serotype c (strain ATCC 700610 / UA159) OX=210007 GN=SMU_1442c PE=4 SV=1	20.6	18	18	7779	6475.3	8113.4	10742.8	6715.8	11438.8	8461.4	7019.8	9123.4	7123.9	8976	9129.4	7356.9	6297	8353.4	5953.3	4429.6	5438.6	8016.3	7135.2	7498.7	10672.4	11849.8	8621.4	0.00934237
Akh_SMU_1748	Aspartokinase OS=Streptococcus mutans serotype c (strain ATCC 700610 / UA159) OX=210007 GN=akh PE=3 SV=1	akh	SMU.1748	K00928	M00018!!!M00033!!!M00017!!!M00016!!!M00525!!!M00526!!!M00527	Pathway modules; Amino acid metabolism; Serine and threonine metabolism!!!Pathway modules; Amino acid metabolism; Serine and threonine metabolism!!!Pathway modules; Amino acid metabolism; Cysteine and methionine metabolism!!!Pathway modules; Amino acid metabolism; Lysine metabolism!!!Pathway modules; Amino acid metabolism; Lysine metabolism!!!Pathway modules; Amino acid metabolism; Lysine metabol…	Amino acid transport and metabolism	Q8DSM8	Aspartokinase OS=Streptococcus mutans serotype c (strain ATCC 700610 / UA159) OX=210007 GN=akh PE=3 SV=1	50.4	25	25	8431.7	5430.6	7880.5	6804.8	5702.7	7226.3	7218.4	8048.9	7299	7506.9	5428.1	6722.6	8693.5	5590.1	7535	9006.1	6166.8	7824	8880.2	6097	7883.1	8444.2	5092.1	7140.3	0.919809
GshAB_SMU_267c	Glutathione biosynthesis bifunctional protein GshAB OS=Streptococcus mutans serotype c (strain ATCC 700610 / UA159) OX=210007 GN=gshAB PE=3 SV=1	gshAB	SMU.267c	K01919	M00118	Pathway modules; Amino acid metabolism; Other amino acid metabolism	Cell wall/membrane/envelope biogenesis!!!General function prediction only!!!Coenzyme transport and metabolism	Q8DW15	Glutathione biosynthesis bifunctional protein GshAB OS=Streptococcus mutans serotype c (strain ATCC 700610 / UA159) OX=210007 GN=gshAB PE=3 SV=1	86.1	28	28	4297	5264.4	5723.5	4144.2	5602.6	5309.7	3764.5	4682.5	5433.7	4213.8	4843.5	5721.5	4237.6	5518.6	5770.6	4006.7	5767.3	6264.7	5238.2	6302.1	7620.7	6860	7819.3	6709.2	0.0438602
AdcA_SMU_1302	Putative surface adhesin AdcA protein-like protein putative Zn-binding lipoprotein OS=Streptococcus mutans serotype c (strain ATCC 700610 / UA159) OX=210007 GN=adcA PE=3 SV=1	adcA	SMU.1302	K08659	0	0	Amino acid transport and metabolism	Q8DTN1	Putative surface adhesin AdcA protein-like protein putative Zn-binding lipoprotein OS=Streptococcus mutans serotype c (strain ATCC 700610 / UA159) OX=210007 GN=adcA PE=3 SV=1	57.5	30	30	5923.7	4017.8	4132.7	8073.5	4732.8	5440.2	5196.6	4304.1	4084.3	3178.4	2450.9	3163.9	5310.5	4289.5	4499.5	3320.8	2514.6	3266.6	7097	5449.9	4907.7	9313.4	7374.6	9770.3	6.1562e-05
Rf3_SMU_608	Peptide chain release factor 3 OS=Streptococcus mutans serotype c (strain ATCC 700610 / UA159) OX=210007 GN=prfC PE=3 SV=1	rf3	SMU.608	K02837	0	0	Translation, ribosomal structure and biogenesis	Q8DV91	Peptide chain release factor 3 OS=Streptococcus mutans serotype c (strain ATCC 700610 / UA159) OX=210007 GN=prfC PE=3 SV=1	58.5	28	28	5574.8	5454.4	5933.8	3621.5	4840.9	5145.5	5086.3	5799.6	5696.9	4908.7	4915.9	5274.2	5330.3	6208.7	6346.6	5195.6	5788.6	6745.5	5674	6054.8	6709.3	3923.1	3932.3	4833.2	0.00366172
HmcM_mvaS_SMU_943c	Putative hydroxymethylglutaryl-CoA synthase OS=Streptococcus mutans serotype c (strain ATCC 700610 / UA159) OX=210007 GN=SMU_943c PE=1 SV=1	hmcM_mvaS	SMU.943c	K01641	M00088!!!M00095!!!M00849	Pathway modules; Lipid metabolism; Lipid metabolism!!!Pathway modules; Biosynthesis of terpenoids and polyketides; Terpenoid backbone biosynthesis!!!Pathway modules; Biosynthesis of terpenoids and polyketides; Terpenoid backbone biosynthesis	Lipid transport and metabolism	Q8DUI5	Putative hydroxymethylglutaryl-CoA synthase OS=Streptococcus mutans serotype c (strain ATCC 700610 / UA159) OX=210007 GN=SMU_943c PE=1 SV=1	43.6	20	20	6096.7	6561.5	6358.9	3145	5063.2	3814.2	5773	6046.5	5937.6	4804.7	4285.6	4527.4	5782.2	5963.2	5696.7	5357.7	6878.8	6875.2	7087.2	7313.7	7787.3	6686.1	6643.2	4595	0.000304677
PriA_SMU_480	Primosomal protein N' OS=Streptococcus mutans serotype c (strain ATCC 700610 / UA159) OX=210007 GN=priA PE=3 SV=1	priA	SMU.480	K04066	0	0	Replication, recombination and repair	Q8CWY3	Primosomal protein N' OS=Streptococcus mutans serotype c (strain ATCC 700610 / UA159) OX=210007 GN=priA PE=3 SV=1	90.4	36	36	6823.5	5078.9	5194.9	5032.1	4043	4029.1	6417.2	6212.3	5639.7	5725.2	4538.3	4461.7	7059.2	5668.5	6053.6	4544.8	3686.9	3436.2	7120.8	5645.7	5483.5	3959.1	3287.4	3398.8	0.000469219
AroA_SMU_784	3-phosphoshikimate 1-carboxyvinyltransferase OS=Streptococcus mutans serotype c (strain ATCC 700610 / UA159) OX=210007 GN=aroA PE=3 SV=1	aroA	SMU.784	K00800	M00022	Pathway modules; Amino acid metabolism; Aromatic amino acid metabolism	Amino acid transport and metabolism	Q8DUV8	3-phosphoshikimate 1-carboxyvinyltransferase OS=Streptococcus mutans serotype c (strain ATCC 700610 / UA159) OX=210007 GN=aroA PE=3 SV=1	46.1	25	25	8172.5	7829.1	6614.3	6319	7750.8	5999.4	8370.1	8656.9	6713.9	9582.7	8221	7385.2	9463.9	8406.4	6924.3	10170.4	8972	8000.2	9185.5	8527.4	7259.3	7870	6723.1	5680.7	0.146014
HsdM_SMU_891	Type I restriction-modification system DNA methylase OS=Streptococcus mutans serotype c (strain ATCC 700610 / UA159) OX=210007 GN=hsdM PE=4 SV=1	hsdM	SMU.891	K03427	0	0	Defense mechanisms	Q8DUM7	Type I restriction-modification system DNA methylase OS=Streptococcus mutans serotype c (strain ATCC 700610 / UA159) OX=210007 GN=hsdM PE=4 SV=1	60.6	26	27	6529.5	6919.1	7581.3	6972.2	7169.6	8377.5	5600.7	7235.1	6561.7	3729.1	5374.3	4387.8	5925.8	7359.6	7691.7	4691	5396.6	6403.3	7468.4	7991.6	9581.8	7254.8	8596.9	9067.1	0.000584587
Upp_PE_SMU_1673	Uracil phosphoribosyltransferase OS=Streptococcus mutans serotype c (strain ATCC 700610 / UA159) OX=210007 GN=upp PE=3 SV=1	upp_PE	SMU.1673	K00761	0	0	Nucleotide transport and metabolism	Q8DST6	Uracil phosphoribosyltransferase OS=Streptococcus mutans serotype c (strain ATCC 700610 / UA159) OX=210007 GN=upp PE=3 SV=1	23	17	17	4036.3	3500.6	5031.1	3350.8	3606.6	4934.5	4425.6	3805.6	5153.3	5131	5072.3	6887.1	4787	3892.7	5077.6	5900.9	5510.8	6753.6	5312.6	4645.4	5953.7	6988.7	5674.6	5165.2	0.0225444
Fbp_pavA_SMU_1449	Putative fibronectin/fibrinogen-binding protein OS=Streptococcus mutans serotype c (strain ATCC 700610 / UA159) OX=210007 GN=SMU_1449 PE=4 SV=1	fbp_pavA	SMU.1449		0	0	unknown	Q8DTA9	Putative fibronectin/fibrinogen-binding protein OS=Streptococcus mutans serotype c (strain ATCC 700610 / UA159) OX=210007 GN=SMU_1449 PE=4 SV=1	63.1	29	29	3502.1	4838.4	4689	3529.8	5013.2	4362.2	3327.4	4802.6	4813.8	2824.3	3996.5	3971.8	3328.9	5154.1	5269.5	2754.2	4176.8	3871.4	3829.6	5365.3	5631.3	3955.9	5683.5	4811.7	0.438177
DnaJ_SMU_83	Chaperone protein DnaJ OS=Streptococcus mutans serotype c (strain ATCC 700610 / UA159) OX=210007 GN=dnaJ PE=3 SV=1	dnaJ	SMU.83	K03686	0	0	Posttranslational modification, protein turnover, chaperones	Q8DWH2	Chaperone protein DnaJ OS=Streptococcus mutans serotype c (strain ATCC 700610 / UA159) OX=210007 GN=dnaJ PE=3 SV=1	40.8	22	22	5776.2	4617	6197.9	7577.1	6168.7	8405	4994.3	4541.4	5893.8	6011.9	4410.4	5232.3	4881.5	5027.7	6629.4	5753.9	4564.8	6935.2	6948.2	6148.5	8662.1	7198.8	5366.4	6987.5	0.07123
SMU_2026c	30S ribosomal protein S10 OS=Streptococcus mutans serotype c (strain ATCC 700610 / UA159) OX=210007 GN=rpsJ PE=3 SV=1	SMU_2026c	SMU.2026c	K02946	0	0	Translation, ribosomal structure and biogenesis	P48853	30S ribosomal protein S10 OS=Streptococcus mutans serotype c (strain ATCC 700610 / UA159) OX=210007 GN=rpsJ PE=3 SV=1	11.6	10	10	7727.8	5546	7954.9	6572.2	4501.7	7164.5	6603.6	6425.2	7267.6	5775.4	3571.6	4922.1	6901.3	5912.6	8135.5	5387.9	4009.8	6563.7	7246.4	5891	8204.6	6139.5	3908.9	7694.5	0.256268
SMU_1205c	Uncharacterized protein OS=Streptococcus mutans serotype c (strain ATCC 700610 / UA159) OX=210007 GN=SMU_1205c PE=4 SV=1	SMU_1205c	SMU.1205c		0	0	unknown	Q8DTW5	Uncharacterized protein OS=Streptococcus mutans serotype c (strain ATCC 700610 / UA159) OX=210007 GN=SMU_1205c PE=4 SV=1	19.5	17	17	8025.6	6207.8	5590.9	4070.2	3454.2	3346	8816.4	6908.8	6139.4	5441.8	3749.8	3855.7	8059.1	6076.2	5364.7	4896.3	3194.3	3065.6	8957.3	7441.2	5380.1	3934.8	2799.3	3241.9	0.000965365
Era_SMU_1617	GTPase Era OS=Streptococcus mutans serotype c (strain ATCC 700610 / UA159) OX=210007 GN=era PE=1 SV=2	era	SMU.1617	K03595	0	0	Translation, ribosomal structure and biogenesis	P37214	GTPase Era OS=Streptococcus mutans serotype c (strain ATCC 700610 / UA159) OX=210007 GN=era PE=1 SV=2	34.2	24	24	5488.5	5123.5	5033	8392.4	6841.3	6689.2	5148.8	4787.8	4913.7	4963.7	5185.7	4118.8	5233.3	5252	5096.6	5342.4	5336.5	5070.1	7093.1	6026.9	6675.2	13513.1	12506.2	9174.4	1.06951e-06
GldA-2_SMU_1309c	Putative glycerol dehydrogenase OS=Streptococcus mutans serotype c (strain ATCC 700610 / UA159) OX=210007 GN=SMU_1309c PE=4 SV=1	gldA-2	SMU.1309c	K00005	0	0	Energy production and conversion	Q8DTM4	Putative glycerol dehydrogenase OS=Streptococcus mutans serotype c (strain ATCC 700610 / UA159) OX=210007 GN=SMU_1309c PE=4 SV=1	40.1	21	21	9583.5	10088.9	9259.2	4523	6665	5251.2	8655.7	8292	8175.3	6463.9	6062.8	6218.1	8862.4	10109.6	8817.8	5598.3	6511.3	5854.4	9032.3	9192.7	9042.6	6689.3	7750.3	5074.8	2.79452e-06
PE_SMU_2140c	Cyclic-di-AMP phosphodiesterase OS=Streptococcus mutans serotype c (strain ATCC 700610 / UA159) OX=210007 GN=SMU_2140c PE=3 SV=1	SMU_2140c_PE	SMU.2140c	0	0	0	unknown	Q8DRS7	Cyclic-di-AMP phosphodiesterase OS=Streptococcus mutans serotype c (strain ATCC 700610 / UA159) OX=210007 GN=SMU_2140c PE=3 SV=1	74.2	23	23	4332.4	4655.8	5523	7334.7	6783.7	8402.5	4160.6	5415.4	5613	6162.6	6106	6722	4622.6	4890.7	5992.8	5983.9	6928.1	8038.7	3925.9	4584.9	4721	5318.4	6918	8372.5	0.00229226
DnaX_SMU_1581	DNA polymerase III subunit gamma/tau OS=Streptococcus mutans serotype c (strain ATCC 700610 / UA159) OX=210007 GN=dnaX PE=3 SV=1	dnaX	SMU.1581	K02343	0	0	Replication, recombination and repair	Q8DT16	DNA polymerase III subunit gamma/tau OS=Streptococcus mutans serotype c (strain ATCC 700610 / UA159) OX=210007 GN=dnaX PE=3 SV=1	62.2	24	24	5017.1	5007.3	3679.7	10793	10420.5	7795	3871.1	4750	3079.4	4496	6277.4	2725.7	4312.4	5564.5	3702.2	5667.9	6357.6	4997	5248	5141.3	5101.7	10923.9	11371	8794.5	7.29571e-06
Snf_SMU_1733c	Putative SNF helicase OS=Streptococcus mutans serotype c (strain ATCC 700610 / UA159) OX=210007 GN=SMU_1733c PE=4 SV=1	snf	SMU.1733c		0	0	unknown	Q8DSP2	Putative SNF helicase OS=Streptococcus mutans serotype c (strain ATCC 700610 / UA159) OX=210007 GN=SMU_1733c PE=4 SV=1	118.8	33	33	3011.9	2782.9	2550	4519.7	4144.3	3371.8	2494	2943.3	2174.4	2647.7	3606.1	2422.6	2689.6	2867.8	2304.6	3653	4362.2	3366.1	3201.1	3211.7	3046.7	5937.8	5753.2	4249.5	8.3914e-05
SMU_170	30S ribosomal protein S9 OS=Streptococcus mutans serotype c (strain ATCC 700610 / UA159) OX=210007 GN=rpsI PE=3 SV=1	SMU_170	SMU.170	K02996	0	0	Translation, ribosomal structure and biogenesis	Q8DW97	30S ribosomal protein S9 OS=Streptococcus mutans serotype c (strain ATCC 700610 / UA159) OX=210007 GN=rpsI PE=3 SV=1	14.2	10	10	5633.9	4516	3882.4	4974.9	4369.6	3663.4	4885.7	5111.6	3547.7	4016.2	3478.3	2282.2	5813.5	5105.9	4055.6	4911.8	3806.7	3076.2	5055.6	5130.1	3790.3	3293.7	3379.9	3395.5	0.121522
Dpr_SMU_540	Peroxide resistance protein Dpr OS=Streptococcus mutans serotype c (strain ATCC 700610 / UA159) OX=210007 GN=dpr PE=3 SV=1	dpr	SMU.540	K04047	0	0	Inorganic ion transport and metabolism!!!Defense mechanisms	Q8DVF0	Peroxide resistance protein Dpr OS=Streptococcus mutans serotype c (strain ATCC 700610 / UA159) OX=210007 GN=dpr PE=3 SV=1	19.6	12	12	4520.5	7794.2	4305.5	2215.9	3623.1	1583.1	5632.7	5751.9	5569.9	7486.3	7768.1	8430.3	5727.9	7431.8	5225.3	3753.5	4500.6	3390.6	3715.8	6530.8	2927.5	2965.6	2601.3	1970.6	0.000350447
SMU_801	GTPase Obg OS=Streptococcus mutans serotype c (strain ATCC 700610 / UA159) OX=210007 GN=obg PE=3 SV=1	SMU_801	SMU.801	K03979	0	0	Cell cycle control, cell division, chromosome partitioning!!!Replication, recombination and repair	Q8DUU2	GTPase Obg OS=Streptococcus mutans serotype c (strain ATCC 700610 / UA159) OX=210007 GN=obg PE=3 SV=1	47.9	20	20	6267.8	5707.1	6349.6	4736.1	4056.2	4653.8	5462.4	5879	6001.3	5224	4824.5	5200.4	6051.3	6075.3	6871.9	5228	4173.8	5291.3	6284.8	5828.8	7616.1	5384.6	4754.8	5358.2	0.000744432
Ssb_PE_SMU_1859	Single-stranded DNA-binding protein OS=Streptococcus mutans serotype c (strain ATCC 700610 / UA159) OX=210007 GN=ssb PE=3 SV=1	ssb_PE	SMU.1859	K03111	0	0	Replication, recombination and repair	Q8DSD8	Single-stranded DNA-binding protein OS=Streptococcus mutans serotype c (strain ATCC 700610 / UA159) OX=210007 GN=ssb PE=3 SV=1	18.3	9	9	2170.8	1485.4	1383.9	2837.4	2147.2	1723.5	1873.8	1444.8	1183.1	2298.7	1387.3	1065.3	2330.9	2110.9	1661.7	2506.2	2168.6	1791.2	2210.1	1571.2	1471.9	1923.7	1460.5	1712.9	0.350111
DnaG_SMU_821	DNA primase OS=Streptococcus mutans serotype c (strain ATCC 700610 / UA159) OX=210007 GN=dnaG PE=3 SV=1	dnaG	SMU.821	K02316	0	0	Replication, recombination and repair	Q8DUS6	DNA primase OS=Streptococcus mutans serotype c (strain ATCC 700610 / UA159) OX=210007 GN=dnaG PE=3 SV=1	68.2	30	30	3637.7	2775.6	2668.4	6314.3	5212.4	4398.1	2840	3606.7	2385.4	3582.9	3521.6	2706.5	3052.5	3027.3	2648.7	3824.3	3725.4	3162	3630.6	3380	3009.3	6039	5621.5	5455.5	1.29383e-05
PurD_SMU_48	Phosphoribosylamine--glycine ligase OS=Streptococcus mutans serotype c (strain ATCC 700610 / UA159) OX=210007 GN=purD PE=3 SV=1	purD	SMU.48	K01945	M00048	Pathway modules; Nucleotide metabolism; Purine metabolism	Nucleotide transport and metabolism	Q8DWJ7	Phosphoribosylamine--glycine ligase OS=Streptococcus mutans serotype c (strain ATCC 700610 / UA159) OX=210007 GN=purD PE=3 SV=1	44.9	24	24	4899.2	4784.9	4341.8	5420.2	4654.3	5431.9	5461.1	4190	4133.9	8800.7	8829.6	7436.1	5427.4	4619.2	4097.6	6150.8	5322.5	4760.6	6012.4	4954	4894.7	7491.2	8076.9	4272.3	0.00198625
Rl6_SMU_2011	50S ribosomal protein L6 OS=Streptococcus mutans serotype c (strain ATCC 700610 / UA159) OX=210007 GN=rplF PE=3 SV=1	rl6	SMU.2011	K02933	0	0	Translation, ribosomal structure and biogenesis	Q8DS28	50S ribosomal protein L6 OS=Streptococcus mutans serotype c (strain ATCC 700610 / UA159) OX=210007 GN=rplF PE=3 SV=1	19.4	14	14	6431.2	5616.4	5356.1	4540.5	4454.4	4147.1	5640.3	6252	4827.6	4449.5	3450.8	2868.1	6186.9	5951.2	5198.1	4187.4	4131.6	3765.3	6311.2	6571	5610	3520.9	3339.6	3978.1	1.88651e-05
Pbp2a_SMU_1949	Putative membrane carboxypeptidase, penicillin-binding protein 2a OS=Streptococcus mutans serotype c (strain ATCC 700610 / UA159) OX=210007 GN=pbp2a PE=4 SV=1	pbp2a	SMU.1949	K12555	0	0	Cell wall/membrane/envelope biogenesis	Q8DS80	Putative membrane carboxypeptidase, penicillin-binding protein 2a OS=Streptococcus mutans serotype c (strain ATCC 700610 / UA159) OX=210007 GN=pbp2a PE=4 SV=1	80.5	27	27	4907.6	4058.8	4076.4	5141.3	4729.3	4689	4336.7	4197	3691.9	3832.5	3897.3	3142.1	5057.8	3622.5	3627.2	4592.9	4576.2	4203	3456.8	3378.8	2977	6673.6	7602.3	4807.5	0.00129391
MsmE_SMU_878	Multiple sugar-binding protein OS=Streptococcus mutans serotype c (strain ATCC 700610 / UA159) OX=210007 GN=msmE PE=2 SV=2	msmE	SMU.878	K10117	0	0	Carbohydrate transport and metabolism	Q00749	Multiple sugar-binding protein OS=Streptococcus mutans serotype c (strain ATCC 700610 / UA159) OX=210007 GN=msmE PE=2 SV=2	47.1	24	24	5653.3	8782.4	7476.8	3553.2	5150.2	4612.9	5147.6	8128.1	7686	5657.3	8828.9	10239.5	3570.6	6254.1	5094	4438.3	7113.1	5859.5	5637.9	7979.8	6622	4173.8	8052.9	5158.3	0.138142
GcrR_SMU_1924	Response regulator GcrR for glucan-binding protein C OS=Streptococcus mutans serotype c (strain ATCC 700610 / UA159) OX=210007 GN=gcrR PE=4 SV=1	gcrR	SMU.1924		0	0	unknown	I6L8Z3	Response regulator GcrR for glucan-binding protein C OS=Streptococcus mutans serotype c (strain ATCC 700610 / UA159) OX=210007 GN=gcrR PE=4 SV=1	26.7	16	16	5813.9	5224.9	6333.9	3551.9	4017	4952.3	5992.7	5887.5	6629.7	6984	6305.7	7472.9	6515.4	5592.2	6685.6	5933.9	4753.8	6128.7	6333.5	5533.9	6376.2	4392.5	3617	4382.5	0.000150989
DeoB_SMU_1233	Phosphopentomutase OS=Streptococcus mutans serotype c (strain ATCC 700610 / UA159) OX=210007 GN=deoB PE=1 SV=1	deoB	SMU.1233	K01839	0	0	Carbohydrate transport and metabolism	Q8DTU0	Phosphopentomutase OS=Streptococcus mutans serotype c (strain ATCC 700610 / UA159) OX=210007 GN=deoB PE=1 SV=1	43.9	18	18	6264	5485.5	7689.7	3764.1	3840.6	5967.5	6662.4	4823.2	7699	5258.7	5121.5	7867.6	6341	5625.8	7495	6136.4	5620.5	7759.6	7425.4	5995.7	9126.8	6010.6	5627	5760.1	0.259147
DexB_SMU_883	Glucan 1,6-alpha-glucosidase OS=Streptococcus mutans serotype c (strain ATCC 700610 / UA159) OX=210007 GN=dexB PE=1 SV=2	dexB	SMU.883	K01215	0	0	Carbohydrate transport and metabolism	Q99040	Glucan 1,6-alpha-glucosidase OS=Streptococcus mutans serotype c (strain ATCC 700610 / UA159) OX=210007 GN=dexB PE=1 SV=2	62	28	28	6194.7	5723.1	6058.4	4045.2	4453.8	4246.1	6353.5	4787	5663.7	6219.7	5582.2	8790.2	4105	4067.2	3872	5911.6	5555.5	5649.8	7885.4	5648.1	7053.9	5863.1	5354.2	4983.2	0.00312459
HtrA_SMU_2164	Serine protease HtrA OS=Streptococcus mutans serotype c (strain ATCC 700610 / UA159) OX=210007 GN=htrA PE=4 SV=1	htrA	SMU.2164	K04771	0	0	unknown	Q8DRQ6	Serine protease HtrA OS=Streptococcus mutans serotype c (strain ATCC 700610 / UA159) OX=210007 GN=htrA PE=4 SV=1	43	24	24	7913.8	7579.8	7977.3	9323.3	6590.1	7911	8183.7	5683.3	6990.9	3817.1	5106.9	3533.2	8485.2	7275.4	7533.3	4931.2	4512.8	4380.3	6561.4	5415.3	6268.1	5403.1	5088.1	9697.4	0.00674345
PapB_SMU_645	Putative oligopeptidase OS=Streptococcus mutans serotype c (strain ATCC 700610 / UA159) OX=210007 GN=pepB PE=3 SV=1	papB	SMU.645	K08602	0	0	Amino acid transport and metabolism	Q8DV61	Putative oligopeptidase OS=Streptococcus mutans serotype c (strain ATCC 700610 / UA159) OX=210007 GN=pepB PE=3 SV=1	69.7	27	27	4450.7	3559.6	5544.2	3835.6	3708.7	5498.4	4290.1	3478.9	5740.7	5334.4	4118.4	7199.5	4586.3	3974	6302.3	5460.5	4902.5	7627.4	4348.6	3167.8	6080	4673.7	3438.2	5330.7	0.667092
SMU_580	Exodeoxyribonuclease 7 large subunit OS=Streptococcus mutans serotype c (strain ATCC 700610 / UA159) OX=210007 GN=xseA PE=3 SV=1	SMU_580	SMU.580	K03601	0	0	Replication, recombination and repair	Q8DVB5	Exodeoxyribonuclease 7 large subunit OS=Streptococcus mutans serotype c (strain ATCC 700610 / UA159) OX=210007 GN=xseA PE=3 SV=1	51.1	30	30	4948.9	4764.8	4250.5	5662.8	6306.4	4945.9	4223.2	3714.8	3885.6	4532.1	4446	3847	5929.7	5484.4	5138	5737.4	5798.8	5323.9	5174.8	4743.6	6302.3	5933.7	6570.5	5557.9	0.000704457
AccD_SMU_1735	Acetyl-coenzyme A carboxylase carboxyl transferase subunit beta OS=Streptococcus mutans serotype c (strain ATCC 700610 / UA159) OX=210007 GN=accD PE=3 SV=1	accD	SMU.1735	K01963	M00376!!!M00082!!!M00613	Pathway modules; Energy metabolism; Carbon fixation!!!Pathway modules; Lipid metabolism; Fatty acid metabolism!!!Signature modules; Module set; Metabolic capacity	Lipid transport and metabolism	Q8DSP0	Acetyl-coenzyme A carboxylase carboxyl transferase subunit beta OS=Streptococcus mutans serotype c (strain ATCC 700610 / UA159) OX=210007 GN=accD PE=3 SV=1	31.9	20	20	3460	3463.2	3095.5	9226.2	8427.7	7401.5	3513.8	3777.6	2814.1	6258.3	5946.2	5026.2	3431.2	3734	3167.9	6354.8	7249.4	6254.1	4874	4774	4256.6	10705.3	10043.7	10085.3	6.06566e-11
SMU_1447c	Uncharacterized protein OS=Streptococcus mutans serotype c (strain ATCC 700610 / UA159) OX=210007 GN=SMU_1447c PE=4 SV=1	SMU_1447c	SMU.1447c	K01989	0	0	General function prediction only	Q8DTB0	Uncharacterized protein OS=Streptococcus mutans serotype c (strain ATCC 700610 / UA159) OX=210007 GN=SMU_1447c PE=4 SV=1	35.9	23	23	6734.5	4219.9	4614.8	10688	5399.6	6918.8	6138.4	4570.1	4392.5	7032.8	5757.7	5096.5	6364.1	4717	4857.4	8002.8	5643.8	5975.5	7160.6	5537.7	4562.5	9291	7136.8	7019.6	0.185105
AtmB_SMU_1941	Lipoprotein OS=Streptococcus mutans serotype c (strain ATCC 700610 / UA159) OX=210007 GN=atmB PE=1 SV=1	atmB	SMU.1941	K02073	0	0	Inorganic ion transport and metabolism	I6L927	Lipoprotein OS=Streptococcus mutans serotype c (strain ATCC 700610 / UA159) OX=210007 GN=atmB PE=1 SV=1	31	18	18	5574.3	5584	4555.6	6146.9	4861.9	4104.8	6587.1	6313.8	5080.2	6259.9	7161.2	5341.1	5943.9	4770.2	4878.8	3550.5	3143.1	2775.3	6361.5	6968	4201.7	6715.7	7097.9	4812.8	0.0186279
Rl19_SMU_1288	50S ribosomal protein L19 OS=Streptococcus mutans serotype c (strain ATCC 700610 / UA159) OX=210007 GN=rplS PE=3 SV=1	rl19	SMU.1288	K02884	0	0	Translation, ribosomal structure and biogenesis	Q8DTP5	50S ribosomal protein L19 OS=Streptococcus mutans serotype c (strain ATCC 700610 / UA159) OX=210007 GN=rplS PE=3 SV=1	13.1	9	9	3115.6	3908.5	3081.1	3484.8	3289.7	3040	2901.4	4424.5	2913.3	2164.1	3003.6	1876.5	3684.5	4297.3	3344	3103.8	3034.7	2169.4	3294.1	4414.4	3075.8	2918.6	3768.7	3650.4	0.119842
YcgG_SMU_837	Putative reductase OS=Streptococcus mutans serotype c (strain ATCC 700610 / UA159) OX=210007 GN=SMU_837 PE=4 SV=1	ycgG	SMU.837		0	0	unknown	Q8DUR6	Putative reductase OS=Streptococcus mutans serotype c (strain ATCC 700610 / UA159) OX=210007 GN=SMU_837 PE=4 SV=1	31.6	19	19	6839.7	7943.4	10086.2	2901.2	4859.7	5212.6	7344.6	6307.3	9660.8	5570.4	4788.6	8211	7121.2	7464.1	8809.6	5310.3	6254.8	7768.8	7598.3	7355.4	8804.9	4200.9	4825.3	4743.6	0.00775724
NagB_SMU_636	Glucosamine-6-phosphate deaminase OS=Streptococcus mutans serotype c (strain ATCC 700610 / UA159) OX=210007 GN=nagB PE=1 SV=1	nagB	SMU.636	K02564	0	0	Carbohydrate transport and metabolism	Q8DV70	Glucosamine-6-phosphate deaminase OS=Streptococcus mutans serotype c (strain ATCC 700610 / UA159) OX=210007 GN=nagB PE=1 SV=1	25.5	13	13	3979.6	6274.2	7922.5	2770.8	2904.9	3907.4	5633.4	6193.4	10130.8	2294	3640.1	6669.3	3543.7	3800.2	5924.5	2270.4	1864.2	3306.5	5361.9	6055.2	6051.9	5737.6	6738	5114.4	0.0194413
SMU_960	50S ribosomal protein L7/L12 OS=Streptococcus mutans serotype c (strain ATCC 700610 / UA159) OX=210007 GN=rplL PE=3 SV=1	SMU_960	SMU.960	K02935	0	0	Translation, ribosomal structure and biogenesis	Q8DUG9	50S ribosomal protein L7/L12 OS=Streptococcus mutans serotype c (strain ATCC 700610 / UA159) OX=210007 GN=rplL PE=3 SV=1	12.4	12	12	6026.9	7211.8	5156.8	4012.8	5833.2	3410.1	5497.1	7819.3	5082.6	5763.2	6485.3	5409.9	4695.9	4208.7	3638.5	4054.6	2860.2	3024.4	4262.6	3715.3	4542.6	6706.9	2536.8	4540.6	0.0531847
CysS_SMU_158	Cysteine--tRNA ligase OS=Streptococcus mutans serotype c (strain ATCC 700610 / UA159) OX=210007 GN=cysS PE=3 SV=1	cysS	SMU.158	K01883	0	0	Translation, ribosomal structure and biogenesis	Q8DWA9	Cysteine--tRNA ligase OS=Streptococcus mutans serotype c (strain ATCC 700610 / UA159) OX=210007 GN=cysS PE=3 SV=1	50.7	23	23	3907.4	5593.5	5519.8	3312.2	5578.8	5302.1	3883.6	5625.2	5409.6	4807.3	5040.2	6150.7	5019.2	5706.9	5348.9	4844.9	6004.1	6464.6	4627.7	6112.5	6055.3	3956	4739.7	4843.4	0.604688
Rs8_SMU_2012	30S ribosomal protein S8 OS=Streptococcus mutans serotype c (strain ATCC 700610 / UA159) OX=210007 GN=rpsH PE=3 SV=1	rs8	SMU.2012	K02994	0	0	Translation, ribosomal structure and biogenesis	Q8DS27	30S ribosomal protein S8 OS=Streptococcus mutans serotype c (strain ATCC 700610 / UA159) OX=210007 GN=rpsH PE=3 SV=1	14.7	9	9	5863.8	5507.4	6174	5392.9	4926.2	5512.9	4872.2	6054.8	5662	3655.9	3595.4	3701.2	5144.2	5721.7	5994.4	3806.1	3853.4	4236.5	5529.7	6197.3	6299.2	4696.8	4799.4	6024.9	3.02465e-05
CadA_cadD_SMU_2057c	Putative cadmium-transporting ATPase P-type ATPase OS=Streptococcus mutans serotype c (strain ATCC 700610 / UA159) OX=210007 GN=SMU_2057c PE=3 SV=1	cadA_cadD	SMU.2057c	K01534	0	0	Inorganic ion transport and metabolism	Q8DRZ6	Putative cadmium-transporting ATPase P-type ATPase OS=Streptococcus mutans serotype c (strain ATCC 700610 / UA159) OX=210007 GN=SMU_2057c PE=3 SV=1	67.1	22	22	10488	11050.6	9747	1988.1	1484.2	1859.8	11980	10668.6	8994	3386.3	4740.9	3577.2	6693.4	6719.2	4968.8	4295.7	4058.3	3222.9	8049.3	7222	6388.6	1752.8	1900	880	6.07315e-10
FtsX_SMU_1324	Cell division protein FtsX OS=Streptococcus mutans serotype c (strain ATCC 700610 / UA159) OX=210007 GN=ftsX PE=3 SV=1	ftsX	SMU.1324	K09811	0	0	Cell cycle control, cell division, chromosome partitioning	Q8DTL1	Cell division protein FtsX OS=Streptococcus mutans serotype c (strain ATCC 700610 / UA159) OX=210007 GN=ftsX PE=3 SV=1	34.8	16	16	3145.5	4963.6	3542	4523.6	5980.5	4833.3	3136.2	4328.4	3348.4	3216.4	5132.2	3647.7	3127.2	5025.4	3689.2	3031.5	4621.3	3653.4	3403.7	4790	4063.4	4122.9	7678.6	5835	0.149965
DltA_SMU_1691	D-alanine--D-alanyl carrier protein ligase OS=Streptococcus mutans serotype c (strain ATCC 700610 / UA159) OX=210007 GN=dltA PE=3 SV=4	dltA	SMU.1691	K03367	M00725	Signature modules; Gene set; Drug resistance	Secondary metabolites biosynthesis, transport and catabolism	Q53526	D-alanine--D-alanyl carrier protein ligase OS=Streptococcus mutans serotype c (strain ATCC 700610 / UA159) OX=210007 GN=dltA PE=3 SV=4	57.5	20	20	4083.9	3834.3	5064.9	5190.9	4805.1	6105	3999.1	3842.9	4512.6	4107.3	4176.9	4485.7	4593.9	4050.1	4826.7	4539.3	4405.9	5361.1	4576	3978.6	5738.5	5797.3	5522.7	6937.9	0.0142451
HexB_SMU_2089	DNA mismatch repair protein MutL OS=Streptococcus mutans serotype c (strain ATCC 700610 / UA159) OX=210007 GN=mutL PE=3 SV=1	hexB	SMU.2089	K03572	0	0	Replication, recombination and repair	Q8DRX0	DNA mismatch repair protein MutL OS=Streptococcus mutans serotype c (strain ATCC 700610 / UA159) OX=210007 GN=mutL PE=3 SV=1	73.8	29	29	3828.5	4552.6	4477.4	8271.3	7628.6	7081.7	3324.8	4583.6	4166.1	3097.8	4732.3	3916.6	3519.7	4438.5	4298.1	3922	5012.9	4332.6	4153.8	5381.8	4987.8	9223.1	10925.6	8471.4	1.55701e-07
MccF_SMU_2035	Uncharacterized protein OS=Streptococcus mutans serotype c (strain ATCC 700610 / UA159) OX=210007 GN=SMU_2035 PE=4 SV=1	mccF	SMU.2035		0	0	unknown	Q8DS09	Uncharacterized protein OS=Streptococcus mutans serotype c (strain ATCC 700610 / UA159) OX=210007 GN=SMU_2035 PE=4 SV=1	36.1	19	19	3290.1	5454.7	5472.4	2236.8	5295.8	5074.7	3057.3	5153	5544	3714	6669	7603.1	2798	5216.1	5189.2	3398.3	6324	5618.3	3716.6	6000.5	6054.6	3751.4	6474.4	6066.3	0.850814
SMU_1321c	Uncharacterized protein OS=Streptococcus mutans serotype c (strain ATCC 700610 / UA159) OX=210007 GN=SMU_1321c PE=4 SV=1	SMU_1321c	SMU.1321c		0	0	unknown	Q8DTL4	Uncharacterized protein OS=Streptococcus mutans serotype c (strain ATCC 700610 / UA159) OX=210007 GN=SMU_1321c PE=4 SV=1	45.7	17	17	4067	6504.6	6136	2057.5	3829.7	3721.5	4338.5	7140.6	6717.7	3425.5	6159.9	6278.8	4537.6	7141.2	6635.2	3149.2	4870.6	4495.7	3782.7	6600.1	4826	1767.5	2928.6	3336.5	0.029993
PE_SMU_1473c	Putative oxidoreductase OS=Streptococcus mutans serotype c (strain ATCC 700610 / UA159) OX=210007 GN=SMU_1473c PE=3 SV=1	SMU_1473c_PE	SMU.1473c	K07124	0	0	General function prediction only	Q8DT91	Putative oxidoreductase OS=Streptococcus mutans serotype c (strain ATCC 700610 / UA159) OX=210007 GN=SMU_1473c PE=3 SV=1	28.8	23	23	7022.2	6564.8	5592.3	5613.6	4344	4571.1	7856.1	5946.4	5769.6	6432.8	6467	5587	6853.6	5875.7	5343.7	5560.5	4093	3868.8	8584.6	7359.1	6981.1	6510.6	6793.9	5164.8	0.00811651
SMU_2023c	30S ribosomal protein S19 OS=Streptococcus mutans serotype c (strain ATCC 700610 / UA159) OX=210007 GN=rpsS PE=3 SV=2	SMU_2023c	SMU.2023c	K02965	0	0	Translation, ribosomal structure and biogenesis	Q8DS18	30S ribosomal protein S19 OS=Streptococcus mutans serotype c (strain ATCC 700610 / UA159) OX=210007 GN=rpsS PE=3 SV=2	10.7	12	12	9129.8	6942.2	9149	6538	5534.2	7195.8	8089.3	7962.1	8288.2	6344.3	4402.7	4877.6	8766.7	7464.3	8545.6	5517.9	4839.6	6144	8282.9	7261.9	8655.1	4366	3921.6	6458.8	0.000257662
DnaE_SMU_1192	DNA-directed DNA polymerase OS=Streptococcus mutans serotype c (strain ATCC 700610 / UA159) OX=210007 GN=dnaE PE=4 SV=1	dnaE	SMU.1192	K02337	0	0	Replication, recombination and repair	Q8DTX5	DNA-directed DNA polymerase OS=Streptococcus mutans serotype c (strain ATCC 700610 / UA159) OX=210007 GN=dnaE PE=4 SV=1	118.8	27	27	4449.2	3137.1	3711.7	5502.3	3653.6	4070.1	4050.5	3235	3790.6	3517.2	2718.6	2859.6	4349.9	3291	3814.1	3932.1	2802.7	3107.1	4567.4	3426.6	3800.8	5528.3	3648.3	4180.7	0.20766
Tpx_PE_SMU_924	Thiol peroxidase OS=Streptococcus mutans serotype c (strain ATCC 700610 / UA159) OX=210007 GN=tpx PE=3 SV=1	tpx_PE	SMU.924	K11065	0	0	Posttranslational modification, protein turnover, chaperones	Q8DUK3	Thiol peroxidase OS=Streptococcus mutans serotype c (strain ATCC 700610 / UA159) OX=210007 GN=tpx PE=3 SV=1	17.5	12	12	3817.7	6654.8	4862.8	1513.6	1718.7	1115.8	7480.9	4851.4	4770.3	5032.8	6614.4	6508.7	4685.8	5336	4278.5	5719.6	5341.8	4921.7	4421.8	6390.5	3956.8	1519.3	1766.5	863.1	5.18514e-05
AscB_SMU_1102	6-phospho-beta-glucosidase OS=Streptococcus mutans serotype c (strain ATCC 700610 / UA159) OX=210007 GN=ascB PE=3 SV=1	ascB	SMU.1102	K01223	0	0	Carbohydrate transport and metabolism	Q8DU50	6-phospho-beta-glucosidase OS=Streptococcus mutans serotype c (strain ATCC 700610 / UA159) OX=210007 GN=ascB PE=3 SV=1	55.1	21	23	6230.9	6606.2	5928.5	3235.3	3946.6	4161.2	7108.3	7273.6	7133.1	5763	6232.1	6696.4	7164.2	7123.5	7309.8	5563.6	5400.7	5806.3	6298.7	7451	5597	4710.7	4613.3	4354.4	3.41314e-07
FtsE_SMU_1325	Putative ABC transporter, ATP-binding component OS=Streptococcus mutans serotype c (strain ATCC 700610 / UA159) OX=210007 GN=ftsE PE=4 SV=1	ftsE	SMU.1325	K09812	0	0	Cell cycle control, cell division, chromosome partitioning	Q8DTL0	Putative ABC transporter, ATP-binding component OS=Streptococcus mutans serotype c (strain ATCC 700610 / UA159) OX=210007 GN=ftsE PE=4 SV=1	26	12	12	3400.5	4100.2	3413.4	4993.7	4690.3	4467.1	3380.1	3725	3343.5	3596.3	4124.1	3618.3	3694.8	4208.1	3695.3	3274.9	3911.4	3921	3941.1	4473.2	4066.2	5158.5	6847	5872.1	3.0755e-05
OpuBc_SMU_1095	Putative choline ABC transporter, osmoprotectant binding protein OS=Streptococcus mutans serotype c (strain ATCC 700610 / UA159) OX=210007 GN=opuBc PE=3 SV=1	opuBc	SMU.1095	K05845	0	0	Amino acid transport and metabolism!!!Cell wall/membrane/envelope biogenesis	Q8DU55	Putative choline ABC transporter, osmoprotectant binding protein OS=Streptococcus mutans serotype c (strain ATCC 700610 / UA159) OX=210007 GN=opuBc PE=3 SV=1	55.8	22	23	3674.3	4813.9	2996.7	5554.9	5969.2	4265.9	3604.7	4230.8	3464.4	6043.6	5521.7	5907.8	3538	4731.2	4186.6	6324.2	7612.4	6807.5	3894.8	5538.3	2711	3969.6	6050.9	4139.6	0.00373006
AtmA_SMU_933	Putative amino acid ABC transporter, periplasmic amino acid-binding protein OS=Streptococcus mutans serotype c (strain ATCC 700610 / UA159) OX=210007 GN=SMU_933 PE=4 SV=1	atmA	SMU.933	K16957	0	0	unknown	Q8DUJ5	Putative amino acid ABC transporter, periplasmic amino acid-binding protein OS=Streptococcus mutans serotype c (strain ATCC 700610 / UA159) OX=210007 GN=SMU_933 PE=4 SV=1	31.8	21	21	3711.7	5782.7	6319.7	9188.7	4853	6019.3	13156.9	17388.3	14505.7	4445.3	2385.5	1754.7	7729.5	2887.7	8373	598.8	372.6	883.8	9064.8	12018.3	1884.9	2745.6	3646.9	2004.7	0.000142382
SMU_1293c	Uncharacterized protein OS=Streptococcus mutans serotype c (strain ATCC 700610 / UA159) OX=210007 GN=SMU_1293c PE=4 SV=1	SMU_1293c	SMU.1293c	K09014	0	0	Posttranslational modification, protein turnover, chaperones	Q8DTP0	Uncharacterized protein OS=Streptococcus mutans serotype c (strain ATCC 700610 / UA159) OX=210007 GN=SMU_1293c PE=4 SV=1	51.6	24	24	3340.6	4965.1	3330.1	3023.1	4493.6	2789.3	3107.6	2541.4	3012	1917.1	2343.5	2232.5	3385.2	3445	2678.4	3607.3	3887.6	3567.9	3477.5	3022.7	4318.9	4092.2	4776.1	3402.1	0.030681
CovR_SMU_1517	Putative response regulator CovR VicR-like protein OS=Streptococcus mutans serotype c (strain ATCC 700610 / UA159) OX=210007 GN=covR PE=4 SV=1	covR	SMU.1517	K07668	0	0	unknown	I6L8Z5	Putative response regulator CovR VicR-like protein OS=Streptococcus mutans serotype c (strain ATCC 700610 / UA159) OX=210007 GN=covR PE=4 SV=1	26.9	13	13	4773.1	4085.1	4814.3	4183.4	3089.1	3617.6	5855.9	4028.5	5266.5	5102.1	2767.1	4240	6529.1	4437.8	5382.5	5271.5	3647.6	5100.8	6154	4557	5250.3	4450.7	2735.9	3341.3	0.0912161
GlnH_SMU_1520	Putative ABC transporter, glutamine binding protein OS=Streptococcus mutans serotype c (strain ATCC 700610 / UA159) OX=210007 GN=SMU_1520 PE=4 SV=1	glnH	SMU.1520	K10039	0	0	unknown	Q8DT62	Putative ABC transporter, glutamine binding protein OS=Streptococcus mutans serotype c (strain ATCC 700610 / UA159) OX=210007 GN=SMU_1520 PE=4 SV=1	29.9	16	16	3386.4	2940.9	4610.5	4816.1	3148.4	5782.1	3868.7	3146.2	5491.1	4871.1	4223.5	5872.8	3908.8	3159.5	4885.3	5447.2	4308.1	7135.1	2947.6	2947.7	3182.6	3592.8	4048.6	5376.5	0.144902
MurM_SMU_717	Putative peptidoglycan branched peptide synthesis protein MurM OS=Streptococcus mutans serotype c (strain ATCC 700610 / UA159) OX=210007 GN=murM PE=4 SV=1	murM	SMU.717	K05363	0	0	Cell wall/membrane/envelope biogenesis	Q8DV07	Putative peptidoglycan branched peptide synthesis protein MurM OS=Streptococcus mutans serotype c (strain ATCC 700610 / UA159) OX=210007 GN=murM PE=4 SV=1	46.6	19	19	3229.2	3275.7	2849.2	3466.1	3707.6	3612.4	2540.2	3237.3	2541.1	3621.7	3419.6	2477.4	2961.4	3713.2	3124.6	3815.7	3799.2	3737.6	3454.1	3758.7	3924	3998	4210	4046.3	0.00280703
ClpP_SMU_1672	ATP-dependent Clp protease proteolytic subunit OS=Streptococcus mutans serotype c (strain ATCC 700610 / UA159) OX=210007 GN=clpP PE=3 SV=1	clpP	SMU.1672	K01358	0	0	Posttranslational modification, protein turnover, chaperones	Q8DST7	ATP-dependent Clp protease proteolytic subunit OS=Streptococcus mutans serotype c (strain ATCC 700610 / UA159) OX=210007 GN=clpP PE=3 SV=1	21.7	7	7	2545.6	2770.3	2528.8	4340.8	3960.6	3856.3	2464.4	2634.9	2684.9	3322	3428.4	2943.2	2515	2813.1	3003.1	3189	3502.4	3557.8	3174.7	3427.3	3071.1	5639.4	6223.5	5045.2	8.34979e-09
Ddl_SMU_599	D-alanine--D-alanine ligase OS=Streptococcus mutans serotype c (strain ATCC 700610 / UA159) OX=210007 GN=ddl PE=1 SV=2	ddl	SMU.599	K01921	0	0	Cell wall/membrane/envelope biogenesis!!!General function prediction only	P95803	D-alanine--D-alanine ligase OS=Streptococcus mutans serotype c (strain ATCC 700610 / UA159) OX=210007 GN=ddl PE=1 SV=2	38.8	18	18	6229.1	5224.4	5370.4	3680	3740.4	3724.4	5824.9	4898.5	4775.1	5409.8	5000.5	5103.8	5346.6	4346	3965.6	5130.9	4425.5	4376.7	5954.4	4610.7	5259.2	3654.3	3112.2	3558.8	0.000421384
PE_SMU_805c	Putative amino acid ABC transporter, ATP-binding protein OS=Streptococcus mutans serotype c (strain ATCC 700610 / UA159) OX=210007 GN=SMU_805c PE=4 SV=1	SMU_805c_PE	SMU.805c	K10038	0	0	Amino acid transport and metabolism	Q8DUT8	Putative amino acid ABC transporter, ATP-binding protein OS=Streptococcus mutans serotype c (strain ATCC 700610 / UA159) OX=210007 GN=SMU_805c PE=4 SV=1	27.2	11	11	4075.4	3890.8	3071.7	9278.9	7609.8	6110.9	3911.2	3945.3	2888.1	4570.1	6187.5	3660.5	3573.9	3476.9	2618.2	6178	6134	4763.6	3911.4	4176.3	2546.7	6486.6	7346.3	7236.5	5.75643e-05
PE_SMU_864	Putative ABC transporter, permease component OS=Streptococcus mutans serotype c (strain ATCC 700610 / UA159) OX=210007 GN=SMU_864 PE=4 SV=1	SMU_864_PE	SMU.864	K02004	0	0	Defense mechanisms	Q8DUP0	Putative ABC transporter, permease component OS=Streptococcus mutans serotype c (strain ATCC 700610 / UA159) OX=210007 GN=SMU_864 PE=4 SV=1	44.9	23	23	6076	6738.7	5698.8	2910.5	3141.2	2817.2	5844.4	5231.3	5233.2	6578.6	5988.5	5248.2	6374.5	6845.4	5873.1	4526.4	5027.2	4121.5	8353.5	6173.2	9734	2287.8	3196.6	2535.9	3.10136e-06
AroG_SMU_1836	Phospho-2-dehydro-3-deoxyheptonate aldolase OS=Streptococcus mutans serotype c (strain ATCC 700610 / UA159) OX=210007 GN=aroG PE=3 SV=1	aroG	SMU.1836	K01626	M00022	Pathway modules; Amino acid metabolism; Aromatic amino acid metabolism	Amino acid transport and metabolism	Q8DSF2	Phospho-2-dehydro-3-deoxyheptonate aldolase OS=Streptococcus mutans serotype c (strain ATCC 700610 / UA159) OX=210007 GN=aroG PE=3 SV=1	39.1	8	18	2170.7	1970.8	2045.2	2234.8	1630.7	1759.4	2067.9	1812.5	2056.6	2234.9	1732.1	2264.9	2223.6	2949.7	2872.2	2134.7	1851.9	1936.2	2152.6	1963.4	2188.3	2407.4	1926.6	1657.9	0.0511052
PE_SMU_252	Uncharacterized protein OS=Streptococcus mutans serotype c (strain ATCC 700610 / UA159) OX=210007 GN=SMU_252 PE=4 SV=1	SMU_252_PE	SMU.252		0	0	unknown	Q8DW27	Uncharacterized protein OS=Streptococcus mutans serotype c (strain ATCC 700610 / UA159) OX=210007 GN=SMU_252 PE=4 SV=1	29.3	18	18	1873.1	1805.8	2012.5	7581.8	7804.4	8437.4	1714.9	2032.7	2106.7	7354.3	8353.4	9467.3	1345.5	1478.2	1741.7	6788.1	8002	7627.6	1830.4	2040.2	2244.2	5560.9	7534.5	8793.1	5.80934e-10
SMU_1306c	Nucleotide-binding protein SMU_1306c OS=Streptococcus mutans serotype c (strain ATCC 700610 / UA159) OX=210007 GN=SMU_1306c PE=3 SV=1	SMU_1306c_	SMU.1306c	K06958	0	0	Signal transduction mechanisms	Q8DTM7	Nucleotide-binding protein SMU_1306c OS=Streptococcus mutans serotype c (strain ATCC 700610 / UA159) OX=210007 GN=SMU_1306c PE=3 SV=1	33.5	20	20	5251.8	5571.2	5395.5	3491.5	4290.8	4055	5840.4	5369.1	5434.5	4931.6	4629.1	5298.5	5207.5	5318.5	4873.3	4355.9	4555.2	4207.2	6561.4	6491.9	5795.3	4558.2	4667.5	4284.4	9.43708e-07
Idh_SMU_672	Isocitrate dehydrogenase [NADP] OS=Streptococcus mutans serotype c (strain ATCC 700610 / UA159) OX=210007 GN=icd PE=3 SV=2	idh	SMU.672	K00031	M00009!!!M00010!!!M00740!!!M00173!!!M00614	Pathway modules; Carbohydrate metabolism; Central carbohydrate metabolism!!!Pathway modules; Carbohydrate metabolism; Central carbohydrate metabolism!!!Pathway modules; Carbohydrate metabolism; Other carbohydrate metabolism!!!Pathway modules; Energy metabolism; Carbon fixation!!!Signature modules; Module set; Metabolic capacity	Energy production and conversion	Q59940	Isocitrate dehydrogenase [NADP] OS=Streptococcus mutans serotype c (strain ATCC 700610 / UA159) OX=210007 GN=icd PE=3 SV=2	43.1	21	21	947.2	1036.3	2178.9	6860.1	10709.3	10216.8	988.5	3108.3	3067.8	2950	4283.8	4958.9	958.9	1344.2	2574.4	8109.4	10497.8	10292.6	2122.5	2324.9	2616.8	11692.6	13658.7	12621.3	3.39414e-09
PE_SMU_393	Uncharacterized protein OS=Streptococcus mutans serotype c (strain ATCC 700610 / UA159) OX=210007 GN=SMU_393 PE=4 SV=1	SMU_393_PE	SMU.393		0	0	unknown	Q8DVS4	Uncharacterized protein OS=Streptococcus mutans serotype c (strain ATCC 700610 / UA159) OX=210007 GN=SMU_393 PE=4 SV=1	19.7	21	21	5973.6	4954.9	6325.6	3314.6	3130	3481.6	5584	5625.1	6174.3	6854.9	5173.8	6249	7267.2	5326	6730.1	7208.1	5656.4	7489.4	5260	4839.4	5747.2	2097.2	1839.3	2724.3	3.38615e-06
SMU_10989	Uncharacterized protein OS=Streptococcus mutans serotype c (strain ATCC 700610 / UA159) OX=210007 GN=SMU_1089 PE=4 SV=1	SMU_1089	SMU.10989	0	0	0	unknown	Q8DU60	Uncharacterized protein OS=Streptococcus mutans serotype c (strain ATCC 700610 / UA159) OX=210007 GN=SMU_1089 PE=4 SV=1	22.5	14	14	6639.7	6223.2	6031.1	6414.1	7689.9	6803.4	6485.2	6419.3	6025.6	4759.7	5080.1	4983.9	4321.7	5058.5	3860.6	6189.9	7593.6	6841.5	7403.2	6837.8	7182.2	8509.9	8259.6	7944.6	4.13685e-07
DnaC_SMU_2138	Replicative DNA helicase OS=Streptococcus mutans serotype c (strain ATCC 700610 / UA159) OX=210007 GN=dnaC PE=3 SV=1	dnaC	SMU.2138	K02314	0	0	Replication, recombination and repair	Q8DRS9	Replicative DNA helicase OS=Streptococcus mutans serotype c (strain ATCC 700610 / UA159) OX=210007 GN=dnaC PE=3 SV=1	50.6	19	19	3768.9	3703.7	4773.3	6086.3	5278.1	6692.4	4017	4070.2	4754.9	5206.9	5406.4	6133.7	4034.4	4125.2	5452.7	3948.3	4060.1	4892.6	3679.4	3959.9	4358.7	5079.9	5495.8	7145.7	0.00374361
MetK_SMU_1573	S-adenosylmethionine synthase OS=Streptococcus mutans serotype c (strain ATCC 700610 / UA159) OX=210007 GN=metK PE=3 SV=1	metK	SMU.1573	K00789	M00609!!!M00034!!!M00035!!!M00368	Pathway modules; Amino acid metabolism; Cysteine and methionine metabolism!!!Pathway modules; Amino acid metabolism; Cysteine and methionine metabolism!!!Pathway modules; Amino acid metabolism; Cysteine and methionine metabolism!!!Pathway modules; Amino acid metabolism; Cysteine and methionine metabolism	Coenzyme transport and metabolism	Q8DT23	S-adenosylmethionine synthase OS=Streptococcus mutans serotype c (strain ATCC 700610 / UA159) OX=210007 GN=metK PE=3 SV=1	43.1	19	20	5225.5	7424.1	7515.8	3325.8	4989	4463.6	6487.2	8047.5	8115	4403.9	4827.9	5352.7	5585.2	6619.5	7216.5	3697.4	4346.5	4662.9	5502.8	7983.9	6447.3	2893.3	4287.9	3666.9	0.000309437
SMU_1111c	Uncharacterized protein OS=Streptococcus mutans serotype c (strain ATCC 700610 / UA159) OX=210007 GN=SMU_1111c PE=4 SV=1	SMU_1111c_	SMU.1111c		0	0	unknown	Q8DU43	Uncharacterized protein OS=Streptococcus mutans serotype c (strain ATCC 700610 / UA159) OX=210007 GN=SMU_1111c PE=4 SV=1	30.5	20	20	4738.2	4765.8	4795.8	7132.4	6196.2	7084.8	4151.2	5068.2	4759.7	4000.7	5053.2	4699.9	4115.9	4295.3	4570.1	5058	4744.6	5019.2	4840.3	5029.7	4791	5718.8	5810	7740.3	0.000135934
CshA_SMU_2056	Putative ATPase OS=Streptococcus mutans serotype c (strain ATCC 700610 / UA159) OX=210007 GN=SMU_2056 PE=4 SV=1	cshA	SMU.2056	K07478	0	0	Replication, recombination and repair	Q8DRZ7	Putative ATPase OS=Streptococcus mutans serotype c (strain ATCC 700610 / UA159) OX=210007 GN=SMU_2056 PE=4 SV=1	47.1	27	27	3689.8	3221.4	3645.2	8625.8	7432.3	6961.7	2767.1	3094.3	3493.1	4773.4	5106.4	4733	3390.1	3296.7	3547.7	5078.6	5870.1	5285.5	4651.2	4150.2	4599	10952.7	12971.7	8629.7	7.77213e-08
PepP_SMU_1850	Putative aminopeptidase P OS=Streptococcus mutans serotype c (strain ATCC 700610 / UA159) OX=210007 GN=pepP PE=3 SV=1	pepP	SMU.1850	K01262	0	0	Amino acid transport and metabolism	Q8DSE4	Putative aminopeptidase P OS=Streptococcus mutans serotype c (strain ATCC 700610 / UA159) OX=210007 GN=pepP PE=3 SV=1	39.7	19	19	4011.6	5328.8	6101.8	2723.6	4316.8	4559.1	4570.1	4744.8	6051.5	4746.6	5769.1	6604.3	4668.7	8632.4	10430.3	4858	6564.2	7789.1	4222.1	5184.7	7230.1	3805.1	4866.1	4940.4	0.104957
AcoB_acuB_SMU_1664c	Putative acetoin utilization protein, acetoin dehydrogenase OS=Streptococcus mutans serotype c (strain ATCC 700610 / UA159) OX=210007 GN=SMU_1664c PE=4 SV=1	acoB_acuB	SMU.1664c	K04767	0	0	Transcription	Q8DSU5	Putative acetoin utilization protein, acetoin dehydrogenase OS=Streptococcus mutans serotype c (strain ATCC 700610 / UA159) OX=210007 GN=SMU_1664c PE=4 SV=1	24.8	18	18	5926.9	6049.5	5348	6230.5	7268.4	6127	6402.9	5925.6	5617.6	8152	6327.5	6739.4	6380.5	5756	5279.8	7107.1	6900.6	6928.7	6641.6	6053	5107.1	7575.6	5117.8	5997.6	0.212508
InfC_SMU_697	Translation initiation factor IF-3 OS=Streptococcus mutans serotype c (strain ATCC 700610 / UA159) OX=210007 GN=infC PE=3 SV=1	infC	SMU.697	K02520	0	0	Translation, ribosomal structure and biogenesis	Q8DV22	Translation initiation factor IF-3 OS=Streptococcus mutans serotype c (strain ATCC 700610 / UA159) OX=210007 GN=infC PE=3 SV=1	20.1	12	12	6226.4	4550.3	5356.8	3785.7	4116.1	4401.3	4416.1	5457.5	5304.6	5979.9	3903.6	4994.2	4691.3	4728.8	5062.1	3727.1	4028.6	4277.5	4994	5331.1	4500	2944.7	3488.1	4262.8	0.0238192
AgaL_SMU_877	Alpha-galactosidase OS=Streptococcus mutans serotype c (strain ATCC 700610 / UA159) OX=210007 GN=aga PE=3 SV=3	agaL	SMU.877	K07407	0	0	Carbohydrate transport and metabolism	P27756	Alpha-galactosidase OS=Streptococcus mutans serotype c (strain ATCC 700610 / UA159) OX=210007 GN=aga PE=3 SV=3	82.1	24	24	5482.6	4699	4464	2675.4	2822.4	2365.6	4909.1	4220.4	4201.3	4738.1	3537.4	4699	3360.3	3531.5	3126.7	3796.8	3641.5	3333	5442.4	4369.2	4538.9	3782.9	3547.4	2431.6	0.000234435
DapB_SMU_900	4-hydroxy-tetrahydrodipicolinate reductase OS=Streptococcus mutans serotype c (strain ATCC 700610 / UA159) OX=210007 GN=dapB PE=3 SV=1	dapB	SMU.900	K00215	M00016!!!M00525!!!M00526!!!M00527	Pathway modules; Amino acid metabolism; Lysine metabolism!!!Pathway modules; Amino acid metabolism; Lysine metabolism!!!Pathway modules; Amino acid metabolism; Lysine metabolism!!!Pathway modules; Amino acid metabolism; Lysine metabolism	Amino acid transport and metabolism	Q8DUL9	4-hydroxy-tetrahydrodipicolinate reductase OS=Streptococcus mutans serotype c (strain ATCC 700610 / UA159) OX=210007 GN=dapB PE=3 SV=1	27.8	13	13	5368.6	5524.2	6382.1	4446.9	6493.4	6262.8	5261.7	5248	5932.9	6010.5	5304.9	6430.6	5318.2	5453.6	6089.4	5836.2	7044.1	8075.7	6065	6293.7	6899.8	4866.7	5257	6072.7	0.178357
PE_SMU_1574c	Uncharacterized protein OS=Streptococcus mutans serotype c (strain ATCC 700610 / UA159) OX=210007 GN=SMU_1574c PE=4 SV=1	SMU_1574c_PE	SMU.1574c		0	0	unknown	Q8DT22	Uncharacterized protein OS=Streptococcus mutans serotype c (strain ATCC 700610 / UA159) OX=210007 GN=SMU_1574c PE=4 SV=1	40.7	22	22	3253	2748.8	5166.1	4317.4	2918.3	5015	4130.7	2506.1	5984.2	5552.3	3017.8	7643.8	4287.8	2708.4	5611.4	4387.3	2864.8	5095.9	4650.4	3103	5515.4	6434.1	4161.7	5102.9	0.837646
AroH_SMU_1837	Phospho-2-dehydro-3-deoxyheptonate aldolase OS=Streptococcus mutans serotype c (strain ATCC 700610 / UA159) OX=210007 GN=aroH PE=3 SV=1	aroH	SMU.1837	K01626	M00022	Pathway modules; Amino acid metabolism; Aromatic amino acid metabolism	Amino acid transport and metabolism	Q8DSF1	Phospho-2-dehydro-3-deoxyheptonate aldolase OS=Streptococcus mutans serotype c (strain ATCC 700610 / UA159) OX=210007 GN=aroH PE=3 SV=1	38.7	8	18	6079.6	4560.7	4929.5	12648.1	7291.8	5785.5	4667.3	3948.8	4480.4	5521	4204.3	4962.5	5037.9	6573.1	8113.8	5493.1	4373.2	5066.4	4932.3	4163.5	5284.4	5625.5	4453.8	4821.4	0.0528987
PE_SMU_290	Uncharacterized protein OS=Streptococcus mutans serotype c (strain ATCC 700610 / UA159) OX=210007 GN=SMU_290 PE=4 SV=1	SMU_290_PE	SMU.290	K03476	M00550	Pathway modules; Carbohydrate metabolism; Other carbohydrate metabolism	Carbohydrate transport and metabolism	Q8DW02	Uncharacterized protein OS=Streptococcus mutans serotype c (strain ATCC 700610 / UA159) OX=210007 GN=SMU_290 PE=4 SV=1	41.8	16	16	3514.8	3102.4	3255.1	4321.4	6976.3	6547.8	2914.8	4205.3	3998.3	5260	6832.5	17424.3	2461.5	2651.7	2827.9	4962.9	6919.3	5850.4	3856.4	4422.6	3594	8872.1	8904.4	10382.3	0.0134491
PyrG_SMU_97	CTP synthase OS=Streptococcus mutans serotype c (strain ATCC 700610 / UA159) OX=210007 GN=pyrG PE=3 SV=1	pyrG	SMU.97	K01937	M00052	Pathway modules; Nucleotide metabolism; Pyrimidine metabolism	Nucleotide transport and metabolism	Q8DWG1	CTP synthase OS=Streptococcus mutans serotype c (strain ATCC 700610 / UA159) OX=210007 GN=pyrG PE=3 SV=1	59.5	19	19	4909.4	3624.2	3884.8	5140.4	5758	4931.4	3668.5	4607.1	3255.4	6189.7	4878.6	3755.6	4610.9	4161.7	3969.1	9622.7	10589	8788.5	4461.9	4152.9	3969	4565	3972	4458.9	2.58176e-07
Hpr_SMU_754	HPr kinase/phosphorylase OS=Streptococcus mutans serotype c (strain ATCC 700610 / UA159) OX=210007 GN=hprK PE=3 SV=1	hpr	SMU.754	K06023	0	0	Signal transduction mechanisms	Q9ZA56	HPr kinase/phosphorylase OS=Streptococcus mutans serotype c (strain ATCC 700610 / UA159) OX=210007 GN=hprK PE=3 SV=1	34.9	20	20	5043.7	4322.3	4079.1	4057.8	4027	3263	4784.5	4354.3	3897.9	6141.6	4774.9	4035.4	5141.8	4448.4	3916.6	5486.4	5186.6	4324.8	5630.9	4868.4	4292.8	4636.1	4540.8	3117	0.327313
LivF_SMU_1665	Putative branched chain amino acid ABC transporter, ATP-binding protein OS=Streptococcus mutans serotype c (strain ATCC 700610 / UA159) OX=210007 GN=livF PE=4 SV=1	livF	SMU.1665	K01996	0	0	Amino acid transport and metabolism	Q8DSU4	Putative branched chain amino acid ABC transporter, ATP-binding protein OS=Streptococcus mutans serotype c (strain ATCC 700610 / UA159) OX=210007 GN=livF PE=4 SV=1	25.6	14	14	4625.4	3431.1	3894.1	5951.8	4125.4	5113.4	4608.8	3472.6	3740.7	5095.4	3401.5	3619.4	4448.3	3568	4072.7	4043.2	3481.9	4070.3	4073.6	3259.4	3498.2	4278.4	3343.8	5387.7	0.378311
AroB_SMU_779	3-dehydroquinate synthase OS=Streptococcus mutans serotype c (strain ATCC 700610 / UA159) OX=210007 GN=aroB PE=3 SV=1	aroB	SMU.779	K01735	M00022	Pathway modules; Amino acid metabolism; Aromatic amino acid metabolism	Amino acid transport and metabolism	Q8DUW2	3-dehydroquinate synthase OS=Streptococcus mutans serotype c (strain ATCC 700610 / UA159) OX=210007 GN=aroB PE=3 SV=1	39	20	20	3704	5505.5	5469.2	3928.5	5845.8	5712.9	3340.6	5898.9	5332.4	3233.2	5392	5113.4	3394.7	5406.5	4893	3885.6	6060.2	6022.7	3780	5994.3	5806.3	2615.3	4536.5	6335.9	0.983962
ManN_SMU_1879	Putative PTS system, mannose-specific component IID OS=Streptococcus mutans serotype c (strain ATCC 700610 / UA159) OX=210007 GN=SMU_1879 PE=4 SV=1	manN	SMU.1879	K02796	0	0	Carbohydrate transport and metabolism	Q8DSC2	Putative PTS system, mannose-specific component IID OS=Streptococcus mutans serotype c (strain ATCC 700610 / UA159) OX=210007 GN=SMU_1879 PE=4 SV=1	34.2	14	14	3285.9	2483.1	3007.4	6789.1	6389.3	6481.8	2971.6	2972	2637.1	4927.4	4999.6	4936	14484.6	8187.8	11036.7	10734.7	13937.2	10084.8	3174.7	3115.9	3584.1	3263.8	3887.9	6710.5	2.63813e-06
PE_SMU_682	Uncharacterized protein OS=Streptococcus mutans serotype c (strain ATCC 700610 / UA159) OX=210007 GN=SMU_682 PE=4 SV=1	SMU_682_PE	SMU.682		0	0	unknown	Q8DV34	Uncharacterized protein OS=Streptococcus mutans serotype c (strain ATCC 700610 / UA159) OX=210007 GN=SMU_682 PE=4 SV=1	99.1	28	28	2996.1	2897.3	2858.1	3476.5	3823.7	3598.1	2540.8	2946.9	2792.2	3879.8	3935.3	3137.2	3545.8	3535.1	3333.4	3463.3	4113.6	3870.5	3288.9	3347.9	3339.1	4120.2	4201.6	3770.4	8.07729e-05
PE_SMU_923	Putative ABC transporter, ATP-binding protein OS=Streptococcus mutans serotype c (strain ATCC 700610 / UA159) OX=210007 GN=SMU_923 PE=4 SV=1	SMU_923_PE	SMU.923	K06147	0	0	Defense mechanisms	Q8DUK4	Putative ABC transporter, ATP-binding protein OS=Streptococcus mutans serotype c (strain ATCC 700610 / UA159) OX=210007 GN=SMU_923 PE=4 SV=1	64.5	19	21	3404.1	3726.8	3596.6	3780.8	3620	3644.4	4147	4092.6	3751.2	4289.7	4380.7	4185.8	4863.9	4486.5	4497.2	4172.6	3939.7	3400.2	3254.8	4133.9	3493.6	3395.5	4374.1	4149.2	0.0103674
DnaN_SMU_02	Beta sliding clamp OS=Streptococcus mutans serotype c (strain ATCC 700610 / UA159) OX=210007 GN=dnaN PE=3 SV=1	dnaN	SMU.02	K02338	0	0	Replication, recombination and repair	Q8DWN8	Beta sliding clamp OS=Streptococcus mutans serotype c (strain ATCC 700610 / UA159) OX=210007 GN=dnaN PE=3 SV=1	42	16	16	3962.8	4420.5	4346	2740.1	3749.1	3309.3	4608.5	4782.4	4895.6	4144	3936.7	4886.8	4408.1	4792.9	4699.6	3273.9	3451.6	3251.8	4437.4	5081	3954.1	3580.1	3723.7	3378.5	0.000179635
YicI_SMU_104	Putative alpha-glucosidase glycosyl hydrolase OS=Streptococcus mutans serotype c (strain ATCC 700610 / UA159) OX=210007 GN=SMU_104 PE=3 SV=1	yicI	SMU.104		0	0	unknown	Q8DWF5	Putative alpha-glucosidase glycosyl hydrolase OS=Streptococcus mutans serotype c (strain ATCC 700610 / UA159) OX=210007 GN=SMU_104 PE=3 SV=1	85.7	27	27	3244.4	3669.6	3328.8	3034.7	3749.3	2742.9	3454	4675.3	2727.3	3204.4	2569.2	2429.6	3129.7	3169.6	2556.2	3893.1	3831.2	3208.1	3447.3	4418.6	2987.1	2590.9	3152	2644.9	0.240519
MurC_SMU_1731	UDP-N-acetylmuramate--L-alanine ligase OS=Streptococcus mutans serotype c (strain ATCC 700610 / UA159) OX=210007 GN=murC PE=3 SV=1	murC	SMU.1731	K01924	0	0	Cell wall/membrane/envelope biogenesis	Q8DSP4	UDP-N-acetylmuramate--L-alanine ligase OS=Streptococcus mutans serotype c (strain ATCC 700610 / UA159) OX=210007 GN=murC PE=3 SV=1	50.9	20	20	7445	4407	5156	7942.8	5685.7	6453.7	5390.3	4391.3	3904.4	7195.8	5054.4	4547.6	6319.8	5156.3	4989.7	7857	6245.5	6589.3	7240.1	4945.2	6118.8	7900.5	6095.8	7108.5	0.168262
SygA_SMU_445	Glycine--tRNA ligase alpha subunit OS=Streptococcus mutans serotype c (strain ATCC 700610 / UA159) OX=210007 GN=glyQ PE=3 SV=1	sygA	SMU.445	K01878	0	0	Translation, ribosomal structure and biogenesis	Q8CWY6	Glycine--tRNA ligase alpha subunit OS=Streptococcus mutans serotype c (strain ATCC 700610 / UA159) OX=210007 GN=glyQ PE=3 SV=1	35.1	14	14	4056.9	4128.1	4954.7	3810.6	4916.5	4704.9	3705	4939.3	4803.1	3051.7	4042.7	3942	3936.9	4701.4	5158.1	3908.6	4764	4698.9	3613.3	4019.1	4321.2	3862.7	3874.9	4896.1	0.495797
GltB_SMU_366	NADPH-dependent glutamate synthase (Small subunit) OS=Streptococcus mutans serotype c (strain ATCC 700610 / UA159) OX=210007 GN=gltB PE=4 SV=1	gltB	SMU.366	K00266	0	0	Amino acid transport and metabolism!!!General function prediction only	Q8CWY8	NADPH-dependent glutamate synthase (Small subunit) OS=Streptococcus mutans serotype c (strain ATCC 700610 / UA159) OX=210007 GN=gltB PE=4 SV=1	53	23	23	6847.8	5219.1	4270	3679.1	5416.4	3671.3	4125.1	4578.5	3425.3	987.4	1909	1414.3	2623.9	3012.1	2231.4	1783.5	2248.9	1667.6	5967	5339.7	5032.3	4677.9	4906.5	3597.6	1.26645e-05
PyrC_SMU_1214	Dihydroorotase OS=Streptococcus mutans serotype c (strain ATCC 700610 / UA159) OX=210007 GN=pyrC PE=3 SV=1	pyrC	SMU.1214	K01465	M00051	Pathway modules; Nucleotide metabolism; Pyrimidine metabolism	Nucleotide transport and metabolism	Q8DTV9	Dihydroorotase OS=Streptococcus mutans serotype c (strain ATCC 700610 / UA159) OX=210007 GN=pyrC PE=3 SV=1	45.2	20	20	4678.7	5028.1	5844.9	4514.9	6932.3	6247.3	4996.4	4590.2	5621.6	7814	7045.6	8441.9	5396.1	5450.1	6160.2	7379	9721.6	8761	5511.3	5184.4	6255.9	5475.8	6734.9	5929.1	0.000342176
LysA_tabA_SMU_1721c	Putative diaminopimelate decarboxylase OS=Streptococcus mutans serotype c (strain ATCC 700610 / UA159) OX=210007 GN=SMU_1721c PE=3 SV=1	lysA_tabA	SMU.1721c	K01586	M00016!!!M00525!!!M00526!!!M00527	Pathway modules; Amino acid metabolism; Lysine metabolism!!!Pathway modules; Amino acid metabolism; Lysine metabolism!!!Pathway modules; Amino acid metabolism; Lysine metabolism!!!Pathway modules; Amino acid metabolism; Lysine metabolism	Amino acid transport and metabolism	Q8DSQ3	Putative diaminopimelate decarboxylase OS=Streptococcus mutans serotype c (strain ATCC 700610 / UA159) OX=210007 GN=SMU_1721c PE=3 SV=1	46.3	17	17	2951.4	1418	2949	4601.7	2247.5	4776	2588.2	1564	2856	3188.8	2102	3585.6	2759.7	1392.8	2855.7	3837.8	2024.3	4237	3414	1743.7	3624.1	6447	3519.1	5473.6	0.0681345
Glk_SMU_542	Putative glucose kinase OS=Streptococcus mutans serotype c (strain ATCC 700610 / UA159) OX=210007 GN=glk PE=4 SV=1	glk	SMU.542	K00845	M00001!!!M00549!!!M00892!!!M00909	Pathway modules; Carbohydrate metabolism; Central carbohydrate metabolism!!!Pathway modules; Carbohydrate metabolism; Other carbohydrate metabolism!!!Pathway modules; Carbohydrate metabolism; Other carbohydrate metabolism!!!Pathway modules; Carbohydrate metabolism; Other carbohydrate metabolism	Carbohydrate transport and metabolism!!!Transcription	Q8DVE8	Putative glucose kinase OS=Streptococcus mutans serotype c (strain ATCC 700610 / UA159) OX=210007 GN=glk PE=4 SV=1	33.6	14	14	5410.6	4904.4	4859.1	6111.9	6895.3	6339.1	5477	4989.2	4538.8	6201.7	5912.3	5878.4	3779.2	3978.4	3596.3	6169.8	5735.1	5518.2	5612.5	4670	5090.2	4893.2	4378.6	5072.4	3.48265e-06
RgpE_SMU_829	Putative glycosyltransferase OS=Streptococcus mutans serotype c (strain ATCC 700610 / UA159) OX=210007 GN=rgpE PE=4 SV=1	rgpE	SMU.829	K12998	0	0	Cell wall/membrane/envelope biogenesis	Q8DUS2	Putative glycosyltransferase OS=Streptococcus mutans serotype c (strain ATCC 700610 / UA159) OX=210007 GN=rgpE PE=4 SV=1	54.9	24	25	3710.9	3784.9	2663.2	6730.8	7793.3	5571.2	3178.6	3819.6	2307.4	3475.1	5366.1	2832.4	2854.4	3563.2	2167.4	5799.9	7646.2	4793.8	3529.8	3900.5	2858.6	5146.3	5921	5462.4	0.000379509
WapA_PE_SMU_987	Wall-associated protein OS=Streptococcus mutans serotype c (strain ATCC 700610 / UA159) OX=210007 GN=wapA PE=3 SV=2	wapA_PE	SMU.987		0	0	unknown	P11000	Wall-associated protein OS=Streptococcus mutans serotype c (strain ATCC 700610 / UA159) OX=210007 GN=wapA PE=3 SV=2	48.9	17	17	4573.9	5420.9	6298	5262.5	3389.5	4098.7	5826.5	4543.1	6662.8	6960.4	9244.7	10742.2	5850.3	3390.2	3944.3	4644.3	2379.2	2354.9	3017.9	2780.7	2805.7	1978.8	1410.2	2129.3	3.04301e-05
VacB_PE_SMU_1607	Ribonuclease R OS=Streptococcus mutans serotype c (strain ATCC 700610 / UA159) OX=210007 GN=vacB PE=3 SV=1	vacB_PE	SMU.1607	K12573	0	0	Transcription	Q8CWW9	Ribonuclease R OS=Streptococcus mutans serotype c (strain ATCC 700610 / UA159) OX=210007 GN=vacB PE=3 SV=1	87.8	23	23	3986	3420.1	3691.5	2872.9	2552.9	3181	3384.5	4268.6	3569.3	2436.1	2214.8	2574.4	3374.2	3336.1	3582	2671.3	2709.9	3202.5	3437.1	4020.3	3796.8	2264.1	2151.9	2956	0.000100364
PyrR_SMU_856	Bifunctional protein PyrR OS=Streptococcus mutans serotype c (strain ATCC 700610 / UA159) OX=210007 GN=pyrR PE=3 SV=1	pyrR	SMU.856	K02825	0	0	Nucleotide transport and metabolism	Q8DUP7	Bifunctional protein PyrR OS=Streptococcus mutans serotype c (strain ATCC 700610 / UA159) OX=210007 GN=pyrR PE=3 SV=1	19.9	13	13	3034.3	2506.4	2880.5	5279.5	4566.5	4489	2907.1	2620.2	2759.1	3598.3	3582.5	3356.9	2980.9	2693.7	2924.6	4037.6	3731.8	4138.5	3774.5	3394.6	3777.9	5932.2	5285.3	6081.3	2.29914e-09
CilB_citE_SMU_1020	Putative citrate lyase CilB, citryl-CoA lyase, beta subunit OS=Streptococcus mutans serotype c (strain ATCC 700610 / UA159) OX=210007 GN=cilB PE=3 SV=1	cilB_citE	SMU.1020	K01644	0	0	Carbohydrate transport and metabolism	Q8DUC2	Putative citrate lyase CilB, citryl-CoA lyase, beta subunit OS=Streptococcus mutans serotype c (strain ATCC 700610 / UA159) OX=210007 GN=cilB PE=3 SV=1	32.9	19	19	5156.7	8029.1	9316.8	3101.3	4992.4	6091.1	5395.9	6739.6	9444.7	5884.8	5860.2	9102.9	4451.7	7246.2	8575.7	3918.1	6096.7	5847.4	6287.3	7669.9	10660.6	3884.7	5750.5	6823.2	0.321067
PE_SMU_932	Uncharacterized protein OS=Streptococcus mutans serotype c (strain ATCC 700610 / UA159) OX=210007 GN=SMU_932 PE=3 SV=1	SMU_932_PE	SMU.932		0	0	unknown	Q8DUJ6	Uncharacterized protein OS=Streptococcus mutans serotype c (strain ATCC 700610 / UA159) OX=210007 GN=SMU_932 PE=3 SV=1	37.1	18	18	3367.6	5896.9	6281.8	10792	7581.2	7852.4	12448.6	15341.8	12662.1	3279.4	3199.6	1931.8	8278.5	3841.3	7971.1	516.3	1048.2	1215.1	9763.3	11172.7	2726.4	3451.7	5227.4	2879.3	7.97711e-05
PE_SMU_2152c	Uncharacterized protein OS=Streptococcus mutans serotype c (strain ATCC 700610 / UA159) OX=210007 GN=SMU_2152c PE=4 SV=1	SMU_2152c_PE	SMU.2152c		0	0	unknown	Q8DRR7	Uncharacterized protein OS=Streptococcus mutans serotype c (strain ATCC 700610 / UA159) OX=210007 GN=SMU_2152c PE=4 SV=1	35.5	16	16	4536.3	4065.9	4630.5	10310.8	5987.1	7635.9	4602.4	3489.9	4384.8	4957.3	4286.4	5005.6	4934.3	3688.2	4471.3	5146.8	3890.8	4464.5	4860.8	3578.2	4597.3	10524.8	8092	9768.1	2.36337e-05
PE_SMU_1761c	Uncharacterized protein OS=Streptococcus mutans serotype c (strain ATCC 700610 / UA159) OX=210007 GN=SMU_1761c PE=4 SV=1	SMU_1761c_PE	SMU.1761c	K19117	0	0	unknown	Q8DSL9	Uncharacterized protein OS=Streptococcus mutans serotype c (strain ATCC 700610 / UA159) OX=210007 GN=SMU_1761c PE=4 SV=1	55.3	22	22	3669.7	3357.3	5678.4	4242.1	6011.3	7410	3226.4	4019.1	5394.6	12805.5	7929.3	9211.9	2409.9	2763.5	3041.5	5382.5	4566.2	6098.3	2570.9	3020	2624.2	3310.8	4941.3	4677	9.429e-05
PE_SMU_1789c	Probable transcriptional regulatory protein SMU_1789c OS=Streptococcus mutans serotype c (strain ATCC 700610 / UA159) OX=210007 GN=SMU_1789c PE=3 SV=1	SMU_1789c_PE	SMU.1789c		0	0	unknown	Q8DSJ4	Probable transcriptional regulatory protein SMU_1789c OS=Streptococcus mutans serotype c (strain ATCC 700610 / UA159) OX=210007 GN=SMU_1789c PE=3 SV=1	25.7	14	14	4594.3	3983.2	4605.5	3681	4118.9	4267.7	4012.4	4401.8	4106.2	3749	3066	3463	5204.8	5112.3	6503.3	4800.2	4473.4	5473.2	4639.3	4353.5	5139.2	3506.1	3363.7	4127	0.000396887
PE_SMU_1487	Uncharacterized protein OS=Streptococcus mutans serotype c (strain ATCC 700610 / UA159) OX=210007 GN=SMU_1487 PE=4 SV=1	SMU_1487_PE	SMU.1487		0	0	unknown	Q8DT79	Uncharacterized protein OS=Streptococcus mutans serotype c (strain ATCC 700610 / UA159) OX=210007 GN=SMU_1487 PE=4 SV=1	43.2	22	22	5237	4378.5	3690.6	5318.9	5552.1	4617.4	4036	3773.2	3349	4408.4	5361.2	3534.9	4633.6	4664.1	3531.6	5410.7	5983.5	4553.2	5436.4	4904.7	4677.7	8619.6	7659.7	4705.4	0.0217172
SMU_1474c	Ribonuclease Z OS=Streptococcus mutans serotype c (strain ATCC 700610 / UA159) OX=210007 GN=rnz PE=3 SV=1	SMU_1474c	SMU.1474c	K00784	0	0	Translation, ribosomal structure and biogenesis	Q8DT90	Ribonuclease Z OS=Streptococcus mutans serotype c (strain ATCC 700610 / UA159) OX=210007 GN=rnz PE=3 SV=1	34.4	20	20	6430.6	3531.8	4624.5	4449.8	3220.9	4064.1	5259.6	4199.3	4479	3634.7	2435.7	3129.2	4828.8	3528.8	4077.3	2932	2178.8	2740.8	6914.6	5571.3	6132.2	4973.9	3836.2	3933.4	0.00112733
SMU_29	Phosphoribosylaminoimidazole-succinocarboxamide synthase OS=Streptococcus mutans serotype c (strain ATCC 700610 / UA159) OX=210007 GN=purC PE=3 SV=1	SMU_29	SMU.29	K01923	M00048	Pathway modules; Nucleotide metabolism; Purine metabolism	Nucleotide transport and metabolism	Q8DWL6	Phosphoribosylaminoimidazole-succinocarboxamide synthase OS=Streptococcus mutans serotype c (strain ATCC 700610 / UA159) OX=210007 GN=purC PE=3 SV=1	27	20	20	5514.9	7164.6	6501.4	2465.5	3206.2	4106.6	6417.5	5702.9	6974.2	7767.2	9190.6	9032.9	5595.7	6710.9	6279.3	3644.8	4801.9	3835.7	5911.7	6324.2	6278.9	4323.8	4827.3	3423.2	9.28145e-07
YghU_SMU_1296	Uncharacterized GST-like protein SMU_1296 OS=Streptococcus mutans serotype c (strain ATCC 700610 / UA159) OX=210007 GN=SMU_1296 PE=3 SV=1	yghU	SMU.1296	K11209	0	0	unknown	Q8DTN7	Uncharacterized GST-like protein SMU_1296 OS=Streptococcus mutans serotype c (strain ATCC 700610 / UA159) OX=210007 GN=SMU_1296 PE=3 SV=1	30	15	15	3696.4	5303.7	4895.2	5376.9	6007.4	5337.8	5017.5	5078.5	5200.4	5232.9	4558.6	5520.4	4393.7	4771.9	5097.5	3937.6	4914.9	5585.2	4119.6	5562.3	4741.7	7464.1	6331	5396.9	0.0745067
Rs18_SMU_1858	30S ribosomal protein S18 OS=Streptococcus mutans serotype c (strain ATCC 700610 / UA159) OX=210007 GN=rpsR PE=3 SV=1	rs18	SMU.1858	K02963	0	0	Translation, ribosomal structure and biogenesis	P66474	30S ribosomal protein S18 OS=Streptococcus mutans serotype c (strain ATCC 700610 / UA159) OX=210007 GN=rpsR PE=3 SV=1	9.2	11	11	5621.7	6895.3	6364.9	4242.1	5900.4	5138.5	4661.3	8065.3	5874.2	3713.6	4753.1	3390.5	5213.6	6901.9	5888.8	3409.1	4732.8	4286.1	5280.9	7528.3	6545.5	3337.6	4752.7	5648.2	0.032828
FabD_SMU_1741	Malonyl CoA-acyl carrier protein transacylase OS=Streptococcus mutans serotype c (strain ATCC 700610 / UA159) OX=210007 GN=fabD PE=3 SV=1	fabD	SMU.1741	K00645	M00082!!!M00873!!!M00874	Pathway modules; Lipid metabolism; Fatty acid metabolism!!!Pathway modules; Lipid metabolism; Fatty acid metabolism!!!Pathway modules; Lipid metabolism; Fatty acid metabolism	Lipid transport and metabolism	Q8CWW8	Malonyl CoA-acyl carrier protein transacylase OS=Streptococcus mutans serotype c (strain ATCC 700610 / UA159) OX=210007 GN=fabD PE=3 SV=1	33	19	19	4739.9	4991.5	4578.4	5004.5	7538.5	6807.3	4540.4	4652.4	4446.4	6102.8	5659.3	4603.9	5097.2	5531.1	5453.8	7175.5	7928.9	8284.1	5357.9	5359	5878.8	6056.6	5557	6988.3	0.000359223
PE_SMU_73	UPF0210 protein SMU_73 OS=Streptococcus mutans serotype c (strain ATCC 700610 / UA159) OX=210007 GN=SMU_73 PE=3 SV=1	SMU_73_PE	SMU.73	K09157	0	0	Cell cycle control, cell division, chromosome partitioning	Q8DWH7	UPF0210 protein SMU_73 OS=Streptococcus mutans serotype c (strain ATCC 700610 / UA159) OX=210007 GN=SMU_73 PE=3 SV=1	46.4	17	17	3297.9	2819.1	3799	2575.1	2797	3703.7	2787.1	2838.3	3303.2	2612.9	3254.6	3344.3	3115.8	2889.4	3388.3	2962.9	3035.5	3271.6	3326.5	2683.8	4217.6	3126.8	2927.7	3013.3	0.913112
PE_SMU_24	Aminotransferase OS=Streptococcus mutans serotype c (strain ATCC 700610 / UA159) OX=210007 GN=SMU_24 PE=1 SV=1	SMU_24_PE	SMU.24	K00841	M00525	Pathway modules; Amino acid metabolism; Lysine metabolism	Amino acid transport and metabolism	Q8DWM1	Aminotransferase OS=Streptococcus mutans serotype c (strain ATCC 700610 / UA159) OX=210007 GN=SMU_24 PE=1 SV=1	43.4	18	18	3932	4802.6	6436.2	3032.8	3586	4878.5	4107.4	5013.1	6416.6	3722.1	5288.5	6267.8	4223.6	5028.3	6351.4	3599.3	4491.2	5179.2	4886	5525.9	7142	6627.3	7133.5	5694.1	0.1794
TreB_SMU_2038	Putative PTS system, trehalose-specific IIABC component OS=Streptococcus mutans serotype c (strain ATCC 700610 / UA159) OX=210007 GN=pttB PE=4 SV=1	treB	SMU.2038	K02819	0	0	unknown	I6L905	Putative PTS system, trehalose-specific IIABC component OS=Streptococcus mutans serotype c (strain ATCC 700610 / UA159) OX=210007 GN=pttB PE=4 SV=1	70.8	14	14	6017.1	3963	5500.3	11701.3	9054.3	10715.9	4167.8	3213.1	2808	5770.3	4666.1	5922.8	3118.1	3431.3	3268	6634.1	7569.6	7077.3	742.9	784.4	812	1994.6	2444.4	3095.3	1.18628e-09
RmlD_SMU_824	dTDP-4-dehydrorhamnose reductase OS=Streptococcus mutans serotype c (strain ATCC 700610 / UA159) OX=210007 GN=SMU_824 PE=3 SV=1	rmlD	SMU.824	K00067	M00793	Pathway modules; Biosynthesis of terpenoids and polyketides; Polyketide sugar unit biosynthesis	Cell wall/membrane/envelope biogenesis	Q8DUS5	dTDP-4-dehydrorhamnose reductase OS=Streptococcus mutans serotype c (strain ATCC 700610 / UA159) OX=210007 GN=SMU_824 PE=3 SV=1	32.4	12	12	3971.1	4971.6	6914.3	4238.2	4924.9	7208.5	3920.9	4730.9	7143.4	4178	4232.4	7469.4	3698.2	4514.8	6362	3749.7	4603.3	6643.2	4075.4	5208.6	6655.4	4679.3	5963.9	8113.6	0.978309
Rs17_SMU_2018	30S ribosomal protein S17 OS=Streptococcus mutans serotype c (strain ATCC 700610 / UA159) OX=210007 GN=rpsQ PE=3 SV=1	rs17	SMU.2018	K02961	0	0	Translation, ribosomal structure and biogenesis	Q8DS22	30S ribosomal protein S17 OS=Streptococcus mutans serotype c (strain ATCC 700610 / UA159) OX=210007 GN=rpsQ PE=3 SV=1	10	7	7	6354	6337.9	6585	5632.8	5761.1	5879.7	5492.6	7369.8	5973.9	4737.5	4703	3914.9	5882.9	6794.5	6432.7	4458.7	4949.1	4225.3	6579.3	7703.6	7005	4720.1	5691	6109.4	0.000174877
AtmA_SMU_1177c	Putative ABC transporter, glutamine binding protein OS=Streptococcus mutans serotype c (strain ATCC 700610 / UA159) OX=210007 GN=SMU_1177c PE=4 SV=1	atmA	SMU.1177c	K02030	0	0	Amino acid transport and metabolism!!!Signal transduction mechanisms	Q8DTY4	Putative ABC transporter, glutamine binding protein OS=Streptococcus mutans serotype c (strain ATCC 700610 / UA159) OX=210007 GN=SMU_1177c PE=4 SV=1	31.3	18	18	4481.2	4875.4	3898.5	5623.1	5186.8	4913	3983.6	4939.6	3496.2	5595.6	4922.3	4307.9	4372.6	4952.7	3820.3	5375.4	5332.9	4817.7	4885.6	5136.7	4167.4	4906.3	5159.9	5547.8	0.105731
SodA_PE_SMU_629	Superoxide dismutase [Mn/Fe] OS=Streptococcus mutans serotype c (strain ATCC 700610 / UA159) OX=210007 GN=sodA PE=1 SV=3	sodA_PE	SMU.629	K04564	0	0	Inorganic ion transport and metabolism	P09738	Superoxide dismutase [Mn/Fe] OS=Streptococcus mutans serotype c (strain ATCC 700610 / UA159) OX=210007 GN=sodA PE=1 SV=3	22.6	8	8	2089.7	3121.1	2590.8	964.4	1123.1	934.4	3354	2454.3	2941	4698.8	3456.2	5250.3	2796.2	3150.5	3207.7	3328	3325	3394.2	2483.7	3156	2248.1	829.4	1162.8	828.5	7.88557e-07
YogA_SMU_1098c	Putative oxidoreductase OS=Streptococcus mutans serotype c (strain ATCC 700610 / UA159) OX=210007 GN=SMU_1098c PE=4 SV=1	yogA	SMU.1098c		0	0	unknown	Q8DU52	Putative oxidoreductase OS=Streptococcus mutans serotype c (strain ATCC 700610 / UA159) OX=210007 GN=SMU_1098c PE=4 SV=1	35.5	20	20	4410.1	5622.5	5143.6	3569.7	3645.6	3494.3	5279.2	4973.6	5572.3	4331.4	4181	6181.2	5046.1	4983.5	5965.4	4116.3	4678.7	5072.6	4715	5546.5	4619.4	3189.6	3914.9	3885.3	0.00780304
PurM_SMU_34	Phosphoribosylformylglycinamidine cyclo-ligase OS=Streptococcus mutans serotype c (strain ATCC 700610 / UA159) OX=210007 GN=purM PE=3 SV=1	purM	SMU.34	K01933	M00048	Pathway modules; Nucleotide metabolism; Purine metabolism	Nucleotide transport and metabolism	Q8DWL1	Phosphoribosylformylglycinamidine cyclo-ligase OS=Streptococcus mutans serotype c (strain ATCC 700610 / UA159) OX=210007 GN=purM PE=3 SV=1	36.5	17	18	4292.8	6817.6	4364.3	2413.9	2436.8	2876	5255.1	5517.1	5292.2	6391.9	8372.5	6177.8	4367.9	5433.7	4336	2933.5	3278.5	3004.7	4534.4	5229	3903.7	3833.4	4215.3	2631.8	0.000126905
SMU_1727	Membrane protein insertase YidC 2 OS=Streptococcus mutans serotype c (strain ATCC 700610 / UA159) OX=210007 GN=yidC2 PE=3 SV=1	SMU_1727	SMU.1727	K03217	0	0	Cell wall/membrane/envelope biogenesis	Q8DSP8	Membrane protein insertase YidC 2 OS=Streptococcus mutans serotype c (strain ATCC 700610 / UA159) OX=210007 GN=yidC2 PE=3 SV=1	34.9	15	15	2384.2	3012.1	2895.2	3056.8	3588.6	3495.6	2173.8	3258.4	2764.6	1971.6	3234.6	2398.2	2230.3	2983.8	2742.4	2298.6	3295.2	2944.6	2363.2	3231.4	3180.1	2571.3	4151.5	3854.4	0.303711
PE_SMU_289	Putative transcriptional regulator OS=Streptococcus mutans serotype c (strain ATCC 700610 / UA159) OX=210007 GN=SMU_289 PE=4 SV=1	SMU_289_PE	SMU.289	K03493	0	0	Transcription	Q8DW03	Putative transcriptional regulator OS=Streptococcus mutans serotype c (strain ATCC 700610 / UA159) OX=210007 GN=SMU_289 PE=4 SV=1	64.5	22	22	1656.6	2062.2	2253.1	2263.9	3343.2	3324.1	1288.2	2004.9	2180.8	1393	2501	2962.2	1138.1	1958.6	2042.2	1853.2	3155.7	3231.5	1781.5	2358.6	2678.6	2371.2	3748	3761.7	0.0584321
GrpE_SMU_81	Protein GrpE OS=Streptococcus mutans serotype c (strain ATCC 700610 / UA159) OX=210007 GN=grpE PE=3 SV=2	grpE	SMU.81	K03687	0	0	Posttranslational modification, protein turnover, chaperones	O06941	Protein GrpE OS=Streptococcus mutans serotype c (strain ATCC 700610 / UA159) OX=210007 GN=grpE PE=3 SV=2	20.6	13	13	4602.2	6675	5610.3	2355.1	3759.8	3300	5135.7	6716.3	5736	2790.2	3490.2	3148	4028.4	5914.3	5161.3	2787.1	3475	3500.1	5011.9	7252.1	5770.9	2343.5	3050.8	2815.9	8.97818e-05
PE_SMU_757	Uncharacterized protein OS=Streptococcus mutans serotype c (strain ATCC 700610 / UA159) OX=210007 GN=SMU_757 PE=4 SV=1	SMU_757_PE	SMU.757		0	0	unknown	Q8DUX7	Uncharacterized protein OS=Streptococcus mutans serotype c (strain ATCC 700610 / UA159) OX=210007 GN=SMU_757 PE=4 SV=1	16.9	12	12	5421.1	9672.4	5976.1	1458.2	2067.8	1319.3	7536.3	10401.2	6952.8	6503	11088.7	8101.6	7534.3	8879.5	6225.5	4768.1	5612.5	2753	5642.8	9278	4941.3	745.2	1144.7	647.8	0.000144808
ProA_SMU_450	Gamma-glutamyl phosphate reductase OS=Streptococcus mutans serotype c (strain ATCC 700610 / UA159) OX=210007 GN=proA PE=3 SV=1	proA	SMU.450	K00147	M00015	Pathway modules; Amino acid metabolism; Arginine and proline metabolism	Amino acid transport and metabolism	Q8DVM9	Gamma-glutamyl phosphate reductase OS=Streptococcus mutans serotype c (strain ATCC 700610 / UA159) OX=210007 GN=proA PE=3 SV=1	45.2	21	21	3974.5	3466.7	4619.9	3182.1	3371.7	4388.1	4262.8	3349.1	4713	4655.6	3462.1	6047.3	4463.4	3519.4	4618.5	5153.4	4081.8	5515.1	4210.7	3455.5	4663.2	3318.5	2680.7	4011.4	0.284179
TrmE_SMU_1235	tRNA modification GTPase MnmE OS=Streptococcus mutans serotype c (strain ATCC 700610 / UA159) OX=210007 GN=mnmE PE=3 SV=1	trmE	SMU.1235	K03650	0	0	Translation, ribosomal structure and biogenesis	Q8DTT8	tRNA modification GTPase MnmE OS=Streptococcus mutans serotype c (strain ATCC 700610 / UA159) OX=210007 GN=mnmE PE=3 SV=1	50.3	16	17	4385.2	5660.6	6890.2	3848.2	4460.2	5190.5	4202.6	5064.4	6753.5	3606.1	4672.3	4884.8	4869.6	5854.1	6576.8	4291.2	5534.3	6440.7	4356	5399.5	7054.8	3322.1	5002.4	5127	0.519179
PE_SMU_1803c	Uncharacterized protein OS=Streptococcus mutans serotype c (strain ATCC 700610 / UA159) OX=210007 GN=SMU_1803c PE=4 SV=1	SMU_1803c_PE	SMU.1803c		0	0	unknown	Q8DSI2	Uncharacterized protein OS=Streptococcus mutans serotype c (strain ATCC 700610 / UA159) OX=210007 GN=SMU_1803c PE=4 SV=1	23.4	16	16	7297.4	5301.5	6058.4	6514.7	5660.8	6816.9	5488.1	6224.6	5872	8770.4	9183.3	7397.5	4787.4	6459.3	7969.1	6395.9	6295.9	6475.6	5053.9	5453.5	4440.9	5332.2	6206.6	8397.7	0.0348038
AroC_SMU_780	Chorismate synthase OS=Streptococcus mutans serotype c (strain ATCC 700610 / UA159) OX=210007 GN=aroC PE=3 SV=1	aroC	SMU.780	K01736	M00022	Pathway modules; Amino acid metabolism; Aromatic amino acid metabolism	Amino acid transport and metabolism	Q8DUW1	Chorismate synthase OS=Streptococcus mutans serotype c (strain ATCC 700610 / UA159) OX=210007 GN=aroC PE=3 SV=1	42.6	19	19	3789.7	2272.4	2238.1	6639.8	4964.3	4134.7	3253.8	2648.1	2081.6	6176.3	4008.9	3637.6	3424.7	2502.1	2376	5726.3	4496	4059	4075.1	3001.8	2521.5	7852.3	5587	5336.9	0.00248358
PE_SMU_2066c	Putative transmembrane protein OS=Streptococcus mutans serotype c (strain ATCC 700610 / UA159) OX=210007 GN=SMU_2066c PE=4 SV=1	SMU_2066c_PE	SMU.2066c		0	0	unknown	Q8DRY9	Putative transmembrane protein OS=Streptococcus mutans serotype c (strain ATCC 700610 / UA159) OX=210007 GN=SMU_2066c PE=4 SV=1	111.3	21	21	5114	4668.8	4477.7	8327.4	5911.3	5879.5	4866.2	5067.8	4037.8	5065.8	5530.1	3920.9	5627.2	5222.8	4475.4	7000.5	5256.1	4448	5170.2	4737.3	4531.1	6870.4	5669.5	5829.5	0.0710922
PE_SMU_543	Uncharacterized protein OS=Streptococcus mutans serotype c (strain ATCC 700610 / UA159) OX=210007 GN=SMU_543 PE=4 SV=1	SMU_543_PE	SMU.543		0	0	unknown	Q8DVE7	Uncharacterized protein OS=Streptococcus mutans serotype c (strain ATCC 700610 / UA159) OX=210007 GN=SMU_543 PE=4 SV=1	15	12	12	4035.3	3292.1	3467.4	7593.9	6047.9	6586.4	3945.5	3177.6	3374.1	6186.7	5992.1	5709.5	3237.2	2984.7	2767	5862	5251.2	5535.3	4419.6	3565.4	4376.5	5622.8	5970.5	7390	3.48895e-07
PflA_SMU_1692	Pyruvate formate-lyase-activating enzyme OS=Streptococcus mutans serotype c (strain ATCC 700610 / UA159) OX=210007 GN=act PE=3 SV=1	pflA	SMU.1692	K04069	0	0	Posttranslational modification, protein turnover, chaperones	O68575	Pyruvate formate-lyase-activating enzyme OS=Streptococcus mutans serotype c (strain ATCC 700610 / UA159) OX=210007 GN=act PE=3 SV=1	30.1	18	18	5055.1	4499.5	4333.5	3806.7	3724.6	3475.2	4824.7	4321.7	4101.1	4900.9	5121.2	4583.3	3996.9	4014.9	3955.3	5141.2	5140.8	4661.8	6272.4	5676.7	5931.9	6413	5286.6	3645.3	0.00425076
OpuBa_SMU_1096	Putative ABC transporter, ATP-binding protein, choline transporter OS=Streptococcus mutans serotype c (strain ATCC 700610 / UA159) OX=210007 GN=opuBa PE=4 SV=1	opuBa	SMU.1096	K05847	0	0	Amino acid transport and metabolism	Q8DU54	Putative ABC transporter, ATP-binding protein, choline transporter OS=Streptococcus mutans serotype c (strain ATCC 700610 / UA159) OX=210007 GN=opuBa PE=4 SV=1	27.1	15	15	2949.5	4173.5	3399.2	4143.7	4372.9	3903.3	3390.1	4114.9	3790.7	5594.4	5285.7	6594.2	3527.5	4286.7	4227	5809.7	6372.7	6993.9	3557.6	4845.8	3326.8	4106.2	5353.9	4386.7	9.44689e-05
OppF_SMU_259	Oligopeptide transport ATP-binding protein OppF OS=Streptococcus mutans serotype c (strain ATCC 700610 / UA159) OX=210007 GN=oppF PE=3 SV=2	oppF	SMU.259	K10823	0	0	unknown	P72479	Oligopeptide transport ATP-binding protein OppF OS=Streptococcus mutans serotype c (strain ATCC 700610 / UA159) OX=210007 GN=oppF PE=3 SV=2	34.8	15	15	3294.7	3925.3	2693	4756.1	5094.8	3995.9	3187.5	3489.8	2395.2	3808.5	4378.4	2619.2	3957.8	3784.2	2581.6	4752	4883.4	3586.6	3690.6	3525.9	2733.7	4472.2	4594.6	4026.1	0.0452692
PE_SMU_804	Uncharacterized protein OS=Streptococcus mutans serotype c (strain ATCC 700610 / UA159) OX=210007 GN=SMU_804 PE=4 SV=1	SMU_804_PE	SMU.804		0	0	unknown	Q8DUT9	Uncharacterized protein OS=Streptococcus mutans serotype c (strain ATCC 700610 / UA159) OX=210007 GN=SMU_804 PE=4 SV=1	47.8	20	20	7736.4	5684.8	6404.5	5941.1	4188.1	4986	7668.5	6567.9	6369.4	5988	5435.9	5256.9	5402.8	4474.5	4858.6	6426.1	5091.2	5338.7	8172.6	6070.5	8060.7	5828.6	5000.3	5737.8	0.00871549
IlvE_SMU_1203	Branched-chain-amino-acid aminotransferase OS=Streptococcus mutans serotype c (strain ATCC 700610 / UA159) OX=210007 GN=ilvE PE=1 SV=1	ilvE	SMU.1203	K00826	M00019!!!M00570!!!M00036!!!M00119	Pathway modules; Amino acid metabolism; Branched-chain amino acid metabolism!!!Pathway modules; Amino acid metabolism; Branched-chain amino acid metabolism!!!Pathway modules; Amino acid metabolism; Branched-chain amino acid metabolism!!!Pathway modules; Metabolism of cofactors and vitamins; Cofactor and vitamin metabolism	Amino acid transport and metabolism!!!Coenzyme transport and metabolism	Q8DTW7	Branched-chain-amino-acid aminotransferase OS=Streptococcus mutans serotype c (strain ATCC 700610 / UA159) OX=210007 GN=ilvE PE=1 SV=1	37.7	15	15	9109.7	6102.1	6214.3	3685.7	2659.5	2800.7	8618.4	5662.7	6410.8	3527.7	3513.7	3134.5	8499.1	5003.5	5242.9	3605.7	1976.8	2226	7380.2	5125.1	4339.1	3451.9	2234.4	2334	0.00063348
RecJ_SMU_1472	Putative single-strand DNA-specific exonuclease RecJ OS=Streptococcus mutans serotype c (strain ATCC 700610 / UA159) OX=210007 GN=recJ PE=4 SV=1	recJ	SMU.1472	K07462	0	0	Replication, recombination and repair!!!Replication, recombination and repair	Q8DT92	Putative single-strand DNA-specific exonuclease RecJ OS=Streptococcus mutans serotype c (strain ATCC 700610 / UA159) OX=210007 GN=recJ PE=4 SV=1	82.4	23	23	3841.4	2648.1	2795.3	4411.8	2590.3	2796.5	3776.5	2448.7	2623.5	3192.1	2281.1	1927.2	3826.7	2819.1	3034.7	2876.1	1748.4	1910.4	4163.7	3023.6	3513.4	4749.9	3097.7	3183.7	0.234282
RmlC_SMU_1460	Putative dTDP-4-keto-L-rhamnose reductase OS=Streptococcus mutans serotype c (strain ATCC 700610 / UA159) OX=210007 GN=rmlC PE=4 SV=1	rmlC	SMU.1460	K01790	0	0	unknown	Q8DTA1	Putative dTDP-4-keto-L-rhamnose reductase OS=Streptococcus mutans serotype c (strain ATCC 700610 / UA159) OX=210007 GN=rmlC PE=4 SV=1	17.2	14	14	5253.7	3213.4	4713.7	7221	5613.6	7835.9	4641.9	2983.5	4471	6474.2	4641	5945.6	4973.8	3348.4	4486.1	7068.4	4967.7	6673.1	5927.5	3361.4	5487.6	8918.7	5876.1	7173.3	0.0147727
YugD_SMU_761	Putative protease OS=Streptococcus mutans serotype c (strain ATCC 700610 / UA159) OX=210007 GN=SMU_761 PE=4 SV=1	yugD	SMU.761	K08303	0	0	Translation, ribosomal structure and biogenesis	Q8DUX4	Putative protease OS=Streptococcus mutans serotype c (strain ATCC 700610 / UA159) OX=210007 GN=SMU_761 PE=4 SV=1	47.9	18	18	4068.8	3462.4	2774	5764.1	6484.2	4339.6	2628.7	4223.4	2137.9	3189.3	4237.8	2321.4	2852.7	3523.2	2433.6	3262.9	3810.5	2435.4	4184.9	4365.2	3508.2	4596.5	4726.6	4737.1	0.00681041
SMU_696	Cytidylate kinase OS=Streptococcus mutans serotype c (strain ATCC 700610 / UA159) OX=210007 GN=cmk PE=3 SV=1	SMU_696	SMU.696	K00945	0	0	Nucleotide transport and metabolism	Q8DV23	Cytidylate kinase OS=Streptococcus mutans serotype c (strain ATCC 700610 / UA159) OX=210007 GN=cmk PE=3 SV=1	25.2	18	18	3852.5	3011.4	3875.3	4737.6	3419.5	4259.2	4279.9	2912.5	3916	5187.4	4114.2	5398.3	3929.5	2984.4	3955.2	4773.5	3851.7	5207.9	4548.1	3429.8	4805.4	6456.2	5703.9	5587.8	0.0048532
Pbp2b_SMU_597	Penicillin-binding protein 2b OS=Streptococcus mutans serotype c (strain ATCC 700610 / UA159) OX=210007 GN=pbp2b PE=4 SV=1	pbp2b	SMU.597	K00687	0	0	Cell cycle control, cell division, chromosome partitioning!!!Cell wall/membrane/envelope biogenesis	Q8DVA0	Penicillin-binding protein 2b OS=Streptococcus mutans serotype c (strain ATCC 700610 / UA159) OX=210007 GN=pbp2b PE=4 SV=1	75.1	23	23	4520.6	5236.5	6095.4	2743.3	2543.8	3873.9	4835.7	4456.1	6101.2	2997.8	3546.6	3429.7	5244.5	5493	6391.4	5037.4	3621	5026.7	3729	4235.1	5021.7	2810.9	3533.9	3368.8	0.000609604
PurK_SMU_51	N5-carboxyaminoimidazole ribonucleotide synthase OS=Streptococcus mutans serotype c (strain ATCC 700610 / UA159) OX=210007 GN=purK PE=3 SV=1	purK	SMU.51	K01589	M00048	Pathway modules; Nucleotide metabolism; Purine metabolism	Nucleotide transport and metabolism	Q8DWJ4	N5-carboxyaminoimidazole ribonucleotide synthase OS=Streptococcus mutans serotype c (strain ATCC 700610 / UA159) OX=210007 GN=purK PE=3 SV=1	39.3	14	14	6378.2	4883.7	5957.2	3854.3	2431.2	4111.8	7619.5	5084.6	6655.9	5665.2	5262.8	6313.6	7345.3	4901	5924.6	5616.8	3332.2	3989.9	6875.3	4901.6	5875.8	5507.2	4099.4	3138.2	0.0254439
YlqL_SMU_993	Ribosome biogenesis GTPase A OS=Streptococcus mutans serotype c (strain ATCC 700610 / UA159) OX=210007 GN=SMU_993 PE=3 SV=1	ylqL	SMU.993	K14540	0	0	Translation, ribosomal structure and biogenesis	Q8DUE2	Ribosome biogenesis GTPase A OS=Streptococcus mutans serotype c (strain ATCC 700610 / UA159) OX=210007 GN=SMU_993 PE=3 SV=1	32.2	20	21	3866.6	3588.9	4215.6	4263.8	3202.2	3773.3	3821.6	3931.6	4444.4	4225.3	3632.5	4350.5	3954.9	3685	4574.5	4674.2	3810.9	4385	4396.3	4089.6	4080.5	5134.5	3942.5	3997.1	0.723946
PE_SMU_43	Putative site-specific DNA-methyltransferase restriction-modification protein OS=Streptococcus mutans serotype c (strain ATCC 700610 / UA159) OX=210007 GN=SMU_43 PE=4 SV=1	SMU_43_PE	SMU.43		0	0	unknown	Q8DWK2	Putative site-specific DNA-methyltransferase restriction-modification protein OS=Streptococcus mutans serotype c (strain ATCC 700610 / UA159) OX=210007 GN=SMU_43 PE=4 SV=1	53.9	24	24	2649.7	3690	2600	3812.7	4528.5	3549.6	3090.6	3713.7	2601.3	2854.6	4254.7	3070.3	2624.7	3766.5	2893.8	3353.4	4347.1	3712.9	2692.8	3903.8	2960.5	3735.1	4780.7	3902	0.187831
PE_SMU_862	Uncharacterized protein OS=Streptococcus mutans serotype c (strain ATCC 700610 / UA159) OX=210007 GN=SMU_862 PE=4 SV=1	SMU_862_PE	SMU.862	K02005	0	0	Cell wall/membrane/envelope biogenesis!!!Defense mechanisms	Q8DUP2	Uncharacterized protein OS=Streptococcus mutans serotype c (strain ATCC 700610 / UA159) OX=210007 GN=SMU_862 PE=4 SV=1	47.7	19	19	6030.2	5445.5	4581.1	1912	1893.8	1577.7	6223.6	4626.6	4628.8	6804	4215.2	4185.4	6138.7	5416.2	4663	4252.8	3402.7	3280.7	7826.7	4827.2	6706.1	1641.4	1500.6	1284.6	3.3416e-05
MurE_SMU_1677	UDP-N-acetylmuramoyl-L-alanyl-D-glutamate--L-lysine ligase OS=Streptococcus mutans serotype c (strain ATCC 700610 / UA159) OX=210007 GN=murE PE=3 SV=1	murE	SMU.1677	K05362	0	0	Cell wall/membrane/envelope biogenesis	Q8DST2	UDP-N-acetylmuramoyl-L-alanyl-D-glutamate--L-lysine ligase OS=Streptococcus mutans serotype c (strain ATCC 700610 / UA159) OX=210007 GN=murE PE=3 SV=1	54	18	18	7581.6	6148.4	6038.4	3029.4	2869.9	2759.7	6761.1	6146.3	5656.6	4135.3	2898.3	2592.5	7757.6	7029.6	6102.1	3842.3	3243.8	3249.1	7057.1	5861.3	5131.2	2887.6	2269.3	2194.3	2.83494e-07
YhaM_cbf1_SMU_355	Putative CMP-binding factor OS=Streptococcus mutans serotype c (strain ATCC 700610 / UA159) OX=210007 GN=SMU_355 PE=4 SV=1	yhaM_cbf1	SMU.355	K03698	0	0	Translation, ribosomal structure and biogenesis	Q8DVV7	Putative CMP-binding factor OS=Streptococcus mutans serotype c (strain ATCC 700610 / UA159) OX=210007 GN=SMU_355 PE=4 SV=1	37.1	17	17	2297.8	2705.2	2405.9	4356.1	5989.3	4120.1	2101.2	2622	2217.9	4071	3827.7	3346.9	2025.3	2746.1	2384.3	3848.4	5508.8	4184.5	2927.9	3232.3	2707.9	5305.3	6167.3	4326.3	4.61933e-05
Efp_SMU_1847	Elongation factor P OS=Streptococcus mutans serotype c (strain ATCC 700610 / UA159) OX=210007 GN=efp PE=3 SV=1	efp	SMU.1847	K02356	0	0	Translation, ribosomal structure and biogenesis	Q8DSE7	Elongation factor P OS=Streptococcus mutans serotype c (strain ATCC 700610 / UA159) OX=210007 GN=efp PE=3 SV=1	20.8	8	8	4600.9	2959.3	3596.9	2638.2	2436.8	2702.5	4350.9	3106.6	3387.5	4054.2	2554.4	2654.6	5035.7	4861.2	6073.9	4630.3	3037.7	3525.4	4536	3117.7	3742.2	2750.7	1930.9	1976.5	0.00177056
UvrC_PE_SMU_1241	UvrABC system protein C OS=Streptococcus mutans serotype c (strain ATCC 700610 / UA159) OX=210007 GN=uvrC PE=3 SV=1	uvrC_PE	SMU.1241	K03703	0	0	Replication, recombination and repair	Q8CWX4	UvrABC system protein C OS=Streptococcus mutans serotype c (strain ATCC 700610 / UA159) OX=210007 GN=uvrC PE=3 SV=1	68.8	21	21	1929.7	2470.9	3714.8	2671.5	3640.6	4812.7	1586.3	2461.7	3480	1757.7	2654.1	2958.8	1739.9	2538.8	3744.4	1984.5	3098.2	3952.8	2136.2	2931.9	4454.9	3279.5	4849.9	5300.1	0.240573
NifS_SMU_249	Cysteine desulfurase OS=Streptococcus mutans serotype c (strain ATCC 700610 / UA159) OX=210007 GN=nifS PE=3 SV=1	nifS	SMU.249	K11717	0	0	Amino acid transport and metabolism	Q8DW30	Cysteine desulfurase OS=Streptococcus mutans serotype c (strain ATCC 700610 / UA159) OX=210007 GN=nifS PE=3 SV=1	45.4	19	19	3274.3	5110.4	4518.2	2249.8	4137	3497	3732.7	3984.6	4429.8	4142	4781.7	4518.5	3798.1	5672.2	5093.1	5022.2	7554.8	7454.5	3661	4933.3	5536.3	2837.6	3557.5	3520.8	0.00595927
PE_SMU_1542c	Uncharacterized protein OS=Streptococcus mutans serotype c (strain ATCC 700610 / UA159) OX=210007 GN=SMU_1542c PE=4 SV=1	SMU_1542c_PE	SMU.1542c	K07029	0	0	Lipid transport and metabolism!!!General function prediction only	Q8DT50	Uncharacterized protein OS=Streptococcus mutans serotype c (strain ATCC 700610 / UA159) OX=210007 GN=SMU_1542c PE=4 SV=1	38.3	14	14	2315.3	2665.1	2985.6	2188.1	2872	3066	2112.7	2606.8	2944.4	2568.7	2163.9	3053.3	2488.1	2777.6	3106	2837.3	3575.1	4492.8	2582.9	2866.2	3567	2436	2472.8	3192.8	0.217965
BrpA_SMU_410	Biofilm regulatory protein A OS=Streptococcus mutans serotype c (strain ATCC 700610 / UA159) OX=210007 GN=brpA PE=1 SV=1	brpA	SMU.410	K01005	0	0	Cell wall/membrane/envelope biogenesis	Q8DVR0	Biofilm regulatory protein A OS=Streptococcus mutans serotype c (strain ATCC 700610 / UA159) OX=210007 GN=brpA PE=1 SV=1	43.9	18	18	4775.2	5090.5	5230.6	4218.7	4009.3	4392.1	4827.7	6156.7	5213.2	3702.3	5408.3	3811.8	4775.3	4765.8	4649.7	3622.9	3608.3	3010.6	3430	4514.1	3604	4295.1	5461.6	4760.7	0.00621061
MmgC_SMU_962	Putative dehydrogenase OS=Streptococcus mutans serotype c (strain ATCC 700610 / UA159) OX=210007 GN=SMU_962 PE=4 SV=1	mmgC	SMU.962		0	0	unknown	Q8DUG7	Putative dehydrogenase OS=Streptococcus mutans serotype c (strain ATCC 700610 / UA159) OX=210007 GN=SMU_962 PE=4 SV=1	39.4	18	18	1214.3	2446.8	2603.3	12213.2	7784.2	7231.1	4346.1	8603.1	7588.8	412.5	1008.1	249.8	3434.3	1394.5	1454.4	375.5	648.4	268.5	4198.9	5308.6	690.6	5620.6	5477.3	3757.7	5.67144e-05
PSR_SMU_787	Putative transcriptional regulator OS=Streptococcus mutans serotype c (strain ATCC 700610 / UA159) OX=210007 GN=SMU_787 PE=4 SV=1	PSR	SMU.787		0	0	unknown	Q8DUV5	Putative transcriptional regulator OS=Streptococcus mutans serotype c (strain ATCC 700610 / UA159) OX=210007 GN=SMU_787 PE=4 SV=1	52.7	19	19	3833	3328.7	4961.8	3191.7	2722.9	4328.5	4310.8	3928.6	5696.1	4857.2	4606.5	5756.8	4679.3	3464.3	5719.1	5153.2	3704.5	5882.6	3138.2	2710.4	3837.2	3012.8	2762	4233.6	0.0855381
TrxB_PE_SMU_869	Ferredoxin--NADP reductase OS=Streptococcus mutans serotype c (strain ATCC 700610 / UA159) OX=210007 GN=SMU_869 PE=3 SV=1	trxB_PE	SMU.869	K21567	0	0	Posttranslational modification, protein turnover, chaperones	Q8DUN5	Ferredoxin--NADP reductase OS=Streptococcus mutans serotype c (strain ATCC 700610 / UA159) OX=210007 GN=SMU_869 PE=3 SV=1	37.1	19	19	5167	6622.5	6377.5	1754	3097.9	2691.2	5575	6666.1	6625.7	2803.7	3805.9	2974.6	5258.3	6432.8	6119.2	3196.1	4304	3916.9	4679.6	5793.2	5928.1	2802	3323.4	2312.6	1.19159e-06
AtpA_SMU_1527	ATP synthase epsilon chain OS=Streptococcus mutans serotype c (strain ATCC 700610 / UA159) OX=210007 GN=atpC PE=3 SV=1	atpA	SMU.1527	K02114	M00157	Pathway modules; Energy metabolism; ATP synthesis	Energy production and conversion	P95790	ATP synthase epsilon chain OS=Streptococcus mutans serotype c (strain ATCC 700610 / UA159) OX=210007 GN=atpC PE=3 SV=1	15.6	11	11	4737.3	5093.4	4025.3	3304	3525	2831.3	4017.3	4499	3419.2	2095.3	2138.3	1525	4337	4974.2	3761.5	2359.6	2769.9	2068.1	5254.1	5250.6	4702.6	3495	4481.4	2721.5	1.60327e-05
PE_SMU_1945	Uncharacterized protein OS=Streptococcus mutans serotype c (strain ATCC 700610 / UA159) OX=210007 GN=SMU_1945 PE=4 SV=1	SMU_1945_PE	SMU.1945		0	0	unknown	Q8DS84	Uncharacterized protein OS=Streptococcus mutans serotype c (strain ATCC 700610 / UA159) OX=210007 GN=SMU_1945 PE=4 SV=1	30.3	18	18	5775.5	4490.7	3901.8	4874.5	5112.4	3553.7	5155.9	6063.7	4100.7	3555.4	3563.3	2067	5115.2	4205.9	3477.6	4888.4	3504.9	2756.5	5116	5041.7	3626.4	4593.5	3896.4	2961.8	0.21075
PE_SMU_961	Alkyl hydroperoxide reductase AhpD OS=Streptococcus mutans serotype c (strain ATCC 700610 / UA159) OX=210007 GN=SMU_961 PE=1 SV=1	SMU_961_PE	SMU.961		0	0	unknown	Q8DUG8	Alkyl hydroperoxide reductase AhpD OS=Streptococcus mutans serotype c (strain ATCC 700610 / UA159) OX=210007 GN=SMU_961 PE=1 SV=1	19.9	9	9	1416.4	3104	3890.7	6871.9	4183	4790.3	6797.4	8556.1	9855.1	3710.8	2798.8	3684.2	5060.7	1555.9	5808.9	627	391	874.4	5133.3	6255.7	1247	5303.3	4405.6	2568.6	0.00180681
DacA_SMU_253	Putative D-alanyl-D-alanine carboxypeptidase penicillin-binding protein OS=Streptococcus mutans serotype c (strain ATCC 700610 / UA159) OX=210007 GN=dacA PE=3 SV=1	dacA	SMU.253	K07258	0	0	Cell wall/membrane/envelope biogenesis	Q8DW26	Putative D-alanyl-D-alanine carboxypeptidase penicillin-binding protein OS=Streptococcus mutans serotype c (strain ATCC 700610 / UA159) OX=210007 GN=dacA PE=3 SV=1	45.7	18	18	3508.7	3884.9	3240.5	2555.6	3770.7	2671.2	2769.6	4328.9	3080.3	2835.8	3762.8	2617.2	3098.4	3898.2	2969.9	3175.3	3915.7	2851	2255.6	3049.6	2004.1	1546.6	2135	1603.4	0.0212307
GalK_SMU_886	Galactokinase OS=Streptococcus mutans serotype c (strain ATCC 700610 / UA159) OX=210007 GN=galK PE=3 SV=2	galK	SMU.886	K00849	M00632!!!M00554	Pathway modules; Carbohydrate metabolism; Other carbohydrate metabolism!!!Pathway modules; Carbohydrate metabolism; Other carbohydrate metabolism	Carbohydrate transport and metabolism	P96993	Galactokinase OS=Streptococcus mutans serotype c (strain ATCC 700610 / UA159) OX=210007 GN=galK PE=3 SV=2	43.2	18	18	3584	3094.3	3637.5	2211.3	2309.7	2681.1	3675.3	2887.2	3913.9	4448.5	3723.3	7136.3	3306.2	2929.4	3921.2	3823.5	2947.4	4353.1	4156.6	3503.3	3615.2	2582.8	1942	2715.5	0.0145758
SMU_1208c	Uncharacterized protein OS=Streptococcus mutans serotype c (strain ATCC 700610 / UA159) OX=210007 GN=SMU_1208c PE=4 SV=1	SMU_1208c	SMU.1208c		0	0	unknown	Q8DTW2	Uncharacterized protein OS=Streptococcus mutans serotype c (strain ATCC 700610 / UA159) OX=210007 GN=SMU_1208c PE=4 SV=1	28.3	17	17	2978.4	3146.1	2477.5	7059.4	6775.9	5555.2	3024.1	3581.8	2637.9	7137.7	6070.6	6086.6	3442	2817.8	2796.2	7310.4	6495.4	6186	3632.6	3385.9	3013.6	7021.5	6155.9	5967.9	1.32132e-08
TyrA_SMU_781	Putative prephenate dehydrogenase OS=Streptococcus mutans serotype c (strain ATCC 700610 / UA159) OX=210007 GN=SMU_781 PE=1 SV=1	tyrA	SMU.781	K04517	M00025	Pathway modules; Amino acid metabolism; Aromatic amino acid metabolism	Amino acid transport and metabolism	Q8DUW0	Putative prephenate dehydrogenase OS=Streptococcus mutans serotype c (strain ATCC 700610 / UA159) OX=210007 GN=SMU_781 PE=1 SV=1	41.6	22	22	3460.3	3706.9	3339.9	3719.3	5364.9	4251	3087.8	4098.3	3360.2	5419.6	5544.3	4913.2	3235.6	4089.5	3412.1	4729.5	5977.8	5109.8	4063.2	4749.3	3475.6	4497.8	5173.2	4102.5	0.00250097
PE_SMU_774	Uncharacterized protein OS=Streptococcus mutans serotype c (strain ATCC 700610 / UA159) OX=210007 GN=SMU_774 PE=4 SV=1	SMU_774_PE	SMU.774	K07025	0	0	Coenzyme transport and metabolism	Q8DUW7	Uncharacterized protein OS=Streptococcus mutans serotype c (strain ATCC 700610 / UA159) OX=210007 GN=SMU_774 PE=4 SV=1	35.1	17	17	3223.1	4108.7	3066.8	2502.9	3126.3	2452	2798.4	3954	2860.2	3030.9	3360.6	2253.4	3676.7	4334.4	3286.1	3111.9	4287.3	3254.8	3096.5	3960.5	3321.6	2351.9	3455.9	2309.3	0.20341
SMU_1431c	Putative ABC transporter, ATP-binding protein OS=Streptococcus mutans serotype c (strain ATCC 700610 / UA159) OX=210007 GN=SMU_1431c PE=4 SV=1	SMU_1431c	SMU.1431c	K06158	0	0	General function prediction only	Q8DTC1	Putative ABC transporter, ATP-binding protein OS=Streptococcus mutans serotype c (strain ATCC 700610 / UA159) OX=210007 GN=SMU_1431c PE=4 SV=1	72.2	23	23	3978.5	3506.9	4961.7	4752	4336.4	5393.1	3642.4	4143.6	5345.9	3620.3	3675.4	4466.1	4253.7	4175	5393.1	4378.8	3734.8	5261.7	4080.2	4015.7	4888.2	3902.7	3566.6	5259.9	0.839481
SNU_357_SMU_357	30S ribosomal protein S12 OS=Streptococcus mutans serotype c (strain ATCC 700610 / UA159) OX=210007 GN=rpsL PE=3 SV=1	SNU_357	SMU.357	K02950	0	0	Translation, ribosomal structure and biogenesis	P59167	30S ribosomal protein S12 OS=Streptococcus mutans serotype c (strain ATCC 700610 / UA159) OX=210007 GN=rpsL PE=3 SV=1	15.1	9	9	7124.3	4690.1	3115.4	6159.8	4428.8	3112.2	5741.8	5959.3	2965.9	4704.4	3527.6	2117.5	6297.2	5116.7	3574.6	4683.3	3724.6	2720.8	7047.4	6032.8	3986.6	5439.4	4931.9	4211.2	0.616097
MurN_SMU_716	Putative peptidoglycan branched peptide synthesis protein alanine adding enzyme beta-lactam resistance factor MurN OS=Streptococcus mutans serotype c (strain ATCC 700610 / UA159) OX=210007 GN=murN PE=4 SV=1	murN	SMU.716	K12554	0	0	Cell wall/membrane/envelope biogenesis	Q8DV08	Putative peptidoglycan branched peptide synthesis protein alanine adding enzyme beta-lactam resistance factor MurN OS=Streptococcus mutans serotype c (strain ATCC 700610 / UA159) OX=210007 GN=murN PE=4 SV=1	47.7	15	15	2862.5	2455.1	2209	3534	3388.8	2879.3	2418	2389.2	1935.9	3371.9	2702.1	2036.6	2831.8	2730.1	2288.1	3900.3	3806.2	3394.2	3484.8	2915.1	3048.1	4156	3802.5	3260.2	0.0012069
AtmA_SMU_1217c	Putative ABC transporter, amino acid binding protein OS=Streptococcus mutans serotype c (strain ATCC 700610 / UA159) OX=210007 GN=SMU_1217c PE=3 SV=1	atmA	SMU.1217c	K02424	0	0	unknown	Q8DTV6	Putative ABC transporter, amino acid binding protein OS=Streptococcus mutans serotype c (strain ATCC 700610 / UA159) OX=210007 GN=SMU_1217c PE=3 SV=1	31.8	18	18	3124.8	4502.3	3475.4	1965.4	1466.1	1824.9	5057.6	5338.4	4657.8	10608.7	8156	6935.5	3287	3305.1	3537.7	7754.7	7090.9	7296.8	2938.7	3564.9	2733.2	1886.3	1152.7	1546.8	2.25929e-08
CodY_SMU_1824c	GTP-sensing transcriptional pleiotropic repressor CodY OS=Streptococcus mutans serotype c (strain ATCC 700610 / UA159) OX=210007 GN=codY PE=3 SV=1	codY	SMU.1824c	K03706	0	0	Transcription	P59388	GTP-sensing transcriptional pleiotropic repressor CodY OS=Streptococcus mutans serotype c (strain ATCC 700610 / UA159) OX=210007 GN=codY PE=3 SV=1	29	16	16	4305.5	3190	2941.9	4157.4	3767.1	2685.3	4384.3	3742.1	3038.6	5186.5	3823.5	3178.1	5634.3	4005.3	3512	5486.8	4480	3370.2	4285.5	3370.9	2939.5	5099.7	3576.6	2664.3	0.811664
SMU_2104a	50S ribosomal protein L32 OS=Streptococcus mutans serotype c (strain ATCC 700610 / UA159) OX=210007 GN=rpmF PE=3 SV=1	SMU_2104a	SMU.2104a	K02911	0	0	Translation, ribosomal structure and biogenesis	Q8DRV7	50S ribosomal protein L32 OS=Streptococcus mutans serotype c (strain ATCC 700610 / UA159) OX=210007 GN=rpmF PE=3 SV=1	6.8	4	4	2619.9	1544.8	2094.4	2019.3	1300.4	1962	2400.2	1876.1	1909	1735.5	1123.6	1327.8	2488.9	1648	2236.7	1676.2	992.2	1382.4	3295.1	2488.9	2402.8	1557.8	1062.1	1930.1	0.0127513
PE_SMU_1846c	Uncharacterized protein OS=Streptococcus mutans serotype c (strain ATCC 700610 / UA159) OX=210007 GN=SMU_1846c PE=4 SV=1	SMU_1846c_PE	SMU.1846c		0	0	unknown	Q8DSE8	Uncharacterized protein OS=Streptococcus mutans serotype c (strain ATCC 700610 / UA159) OX=210007 GN=SMU_1846c PE=4 SV=1	14.2	6	6	2967.3	2032.7	1999.7	2336	1855	1523.1	2704.7	1997.9	1808	3176.4	1893.8	2201.1	2933.8	2612.4	3068.8	2896.8	2183.4	1951.4	3015.5	2206.4	1917.5	2790	1879.4	1309.4	0.520203
Rl31_SMU_1298	50S ribosomal protein L31 type B OS=Streptococcus mutans serotype c (strain ATCC 700610 / UA159) OX=210007 GN=rpmE2 PE=2 SV=1	rl31	SMU.1298	K02909	0	0	Translation, ribosomal structure and biogenesis	Q8DTN5	50S ribosomal protein L31 type B OS=Streptococcus mutans serotype c (strain ATCC 700610 / UA159) OX=210007 GN=rpmE2 PE=2 SV=1	9.3	5	5	3728.9	1970.8	2402.4	1928.5	1385.7	1661.9	3497.8	2159.4	2318.4	2468.7	1268.5	1402.8	3779.1	2187.5	2668.9	2512.9	1240.9	1765.7	3843.2	2229.1	2922.1	1620.8	974.1	1609	0.053405
SMU_1398	Putative transcriptional regulator OS=Streptococcus mutans serotype c (strain ATCC 700610 / UA159) OX=210007 GN=SMU_1398 PE=4 SV=1	SMU_1398	SMU.1398		0	0	unknown	Q8DTE9	Putative transcriptional regulator OS=Streptococcus mutans serotype c (strain ATCC 700610 / UA159) OX=210007 GN=SMU_1398 PE=4 SV=1	32.2	17	17	3075	2723.2	5458.1	2890.4	2627.5	5024.4	2827.8	2653.4	5294.6	3147.4	2533.8	5961.3	2661.2	2563.7	4740.1	3124.9	3127.9	5754.7	4234.9	3423.6	7569.2	2848.6	2715.8	5039.1	0.911132
MeyE_SMU_873	5-methyltetrahydropteroyltriglutamate--homocysteine methyltransferase OS=Streptococcus mutans serotype c (strain ATCC 700610 / UA159) OX=210007 GN=metE PE=1 SV=1	meyE	SMU.873	K00549	M00017	Pathway modules; Amino acid metabolism; Cysteine and methionine metabolism	Amino acid transport and metabolism	Q8CWX6	5-methyltetrahydropteroyltriglutamate--homocysteine methyltransferase OS=Streptococcus mutans serotype c (strain ATCC 700610 / UA159) OX=210007 GN=metE PE=1 SV=1	84.1	25	25	3759.7	3155.8	3325.7	2063.5	1909.2	2103	3851.3	3274.4	3734.5	3612.5	2311.5	3380.4	3513.7	3025.9	4003.3	2507	1612.9	2230.9	3703.9	2836.7	3448.3	2819.8	1649.8	2111.5	0.000842729
LivG_SMU_1666	Putative branched chain amino acid ABC transporter, ATP-binding protein OS=Streptococcus mutans serotype c (strain ATCC 700610 / UA159) OX=210007 GN=livG PE=4 SV=1	livG	SMU.1666	K01995	0	0	Amino acid transport and metabolism	Q8DSU3	Putative branched chain amino acid ABC transporter, ATP-binding protein OS=Streptococcus mutans serotype c (strain ATCC 700610 / UA159) OX=210007 GN=livG PE=4 SV=1	28.3	15	15	3285.2	3948.3	4036.7	4702.5	4646.5	4676.5	3326.4	4087.1	3639.6	3526.3	4078.8	4389.1	3458.7	3966.3	3580.1	3064.1	4230.8	4497.9	2775	3813.4	3018.5	2520.3	2676.6	5079.8	0.303332
SMU_1151c	Uncharacterized protein OS=Streptococcus mutans serotype c (strain ATCC 700610 / UA159) OX=210007 GN=SMU_1151c PE=1 SV=1	SMU_1151c	SMU.1151c	K09155	0	0	General function prediction only	Q8DU08	Uncharacterized protein OS=Streptococcus mutans serotype c (strain ATCC 700610 / UA159) OX=210007 GN=SMU_1151c PE=1 SV=1	52.3	19	19	3975.9	3978	3149.2	3226.4	2793.1	2501.7	4425.3	4000.4	3364	4121.7	3805.3	2872.9	4212.7	4115	3363	4406.4	3924.2	3328.1	4305.9	3988.2	3376.7	3895.8	4160.6	2537.6	0.337231
CilA_citF_SMU_1021	Citrate lyase alpha chain OS=Streptococcus mutans serotype c (strain ATCC 700610 / UA159) OX=210007 GN=cilA PE=1 SV=1	cilA_citF	SMU.1021	K01643	0	0	Energy production and conversion	Q8DUC1	Citrate lyase alpha chain OS=Streptococcus mutans serotype c (strain ATCC 700610 / UA159) OX=210007 GN=cilA PE=1 SV=1	55.4	20	20	3227.4	2465.1	3134.2	2535.5	2194.5	2688.9	3921.9	2291.2	3354	4244.7	2913.9	4134.7	2893.4	2434.8	2766.7	4758.2	3253.5	4506.4	3840.8	2581.4	3876.6	5117	2907.9	2992.7	0.144613
Frp_SMU_1602	Putative NAD(P)H-flavin oxidoreductase OS=Streptococcus mutans serotype c (strain ATCC 700610 / UA159) OX=210007 GN=SMU_1602 PE=4 SV=1	frp	SMU.1602		0	0	unknown	Q8DSZ9	Putative NAD(P)H-flavin oxidoreductase OS=Streptococcus mutans serotype c (strain ATCC 700610 / UA159) OX=210007 GN=SMU_1602 PE=4 SV=1	25.6	12	12	4135.5	7720.2	6816.9	3061	5697.2	4811.7	5889.4	6574.5	7697.2	6544.5	6983.2	8919.5	5246.9	7297.5	6834.2	5876.4	8046	9222.4	5791.9	7268.1	7398.9	6496.1	7519.5	4711.6	0.216673
Rl18_SMU_2010	50S ribosomal protein L18 OS=Streptococcus mutans serotype c (strain ATCC 700610 / UA159) OX=210007 GN=rplR PE=3 SV=1	rl18	SMU.2010	K02881	0	0	Translation, ribosomal structure and biogenesis	Q8DS29	50S ribosomal protein L18 OS=Streptococcus mutans serotype c (strain ATCC 700610 / UA159) OX=210007 GN=rplR PE=3 SV=1	12.9	7	7	5476.6	5448.9	5535.9	4140	4350.1	4147	4610.6	6048.2	5412.9	3813.1	3561.2	3070.8	5038.6	5898.7	5579.6	3601.6	4208	3661.7	5432	6428.9	5239.5	3058.6	3702.4	3851.5	8.42042e-06
MurG_SMU_549	UDP-N-acetylglucosamine--N-acetylmuramyl-(pentapeptide) pyrophosphoryl-undecaprenol N-acetylglucosamine transferase OS=Streptococcus mutans serotype c (strain ATCC 700610 / UA159) OX=210007 GN=murG PE=3 SV=1	murG	SMU.549	K02563	0	0	Cell wall/membrane/envelope biogenesis	Q8DVE2	UDP-N-acetylglucosamine--N-acetylmuramyl-(pentapeptide) pyrophosphoryl-undecaprenol N-acetylglucosamine transferase OS=Streptococcus mutans serotype c (strain ATCC 700610 / UA159) OX=210007 GN=murG PE=3 SV=1	40.5	18	18	3994.9	4538.9	5244.3	4958.4	5248	6316.2	3575.1	4376.2	4298.4	3145.6	4073.4	3541.4	3876.7	4884.6	5084.6	3542.1	4375.9	4592.7	4569	5279	6440.4	4765.4	6678.2	6977.9	0.00995298
Rl16_SMU_2020	50S ribosomal protein L16 OS=Streptococcus mutans serotype c (strain ATCC 700610 / UA159) OX=210007 GN=rplP PE=3 SV=1	rl16	SMU.2020	K02878	0	0	Translation, ribosomal structure and biogenesis	Q8DS20	50S ribosomal protein L16 OS=Streptococcus mutans serotype c (strain ATCC 700610 / UA159) OX=210007 GN=rplP PE=3 SV=1	15.5	5	5	3199	2639.2	3859.1	2322.8	2164.6	3366	2754.2	3121.1	3604.3	2120.2	1824.8	2139.4	2690.8	2890.9	3845.6	1816	1834	2667.6	3019.2	3084	4061.6	2071.9	2241.3	3236	0.0393055
FabZ_SMU_1737	3-hydroxyacyl-[acyl-carrier-protein] dehydratase FabZ OS=Streptococcus mutans serotype c (strain ATCC 700610 / UA159) OX=210007 GN=fabZ PE=3 SV=1	fabZ	SMU.1737	K02372	M00083!!!M00572	Pathway modules; Lipid metabolism; Fatty acid metabolism!!!Pathway modules; Metabolism of cofactors and vitamins; Cofactor and vitamin metabolism	Lipid transport and metabolism	Q8DSN8	3-hydroxyacyl-[acyl-carrier-protein] dehydratase FabZ OS=Streptococcus mutans serotype c (strain ATCC 700610 / UA159) OX=210007 GN=fabZ PE=3 SV=1	15.4	11	11	3494.9	2807.2	3508.8	6002.5	5448.9	6822.9	3306.3	2922.9	3556.5	5533.4	4868.1	5848.4	3320.4	2917.8	3529.1	5306.6	4614	5233.6	4205.5	3686.4	4655.9	8311	7153.8	8985.3	4.07088e-08
SMU_1098c	Putative ABC transporter, ATP-binding protein OS=Streptococcus mutans serotype c (strain ATCC 700610 / UA159) OX=210007 GN=SMU_1068c PE=4 SV=1	SMU_1068c	SMU.1098c		0	0	unknown	Q8DU79	Putative ABC transporter, ATP-binding protein OS=Streptococcus mutans serotype c (strain ATCC 700610 / UA159) OX=210007 GN=SMU_1068c PE=4 SV=1	32.1	15	15	4046.8	2055.2	3555.8	1530.9	1533.1	1678.7	1329.5	1748.1	2626	792.3	1651.7	1943.2	1320.8	2085.7	2749.8	824.9	1274.5	1501.3	3980.5	3613.1	8250.2	6158.6	9398.4	6660.7	9.97291e-05
Bta_SMU_1788c	Putative bacterocin transport accessory protein, Bta OS=Streptococcus mutans serotype c (strain ATCC 700610 / UA159) OX=210007 GN=SMU_1788c PE=4 SV=1	bta	SMU.1788c		0	0	unknown	Q8DSJ5	Putative bacterocin transport accessory protein, Bta OS=Streptococcus mutans serotype c (strain ATCC 700610 / UA159) OX=210007 GN=SMU_1788c PE=4 SV=1	12.6	8	8	1938.5	2838.1	1498.7	1193.7	2828.5	856.1	3034	2409.7	1463.5	1606.2	4199.9	2352.9	2496.7	3137.5	1679.7	3685.9	5338.7	1704.3	1973.5	3008.2	1453.9	1615.5	4304.6	718.1	0.704068
GalE_SMU_888	UDP-glucose 4-epimerase OS=Streptococcus mutans serotype c (strain ATCC 700610 / UA159) OX=210007 GN=galE PE=3 SV=2	galE	SMU.888	K01784	M00632	Pathway modules; Carbohydrate metabolism; Other carbohydrate metabolism	Cell wall/membrane/envelope biogenesis	P96995	UDP-glucose 4-epimerase OS=Streptococcus mutans serotype c (strain ATCC 700610 / UA159) OX=210007 GN=galE PE=3 SV=2	36.9	16	16	5437.7	3924.2	2700.3	4107.1	3950.8	2325.8	4970.6	4335.5	2712.9	5921.2	3148.3	2510.7	5681.9	4375.1	3156	5757.5	4242.4	3408.3	5270.6	4049.8	2658.2	4474.5	2650.3	2110.9	0.907141
CshB_SMU_458	DEAD-box ATP-dependent RNA helicase CshB OS=Streptococcus mutans serotype c (strain ATCC 700610 / UA159) OX=210007 GN=cshB PE=3 SV=1	cshB	SMU.458	K18692	0	0	Replication, recombination and repair	Q8DVM2	DEAD-box ATP-dependent RNA helicase CshB OS=Streptococcus mutans serotype c (strain ATCC 700610 / UA159) OX=210007 GN=cshB PE=3 SV=1	51	17	17	4006.9	4455.2	3734.6	4382.7	3539.3	3425.7	3642.7	4495.9	3701.9	3802.3	3921.8	2786.9	4240.6	5570.4	4437.2	4828	4758.8	3631.2	3843.1	4486.9	3686.2	3201.2	3390.1	3232	0.0669149
AtpF_SMU_1532	ATP synthase subunit b OS=Streptococcus mutans serotype c (strain ATCC 700610 / UA159) OX=210007 GN=atpF PE=3 SV=2	atpF	SMU.1532	K02109	M00157	Pathway modules; Energy metabolism; ATP synthesis	Energy production and conversion	P95785	ATP synthase subunit b OS=Streptococcus mutans serotype c (strain ATCC 700610 / UA159) OX=210007 GN=atpF PE=3 SV=2	17.9	14	14	5690.5	6717.9	5672.9	4127.8	3872.1	3465	5322.4	5959.2	6215.4	3575.8	4003.3	2959.3	5472.8	6056	4519.7	2651.8	2783.8	2060.7	5225.3	6086.2	5763.6	4567.9	4651.5	4697.5	6.72968e-07
SMU_120	50S ribosomal protein L28 OS=Streptococcus mutans serotype c (strain ATCC 700610 / UA159) OX=210007 GN=rpmB PE=3 SV=1	SMU_120	SMU.120	K02902	0	0	Translation, ribosomal structure and biogenesis	Q8DWE1	50S ribosomal protein L28 OS=Streptococcus mutans serotype c (strain ATCC 700610 / UA159) OX=210007 GN=rpmB PE=3 SV=1	6.9	8	8	4848.3	5770.5	4533.3	2945.5	4351.4	3499.2	4216.3	6408.1	4263.4	3049.9	3507.7	2729.9	4419.4	5660.2	4385.8	3193.7	3730.9	2818.4	4854.9	6299.5	4551	2918	3890.7	3577.9	0.00658384
TreA_PE_SMU_2037	Putative trehalose-6-phosphate hydrolase TreA OS=Streptococcus mutans serotype c (strain ATCC 700610 / UA159) OX=210007 GN=treA PE=4 SV=1	treA_PE	SMU.2037	K01226	0	0	Carbohydrate transport and metabolism	I6L8Y7	Putative trehalose-6-phosphate hydrolase TreA OS=Streptococcus mutans serotype c (strain ATCC 700610 / UA159) OX=210007 GN=treA PE=4 SV=1	62.7	20	20	4709	3841	4180.6	9151.1	11462.5	10145.5	3386.5	3159.2	2385.9	7270.7	6494	5592.2	3264.7	4048.4	3334.1	9009.7	11599.8	9629.3	925.5	922.1	1024.2	2296.1	3067.4	2863.5	2.38032e-10
MecA_SMU_245	Adapter protein MecA OS=Streptococcus mutans serotype c (strain ATCC 700610 / UA159) OX=210007 GN=mecA PE=3 SV=1	mecA	SMU.245	K16511	0	0	Transcription!!!Signal transduction mechanisms!!!Cell motility	Q8DW33	Adapter protein MecA OS=Streptococcus mutans serotype c (strain ATCC 700610 / UA159) OX=210007 GN=mecA PE=3 SV=1	28	16	16	3336.1	2960.1	3850.5	4044.5	4376.7	4990.9	3159.7	3291.2	4059.4	4025	3953.6	5075.2	3664.5	2873.6	3762.5	3874.9	3313.5	4746.5	3978	3592.4	4758.1	5007.2	4408	6315.8	0.0288401
UspA_SMU_1828	Universal stress protein OS=Streptococcus mutans serotype c (strain ATCC 700610 / UA159) OX=210007 GN=SMU_1828 PE=3 SV=1	uspA	SMU.1828		0	0	unknown	Q8DSF9	Universal stress protein OS=Streptococcus mutans serotype c (strain ATCC 700610 / UA159) OX=210007 GN=SMU_1828 PE=3 SV=1	16.8	10	10	2288.4	1865.2	2604.2	3147.4	3430.8	3122	1721.4	1331.4	1578.6	3226.6	2017.5	3531.7	1889.4	3326	4016	2375.3	2449.2	3297.2	2177.6	2230.2	2452.2	3951.1	2669.1	4164.2	0.018921
PE_SMU_1705	Uncharacterized protein OS=Streptococcus mutans serotype c (strain ATCC 700610 / UA159) OX=210007 GN=SMU_1705 PE=4 SV=1	SMU_1705_PE	SMU.1705		0	0	unknown	Q8DSR6	Uncharacterized protein OS=Streptococcus mutans serotype c (strain ATCC 700610 / UA159) OX=210007 GN=SMU_1705 PE=4 SV=1	22.2	8	8	8992.5	10456.3	11417.1	423.9	190.6	525	12370.6	8925.8	13585	951.9	1577.8	6505.5	8254.5	7559.7	9465.9	370.4	364.3	372.3	1465.3	1794.8	561.3	218.1	268.6	444.4	3.51182e-08
NadK_ppnK_SMU_1045c	NAD kinase OS=Streptococcus mutans serotype c (strain ATCC 700610 / UA159) OX=210007 GN=nadK PE=3 SV=1	nadK_ppnK	SMU.1045c	K00858	0	0	Coenzyme transport and metabolism	Q8DU98	NAD kinase OS=Streptococcus mutans serotype c (strain ATCC 700610 / UA159) OX=210007 GN=nadK PE=3 SV=1	31.3	20	20	3360.1	4026.8	4637.3	3529.7	4626.9	4855.6	3217.2	4370.9	4469.4	3436.3	4297.2	4683.4	2766.6	3759	4107.3	3429.8	4247.8	5090.7	3729.9	4752.2	5338.7	4901.6	7358.6	5980.2	0.0505181
PyrA_SMU_859	Carbamoyl-phosphate synthase small chain OS=Streptococcus mutans serotype c (strain ATCC 700610 / UA159) OX=210007 GN=carA PE=3 SV=1	pyrA	SMU.859	K01956	M00051	Pathway modules; Nucleotide metabolism; Pyrimidine metabolism	Amino acid transport and metabolism!!!Nucleotide transport and metabolism	Q8DUP4	Carbamoyl-phosphate synthase small chain OS=Streptococcus mutans serotype c (strain ATCC 700610 / UA159) OX=210007 GN=carA PE=3 SV=1	40.2	14	14	3148.8	2915.4	2664.2	4108.7	3980	3399.1	3142	2685.3	2706.9	2891.8	3125.9	2842.7	3119.8	2652.8	2596.2	3940.8	3615.7	3618.6	4118	3300.2	3584.6	5543.4	4081.9	4668.5	7.22715e-05
PE_SMU_1678	Uncharacterized protein OS=Streptococcus mutans serotype c (strain ATCC 700610 / UA159) OX=210007 GN=SMU_1678 PE=4 SV=1	SMU_1678_PE	SMU.1678		0	0	unknown	Q8DST1	Uncharacterized protein OS=Streptococcus mutans serotype c (strain ATCC 700610 / UA159) OX=210007 GN=SMU_1678 PE=4 SV=1	38.2	16	16	3767.6	4312.1	4395.3	3334.4	3416.9	3646.9	3624.6	4152.8	4424.9	3017.5	3909.1	3867.5	3783.5	4742.4	4344	2970.6	3424.6	3140.1	4034	4598.8	4112.4	3251.3	4405.8	4185.6	0.031345
PurF_SMU_32	Amidophosphoribosyltransferase OS=Streptococcus mutans serotype c (strain ATCC 700610 / UA159) OX=210007 GN=purF PE=3 SV=1	purF	SMU.32	K00764	M00048	Pathway modules; Nucleotide metabolism; Purine metabolism	Nucleotide transport and metabolism	Q8DWL3	Amidophosphoribosyltransferase OS=Streptococcus mutans serotype c (strain ATCC 700610 / UA159) OX=210007 GN=purF PE=3 SV=1	52.7	20	20	2089.9	1930.2	2536.4	1272.6	1099.4	2428	2333.8	1709.4	2765.2	3903.2	2965.7	4724.8	2265.5	1808.8	2471.9	1940.4	1592.7	2585.4	2356.9	1798.4	2421.7	1985	1491.4	1917.8	0.00353823
TyrS_PE_SMU_1992	Tyrosine--tRNA ligase OS=Streptococcus mutans serotype c (strain ATCC 700610 / UA159) OX=210007 GN=tyrS PE=3 SV=2	tyrS_PE	SMU.1992	K01866	0	0	Translation, ribosomal structure and biogenesis	Q8DS44	Tyrosine--tRNA ligase OS=Streptococcus mutans serotype c (strain ATCC 700610 / UA159) OX=210007 GN=tyrS PE=3 SV=2	47.6	18	18	4581.6	4533.5	4847.6	3216.9	4115.3	4173.1	4045.9	5609.2	4716	4036.3	4887.3	3925.5	4848.1	5028.4	4814	4821.7	5056.7	5180	4722.9	5201.3	4723.3	3302.3	3289.2	3459.7	0.00109462
ArgG_SMU_334	Argininosuccinate synthase OS=Streptococcus mutans serotype c (strain ATCC 700610 / UA159) OX=210007 GN=argG PE=3 SV=1	argG	SMU.334	K01940	M00844!!!M00845!!!M00029	Pathway modules; Amino acid metabolism; Arginine and proline metabolism!!!Pathway modules; Amino acid metabolism; Arginine and proline metabolism!!!Pathway modules; Amino acid metabolism; Arginine and proline metabolism	Amino acid transport and metabolism	Q8CWZ0	Argininosuccinate synthase OS=Streptococcus mutans serotype c (strain ATCC 700610 / UA159) OX=210007 GN=argG PE=3 SV=1	43.9	19	19	6958.3	5500.3	4598.1	4453.6	5409.8	4268.5	4087	4181.2	4129.1	4081	4443.5	3848.2	4617.9	5844.7	5319.5	3913.4	4144.2	3893	6668.2	6185.6	9024.6	3963.8	5777.5	4753.6	0.00264323
Rl22_SMU_2022	50S ribosomal protein L22 OS=Streptococcus mutans serotype c (strain ATCC 700610 / UA159) OX=210007 GN=rplV PE=3 SV=1	rl22	SMU.2022	K02890	0	0	Translation, ribosomal structure and biogenesis	Q8DS19	50S ribosomal protein L22 OS=Streptococcus mutans serotype c (strain ATCC 700610 / UA159) OX=210007 GN=rplV PE=3 SV=1	12.4	7	7	5242.5	3854.8	5140.5	3074.7	3065.7	3645.3	4391.5	4362.3	5201.3	3043.9	2405.8	2639.2	4351.3	3901.3	5094	2879.7	2898.8	3815.5	4701	4290.5	5288.7	2358.3	2163.7	3580.3	0.000266943
PE_SMU_1801c	Putative GTP-binding protein OS=Streptococcus mutans serotype c (strain ATCC 700610 / UA159) OX=210007 GN=SMU_1801c PE=4 SV=1	SMU_1801c_PE	SMU.1801c	K06948	0	0	Translation, ribosomal structure and biogenesis	Q8DSI4	Putative GTP-binding protein OS=Streptococcus mutans serotype c (strain ATCC 700610 / UA159) OX=210007 GN=SMU_1801c PE=4 SV=1	41.2	20	20	4084.3	2233.2	2461.1	7705.9	3854.4	4342	3276.5	2219.1	2320.2	4563.3	3057.1	2631.7	3785.2	3075.1	4317.3	4049.2	2597.3	2724.9	4294.7	2291.9	3025.3	8168.3	4976.7	5223.4	0.0293485
ThyA_PE_SMU_944	Thymidylate synthase OS=Streptococcus mutans serotype c (strain ATCC 700610 / UA159) OX=210007 GN=thyA PE=3 SV=1	thyA_PE	SMU.944	K00560	M00053	Pathway modules; Nucleotide metabolism; Pyrimidine metabolism	Nucleotide transport and metabolism	Q8DUI4	Thymidylate synthase OS=Streptococcus mutans serotype c (strain ATCC 700610 / UA159) OX=210007 GN=thyA PE=3 SV=1	32.8	15	16	3345.7	3135.9	3269.4	3406.9	3601.2	3133.6	3356.6	2756.9	3143.8	4151.7	3285.8	4225.8	3058.5	2926.4	2711.2	4586.8	4588.8	4312	4463.5	3734.2	4220.8	5294.7	5061.8	4079.1	4.01347e-05
PtnC_SMU_1878	Putative PTS system, mannose-specific component IIC OS=Streptococcus mutans serotype c (strain ATCC 700610 / UA159) OX=210007 GN=ptnC PE=4 SV=1	ptnC	SMU.1878	K02795	0	0	Carbohydrate transport and metabolism	Q8DSC3	Putative PTS system, mannose-specific component IIC OS=Streptococcus mutans serotype c (strain ATCC 700610 / UA159) OX=210007 GN=ptnC PE=4 SV=1	28.1	5	5	952.1	681.3	738.4	2156.7	1513.9	1804.1	831.7	717.3	701.7	1638.4	1297.3	1385.1	5051	1972.7	3218.7	3459.5	3215.6	2888.2	902.6	776.6	902.4	976.4	803.3	1738.3	0.000117085
PepA_SMU_1973	Putative glutamyl-aminopeptidase endo-1,4-beta-glucanase OS=Streptococcus mutans serotype c (strain ATCC 700610 / UA159) OX=210007 GN=pepA PE=3 SV=1	pepA	SMU.1973	K01261	0	0	Amino acid transport and metabolism!!!Carbohydrate transport and metabolism	Q8DS62	Putative glutamyl-aminopeptidase endo-1,4-beta-glucanase OS=Streptococcus mutans serotype c (strain ATCC 700610 / UA159) OX=210007 GN=pepA PE=3 SV=1	39	17	17	4899.9	3846	4207.4	2357	3124	2652.9	4574	3472.8	4257.7	3275.5	3385.5	3341	4417.2	3726.1	4253.9	3806.8	3680.2	3385.4	4101.7	3096.1	3907.8	2884.8	3435.4	2314.2	0.00241912
MreA_SMU_1143c	Riboflavin biosynthesis protein OS=Streptococcus mutans serotype c (strain ATCC 700610 / UA159) OX=210007 GN=SMU_1143c PE=3 SV=1	mreA	SMU.1143c	K11753	M00125	Pathway modules; Metabolism of cofactors and vitamins; Cofactor and vitamin metabolism	Coenzyme transport and metabolism	Q8DU16	Riboflavin biosynthesis protein OS=Streptococcus mutans serotype c (strain ATCC 700610 / UA159) OX=210007 GN=SMU_1143c PE=3 SV=1	35.1	17	17	2607	3240.2	3306	1489	2033.1	2289.3	2668.7	3096.3	3294.4	2139.1	2353.8	2188.3	2771.8	3241.5	3421.5	2386	2734.1	3113.1	2887.8	3256	4117.8	2178.7	2464.5	2123.1	0.00146092
PyrH_SMU_1625	Uridylate kinase OS=Streptococcus mutans serotype c (strain ATCC 700610 / UA159) OX=210007 GN=pyrH PE=3 SV=1	pyrH	SMU.1625	K09903	M00052	Pathway modules; Nucleotide metabolism; Pyrimidine metabolism	Nucleotide transport and metabolism	Q8DSY1	Uridylate kinase OS=Streptococcus mutans serotype c (strain ATCC 700610 / UA159) OX=210007 GN=pyrH PE=3 SV=1	26.3	12	12	4093.3	2262.9	2646.7	5529.6	4254	4343.4	3018.9	2206.3	2280.7	4814.2	2977.6	2721.4	3666.8	2518	3031.7	5269	3695	4825.2	3801.7	2388.2	3341.1	5875	3524.3	4605.6	0.0269989
PE_SMU_488	Putative hydrolase OS=Streptococcus mutans serotype c (strain ATCC 700610 / UA159) OX=210007 GN=SMU_488 PE=4 SV=1	SMU_488_PE	SMU.488	K03768	0	0	Coenzyme transport and metabolism!!!General function prediction only!!!Posttranslational modification, protein turnover, chaperones	Q8DVJ7	Putative hydrolase OS=Streptococcus mutans serotype c (strain ATCC 700610 / UA159) OX=210007 GN=SMU_488 PE=4 SV=1	52.6	17	17	2177.7	2386	2950.8	1904.6	2211.6	3060.8	2006.6	2473.9	2983.2	2605.7	3129.7	4499.7	2559	2338.7	3076.8	2584.9	2638.2	3428.1	2252.8	2456.7	2909.8	2471.3	2523.1	3367.3	0.434086
PlsX_SMU_26	Phosphate acyltransferase OS=Streptococcus mutans serotype c (strain ATCC 700610 / UA159) OX=210007 GN=plsX PE=3 SV=1	plsX	SMU.26	K03621	0	0	Lipid transport and metabolism	Q8DWL9	Phosphate acyltransferase OS=Streptococcus mutans serotype c (strain ATCC 700610 / UA159) OX=210007 GN=plsX PE=3 SV=1	35.3	14	14	2894.6	3090.7	2649.8	1735.9	2310.2	1962.3	3391.1	2965.1	2667.4	3181.7	3107.4	3016.8	3172.5	3205.9	2752.5	2936	2716.8	2437.7	3559.1	3407.1	3033.4	4247	3335	1973.6	0.0806437
GlnH_SMU_817	Putative amino acid transporter, amino acid-binding protein OS=Streptococcus mutans serotype c (strain ATCC 700610 / UA159) OX=210007 GN=SMU_817 PE=4 SV=1	glnH	SMU.817	K02030	0	0	Amino acid transport and metabolism!!!Signal transduction mechanisms	Q8DUS9	Putative amino acid transporter, amino acid-binding protein OS=Streptococcus mutans serotype c (strain ATCC 700610 / UA159) OX=210007 GN=SMU_817 PE=4 SV=1	29.3	17	17	5475.5	7352.4	6825.6	4884.2	6842.2	6217.4	4863.2	8122.4	6731.2	5441.6	7344.4	6191.7	4275.7	6373.7	5677.5	5102.7	7607.2	6359.6	4020.4	6455.1	4167.1	3728	6160.4	5760.1	0.551914
MurB_SMU_972	UDP-N-acetylenolpyruvoylglucosamine reductase OS=Streptococcus mutans serotype c (strain ATCC 700610 / UA159) OX=210007 GN=murB PE=3 SV=1	murB	SMU.972	K00075	0	0	Cell wall/membrane/envelope biogenesis	Q8DUF8	UDP-N-acetylenolpyruvoylglucosamine reductase OS=Streptococcus mutans serotype c (strain ATCC 700610 / UA159) OX=210007 GN=murB PE=3 SV=1	33.7	14	14	4100.4	3235.2	3243.9	3991.7	3527.2	3713.5	3438.6	3448	2948.1	1573.1	1889.9	1005.3	3649.2	3354.1	3239.3	3664.6	3586.2	3367	4478.4	3626.4	4225.2	4991.2	4629	4517.9	3.50805e-07
Rl15_SMU_2007	50S ribosomal protein L15 OS=Streptococcus mutans serotype c (strain ATCC 700610 / UA159) OX=210007 GN=rplO PE=3 SV=1	rl15	SMU.2007	K02876	0	0	Translation, ribosomal structure and biogenesis	Q8DS31	50S ribosomal protein L15 OS=Streptococcus mutans serotype c (strain ATCC 700610 / UA159) OX=210007 GN=rplO PE=3 SV=1	15.4	10	10	5572.5	3605.3	3324.7	4141	2643.1	2983.7	4736.2	4129.7	3111	3674.4	2305.5	1997.6	4918.9	3552.4	3393.5	3538	2569.6	2452.5	5260.3	4080.7	3613.3	3446.3	2563.9	2911.4	0.143505
CopA_SMU_426	Copper-transporting ATPase P-type ATPase OS=Streptococcus mutans serotype c (strain ATCC 700610 / UA159) OX=210007 GN=copA PE=3 SV=1	copA	SMU.426	K17686	0	0	unknown	Q8DVP6	Copper-transporting ATPase P-type ATPase OS=Streptococcus mutans serotype c (strain ATCC 700610 / UA159) OX=210007 GN=copA PE=3 SV=1	79.6	22	22	5664.6	5229.1	7299.4	2774.7	2094.5	3189.7	7645.2	5039.4	8381.9	3125.6	2697.1	4154.5	6046.7	4853.5	7190.9	2572.6	2316.6	3124.4	3652	3232.4	3895.6	1146.1	1560.1	2360.9	1.70056e-05
PE_SMU_1765c	Uncharacterized protein OS=Streptococcus mutans serotype c (strain ATCC 700610 / UA159) OX=210007 GN=SMU_1765c PE=4 SV=1	SMU_1765c_PE	SMU.1765c		0	0	unknown	Q8DSL5	Uncharacterized protein OS=Streptococcus mutans serotype c (strain ATCC 700610 / UA159) OX=210007 GN=SMU_1765c PE=4 SV=1	38.6	21	21	2938.1	3555.7	4616.7	3835.9	3568.1	2969.1	3448.9	3623.2	8110.2	2849.5	4116.4	4643.3	3206.8	3680.1	6697.1	2677	2964.9	3002.1	3502.8	3981.8	3025.1	2671.9	3122	4881.5	0.602217
SMU_1209c	Uncharacterized protein OS=Streptococcus mutans serotype c (strain ATCC 700610 / UA159) OX=210007 GN=SMU_1209c PE=4 SV=1	SMU_1209c	SMU.1209c		0	0	unknown	Q8DTW1	Uncharacterized protein OS=Streptococcus mutans serotype c (strain ATCC 700610 / UA159) OX=210007 GN=SMU_1209c PE=4 SV=1	52.3	19	19	3698.8	3146.1	4294	2317.2	3181.3	3652	2823.1	3376.2	3906.9	2353.9	2037.2	2213.2	2944.1	3185.7	3890.2	2181.7	2342.3	2848.8	3306.7	3246.6	4669.7	1321.8	1662.5	2915.7	0.0100748
Pfs_SMU_1632	5'-methylthioadenosine/S-adenosylhomocysteine nucleosidase OS=Streptococcus mutans serotype c (strain ATCC 700610 / UA159) OX=210007 GN=pfs PE=3 SV=1	pfs	SMU.1632	K01243	M00609!!!M00034	Pathway modules; Amino acid metabolism; Cysteine and methionine metabolism!!!Pathway modules; Amino acid metabolism; Cysteine and methionine metabolism	Nucleotide transport and metabolism!!!Coenzyme transport and metabolism	Q8DSX5	5'-methylthioadenosine/S-adenosylhomocysteine nucleosidase OS=Streptococcus mutans serotype c (strain ATCC 700610 / UA159) OX=210007 GN=pfs PE=3 SV=1	25.2	15	15	3188.3	3884.2	3438.7	2023.7	2870.6	2470.8	3086.9	3617.4	3144.4	2428.2	2470.6	1884.8	3410.8	4163.9	3525.3	2761.6	3612.6	3478.7	3615.6	3768.6	3968.5	2348.9	2676	2455.9	0.000118046
PE_SMU_58	Uncharacterized protein OS=Streptococcus mutans serotype c (strain ATCC 700610 / UA159) OX=210007 GN=SMU_58 PE=4 SV=1	SMU_58_PE	SMU.58		0	0	unknown	Q8DWI8	Uncharacterized protein OS=Streptococcus mutans serotype c (strain ATCC 700610 / UA159) OX=210007 GN=SMU_58 PE=4 SV=1	51.8	19	19	3893.3	3477.1	3625.9	3264.1	2870.9	3790.1	3258.4	2755.4	3316	6108.1	4777.9	4639	4287.7	4470.8	4499.2	3280.6	3545.4	3845.9	3749.9	3098.2	3826.7	4305.7	4397.9	3455.5	0.000607503
SloR_SMU_186	Putative metal-dependent transcriptional regulator OS=Streptococcus mutans serotype c (strain ATCC 700610 / UA159) OX=210007 GN=sloR PE=4 SV=1	sloR	SMU.186	K03709	0	0	Transcription	I6L923	Putative metal-dependent transcriptional regulator OS=Streptococcus mutans serotype c (strain ATCC 700610 / UA159) OX=210007 GN=sloR PE=4 SV=1	25.1	16	16	3300.5	2781.7	3328.2	3181.6	3064.7	4345.1	3607	3055.8	3914.2	7741.5	6348	8002.3	3519.6	2684.4	3264.3	6024.9	4712.5	4458.9	4394.1	3489.7	3542.2	3418.9	3550.8	3398.1	1.60002e-06
MurC2_SMU_1429	Putative UDP-N-acetylmuramyl tripeptide synthetase MurC OS=Streptococcus mutans serotype c (strain ATCC 700610 / UA159) OX=210007 GN=murC2 PE=4 SV=1	murC2	SMU.1429	K23393	0	0	Cell wall/membrane/envelope biogenesis	Q8DTC3	Putative UDP-N-acetylmuramyl tripeptide synthetase MurC OS=Streptococcus mutans serotype c (strain ATCC 700610 / UA159) OX=210007 GN=murC2 PE=4 SV=1	49.6	19	19	2900.1	3368.9	4382.3	3553.1	4164.2	5338	3286.9	3399.2	4301.5	1958.3	3163.3	3779.4	3271.1	3539.3	4737.5	2675.2	3660.8	4578.8	2704	3659	4402.4	3394.8	4618.3	6079.9	0.457234
PE_SMU_1641c	Uncharacterized protein OS=Streptococcus mutans serotype c (strain ATCC 700610 / UA159) OX=210007 GN=SMU_1641c PE=3 SV=1	SMU_1641c_PE	SMU.1641c		0	0	unknown	Q8DSW7	Uncharacterized protein OS=Streptococcus mutans serotype c (strain ATCC 700610 / UA159) OX=210007 GN=SMU_1641c PE=3 SV=1	6.9	11	11	3702	4807.5	3878.2	2697.7	5009	4367.1	4704	4566.9	4368.5	6286.7	8316	6557	4720.9	3580	3545.1	3791.8	2753.5	2027	3722.7	3786.7	2326.2	5510.1	6142.1	3837.8	0.00113204
Pdp_SMU_1124	Putative pyrimidine-nucleoside phosphorylase OS=Streptococcus mutans serotype c (strain ATCC 700610 / UA159) OX=210007 GN=pdp PE=3 SV=1	pdp	SMU.1124	K00756	0	0	Nucleotide transport and metabolism	Q8DU33	Putative pyrimidine-nucleoside phosphorylase OS=Streptococcus mutans serotype c (strain ATCC 700610 / UA159) OX=210007 GN=pdp PE=3 SV=1	46.5	17	17	3798.3	3654.6	2887.4	2057.6	3284.2	2376.3	3080.3	3350.7	2468.9	2707.1	2820.2	2144	2346.4	3284.5	2390.5	2480.8	3215.9	2650.3	4017.2	3752.3	4390.2	3100.2	3523.7	2437.8	0.0182386
Fmt_SMU_481	Methionyl-tRNA formyltransferase OS=Streptococcus mutans serotype c (strain ATCC 700610 / UA159) OX=210007 GN=fmt PE=3 SV=2	fmt	SMU.481	K00604	0	0	Translation, ribosomal structure and biogenesis	Q8DVK4	Methionyl-tRNA formyltransferase OS=Streptococcus mutans serotype c (strain ATCC 700610 / UA159) OX=210007 GN=fmt PE=3 SV=2	33.7	16	16	4256.5	3473.3	3216.1	4131.5	3372.5	3226.8	4206.6	3368.4	3230.2	4596.4	3503.4	3540.7	4332.2	3679.1	3579.1	4010.8	3344	3175.4	4556.1	3775.3	3560.7	4246.3	3392.5	3338.2	0.93586
YdfG_SMU_1040c	Putative oxidoreductase, short-chain dehydrogenase/reductase OS=Streptococcus mutans serotype c (strain ATCC 700610 / UA159) OX=210007 GN=SMU_1040c PE=3 SV=1	ydfG	SMU.1040c		0	0	unknown	Q8DUA3	Putative oxidoreductase, short-chain dehydrogenase/reductase OS=Streptococcus mutans serotype c (strain ATCC 700610 / UA159) OX=210007 GN=SMU_1040c PE=3 SV=1	27.6	15	15	2379.3	3715.8	4041.6	1544.7	2233	2532.9	2938.2	3607.9	4543.3	3352.6	3976.1	6925.9	2761.8	3583.1	4180.9	3612.1	4247.5	5485.8	2834.3	3979.9	4279.2	2079.4	2351.9	2485.4	0.0437883
OpuCc_SMU_2118	Putative ABC transporter osmoprotectant-binding protein, glycine betaine/carnitine/choline ABC transporter OS=Streptococcus mutans serotype c (strain ATCC 700610 / UA159) OX=210007 GN=opuCc PE=4 SV=1	opuCc	SMU.2118	K05845	0	0	Amino acid transport and metabolism!!!Cell wall/membrane/envelope biogenesis	Q8DRU6	Putative ABC transporter osmoprotectant-binding protein, glycine betaine/carnitine/choline ABC transporter OS=Streptococcus mutans serotype c (strain ATCC 700610 / UA159) OX=210007 GN=opuCc PE=4 SV=1	35.3	16	16	1465.4	1556.5	1257.7	4747.4	4005.8	3058.3	1557.6	1398.3	1358.8	2083.8	1465.1	1754.6	1715.4	1681.3	1429.8	2509.1	2563.6	2451.9	1992	1843.8	1550	4413.4	4959.4	3122.5	3.25232e-06
PE_SMU_815	Putative amino acid transporter, amino acid-binding protein OS=Streptococcus mutans serotype c (strain ATCC 700610 / UA159) OX=210007 GN=SMU_815 PE=4 SV=1	SMU_815_PE	SMU.815	K02030	0	0	Amino acid transport and metabolism!!!Signal transduction mechanisms	Q8DUT1	Putative amino acid transporter, amino acid-binding protein OS=Streptococcus mutans serotype c (strain ATCC 700610 / UA159) OX=210007 GN=SMU_815 PE=4 SV=1	29	15	15	2652	3238.1	2408.2	6113.4	7877.4	6874.3	1952	3286.6	2140	2273.1	3846.7	2383.8	1969.4	3498	2946.7	2634.5	4304.9	3602.6	2966.7	4449	4149.6	5533.2	9014	9130.5	1.91117e-05
LacD2_SMU_116	Tagatose 1,6-diphosphate aldolase OS=Streptococcus mutans serotype c (strain ATCC 700610 / UA159) OX=210007 GN=tdpA PE=3 SV=1	lacD2	SMU.116	K01635	0	0	Carbohydrate transport and metabolism!!!Inorganic ion transport and metabolism	Q1LZ67	Tagatose 1,6-diphosphate aldolase OS=Streptococcus mutans serotype c (strain ATCC 700610 / UA159) OX=210007 GN=tdpA PE=3 SV=1	36.5	14	16	859.9	535.6	562.6	5320	5036.5	4218.8	774.1	422.5	583.3	2498.1	1321.2	1783.7	775.7	554.3	563.8	5813.1	6406.6	6096.7	1323.4	819.7	1556.6	6647.7	5232.8	4563.4	1.58938e-10
SMU_849	50S ribosomal protein L27 OS=Streptococcus mutans serotype c (strain ATCC 700610 / UA159) OX=210007 GN=rpmA PE=3 SV=1	SMU_849	SMU.849	K02899	0	0	Translation, ribosomal structure and biogenesis	Q8DUQ4	50S ribosomal protein L27 OS=Streptococcus mutans serotype c (strain ATCC 700610 / UA159) OX=210007 GN=rpmA PE=3 SV=1	10.4	7	7	5848.8	4333.1	2969.3	2870.3	3060.1	1711.7	4167.3	4658.8	2762.2	3774.7	2459.7	1548.9	4328.1	3536.3	2688.2	3552.2	2767.3	2145.6	5110.9	5181.8	2872.3	1835.3	1700.1	1496.3	0.0359352
GlnQ_SMU_568	Putative amino acid ABC transporter, ATP-binding protein OS=Streptococcus mutans serotype c (strain ATCC 700610 / UA159) OX=210007 GN=SMU_568 PE=4 SV=1	glnQ	SMU.568	K02028	0	0	Amino acid transport and metabolism	Q8DVC5	Putative amino acid ABC transporter, ATP-binding protein OS=Streptococcus mutans serotype c (strain ATCC 700610 / UA159) OX=210007 GN=SMU_568 PE=4 SV=1	26.9	10	10	4116.4	4265.3	4500.6	2730.5	2804.7	3335.1	3728.8	3777.2	4123.4	3116.9	3780.5	3755.7	3774.8	4309.3	4440.6	2996.5	3208.5	3592.4	4201.2	4420.5	5617.7	2744.6	3165.7	3607.6	0.000605192
PlsC_SMU_624	Putative 1-acylglycerol-3-phosphate O-acyltransferase OS=Streptococcus mutans serotype c (strain ATCC 700610 / UA159) OX=210007 GN=SMU_624 PE=4 SV=1	plsC	SMU.624	K00655	M00089	Pathway modules; Lipid metabolism; Lipid metabolism	Lipid transport and metabolism	Q8DV81	Putative 1-acylglycerol-3-phosphate O-acyltransferase OS=Streptococcus mutans serotype c (strain ATCC 700610 / UA159) OX=210007 GN=SMU_624 PE=4 SV=1	29	14	14	2811.9	2170.4	1445.5	5262	4533.1	2903.6	2000.5	2219.8	1274	2698.1	3208.5	1228.5	2525.9	2681.4	1617.1	3904.8	3863.4	2289.1	2947.8	2626.6	1913.4	3814.1	3763.8	2887.4	0.0232584
PE_SMU_406c	Uncharacterized protein OS=Streptococcus mutans serotype c (strain ATCC 700610 / UA159) OX=210007 GN=SMU_406c PE=4 SV=1	SMU_406c_PE	SMU.406c	K21064	M00125	Pathway modules; Metabolism of cofactors and vitamins; Cofactor and vitamin metabolism	Coenzyme transport and metabolism!!!General function prediction only	Q8DVR4	Uncharacterized protein OS=Streptococcus mutans serotype c (strain ATCC 700610 / UA159) OX=210007 GN=SMU_406c PE=4 SV=1	31.1	16	16	5287.4	3330.1	4229.6	6209.8	3570.8	4577.6	5163.5	3719	4152.2	4552.1	2650.3	3077.5	5163.8	3497.1	4002.7	4941.7	3038.9	3952.4	5555.2	3604.3	4324.4	4484.5	3063.8	4410.2	0.803603
PycB_oadA_SMU_1023	Putative pyruvate carboxylase/oxaloacetate decarboxylase, alpha subunit OS=Streptococcus mutans serotype c (strain ATCC 700610 / UA159) OX=210007 GN=pycB PE=4 SV=1	pycB_oadA	SMU.1023	K01571	0	0	unknown	Q8DUB9	Putative pyruvate carboxylase/oxaloacetate decarboxylase, alpha subunit OS=Streptococcus mutans serotype c (strain ATCC 700610 / UA159) OX=210007 GN=pycB PE=4 SV=1	51.5	20	20	3334	2970.1	3706.1	2980.9	2809.9	3356.2	3310.6	2589.2	3733.2	4337.7	3055.8	4736.6	2921.7	2686.8	3366.4	3887.6	3356.4	4460.1	3963.3	3107.4	4112.3	4043.5	3725.7	4365.9	0.0922662
PE_SMU_415	Uncharacterized protein OS=Streptococcus mutans serotype c (strain ATCC 700610 / UA159) OX=210007 GN=SMU_415 PE=4 SV=1	SMU_415_PE	SMU.415		0	0	unknown	Q8DVQ5	Uncharacterized protein OS=Streptococcus mutans serotype c (strain ATCC 700610 / UA159) OX=210007 GN=SMU_415 PE=4 SV=1	30.4	15	15	4024.2	4025.9	3894.8	3319.3	3673.3	3299	3846.9	4183.9	3741.3	3841.8	3586.4	3595.3	3934.3	3971.2	3833.5	3809.1	4035.6	3870.5	4280.3	4570.4	3851	3670.4	3719.2	3398.7	0.00359261
RdgB_SMU_1717c	dITP/XTP pyrophosphatase OS=Streptococcus mutans serotype c (strain ATCC 700610 / UA159) OX=210007 GN=SMU_1717c PE=3 SV=1	rdgB	SMU.1717c	K02428	0	0	Nucleotide transport and metabolism	Q8DSQ6	dITP/XTP pyrophosphatase OS=Streptococcus mutans serotype c (strain ATCC 700610 / UA159) OX=210007 GN=SMU_1717c PE=3 SV=1	36.4	15	15	1664.8	1924	2612.5	3100.3	3203.4	4015.8	1569.5	1907.4	2505.1	1766.2	2212.7	2450.5	1630.8	1991.8	2708.5	1935.6	2513	3252.8	1784.2	2153.6	3110.6	3494.7	5111.4	4701.8	0.000950661
RpiA_SMU_1234	Ribose-5-phosphate isomerase A OS=Streptococcus mutans serotype c (strain ATCC 700610 / UA159) OX=210007 GN=rpiA PE=1 SV=1	rpiA	SMU.1234	K01807	M00004!!!M00007!!!M00580!!!M00165!!!M00167!!!M00611!!!M00612	Pathway modules; Carbohydrate metabolism; Central carbohydrate metabolism!!!Pathway modules; Carbohydrate metabolism; Central carbohydrate metabolism!!!Pathway modules; Carbohydrate metabolism; Central carbohydrate metabolism!!!Pathway modules; Energy metabolism; Carbon fixation!!!Pathway modules; Energy metabolism; Carbon fixation!!!Signature modules; Module set; Metabolic capacity!!!Signature m…	Carbohydrate transport and metabolism	Q8DTT9	Ribose-5-phosphate isomerase A OS=Streptococcus mutans serotype c (strain ATCC 700610 / UA159) OX=210007 GN=rpiA PE=1 SV=1	24.6	14	14	2869.5	3576.1	4238.6	2914.7	4134.4	4630.8	2886.5	3399.5	4142.9	3098.5	4611.9	4946.4	3008.1	3679.5	4292.5	3467.8	4467.5	5085.7	3302.8	3912.3	4493.2	4236.4	5958.7	4715.5	0.352622
Apt_SMU_1467	Adenine phosphoribosyltransferase OS=Streptococcus mutans serotype c (strain ATCC 700610 / UA159) OX=210007 GN=apt PE=3 SV=1	apt	SMU.1467	K00759	0	0	Nucleotide transport and metabolism	Q8DT95	Adenine phosphoribosyltransferase OS=Streptococcus mutans serotype c (strain ATCC 700610 / UA159) OX=210007 GN=apt PE=3 SV=1	18.8	12	12	4373.4	4119.7	4250.7	3770.1	4846.5	4253.8	4284.4	3541.5	3608.5	4471.9	4657.4	4728.5	3886.1	3631.6	3689.9	4815.8	4792.7	4895.7	4682.9	4961.4	5031	4633.2	4446.3	4104.4	0.000596156
PheT_syfB_SMU_1970c	Phenylalanine--tRNA ligase beta subunit OS=Streptococcus mutans serotype c (strain ATCC 700610 / UA159) OX=210007 GN=SMU_1970c PE=3 SV=1	pheT_syfB	SMU.1970c	K06878	0	0	unknown	Q8DS65	Phenylalanine--tRNA ligase beta subunit OS=Streptococcus mutans serotype c (strain ATCC 700610 / UA159) OX=210007 GN=SMU_1970c PE=3 SV=1	22.5	10	10	3650.8	2920.4	2815.1	2840.4	2241.8	2086.1	3719.3	3156.1	3004	3349.3	2436.9	2341.2	4079.3	2935.7	3028.8	4095.6	2824.3	2832.4	3642.6	2984.2	2778	3155.9	2043.6	1926.6	0.203731
PE_SMU_1557c	Uncharacterized protein OS=Streptococcus mutans serotype c (strain ATCC 700610 / UA159) OX=210007 GN=SMU_1557c PE=4 SV=1	SMU_1557c_PE	SMU.1557c		0	0	unknown	Q8DT37	Uncharacterized protein OS=Streptococcus mutans serotype c (strain ATCC 700610 / UA159) OX=210007 GN=SMU_1557c PE=4 SV=1	48.2	20	20	2713.1	3402.3	2818	2996.9	3532.2	2736.4	2663.6	3746.8	2780.7	2901	3267.1	2803.4	2974.9	3618.5	2981	2704.1	3662.9	2830.5	2853.7	3700.9	2796	2560.1	3731.1	3105.7	0.999199
DexA_SMU_2042	Dextranase OS=Streptococcus mutans serotype c (strain ATCC 700610 / UA159) OX=210007 GN=dexA PE=1 SV=2	dexA	SMU.2042	K05988	0	0	Carbohydrate transport and metabolism	Q54443	Dextranase OS=Streptococcus mutans serotype c (strain ATCC 700610 / UA159) OX=210007 GN=dexA PE=1 SV=2	94.4	18	18	2510.4	2887	3492.5	1448.7	943.5	1930.2	2955.7	2843.8	4007	1203.5	1627.9	903.1	7578.2	5222.7	8402	1255.6	654.9	1355.1	1259.4	1563.4	1512.8	873.9	588.6	894.8	1.23134e-07
DeoC_SMU_1123	Deoxyribose-phosphate aldolase OS=Streptococcus mutans serotype c (strain ATCC 700610 / UA159) OX=210007 GN=deoC PE=3 SV=1	deoC	SMU.1123	K01619	0	0	Nucleotide transport and metabolism	Q8DU34	Deoxyribose-phosphate aldolase OS=Streptococcus mutans serotype c (strain ATCC 700610 / UA159) OX=210007 GN=deoC PE=3 SV=1	23.3	15	15	4852.9	4478.2	3332.6	2219	3417.2	3116	4130.8	4296.8	3218.2	2804.1	3612.3	2706.1	3621.4	4039.7	2828.2	3340.1	3865.7	3344.1	4418.9	4326.7	3581.6	2356.3	2429.6	3297.4	0.0326568
PfkB_SMU_871	Tagatose-6-phosphate kinase OS=Streptococcus mutans serotype c (strain ATCC 700610 / UA159) OX=210007 GN=pfkB PE=3 SV=1	pfkB	SMU.871	K00882	0	0	Carbohydrate transport and metabolism	I6L928	Tagatose-6-phosphate kinase OS=Streptococcus mutans serotype c (strain ATCC 700610 / UA159) OX=210007 GN=pfkB PE=3 SV=1	32.8	13	13	2645	2901.1	2516.4	3001.3	4140.4	3079.9	2583.6	2884.6	2215.1	4373.3	3605.6	2973.4	2532.8	3439.8	2447.9	6037.5	5242.1	4598.9	3224	3172.4	4748.1	3782.2	3703.7	2842.6	0.00127724
PE_SMU_834	Uncharacterized protein OS=Streptococcus mutans serotype c (strain ATCC 700610 / UA159) OX=210007 GN=SMU_834 PE=4 SV=1	SMU_834_PE	SMU.834		0	0	unknown	I6L904	Uncharacterized protein OS=Streptococcus mutans serotype c (strain ATCC 700610 / UA159) OX=210007 GN=SMU_834 PE=4 SV=1	35.8	13	13	4105.2	2533.1	2898.4	10602.5	5550.1	6600.8	3395.4	2730.8	2486.3	5466.2	4515	3830.8	3813.6	2499.5	2627.4	6730.2	5120.3	4689.5	4960.1	3189.1	3707.1	9160.2	7320.7	7923.8	0.000220831
PE_SMU_1763c	Uncharacterized protein OS=Streptococcus mutans serotype c (strain ATCC 700610 / UA159) OX=210007 GN=SMU_1763c PE=1 SV=1	SMU_1763c_PE	SMU.1763c	K19119	0	0	0	Q8DSL7	Uncharacterized protein OS=Streptococcus mutans serotype c (strain ATCC 700610 / UA159) OX=210007 GN=SMU_1763c PE=1 SV=1	28.7	12	12	2893.2	1816.1	2497.7	3173.4	4698.5	4002.9	1765.9	2896.2	2450.8	5461.5	4300	2585.8	1154.6	1586	1451	2694.6	2611	2048.3	1583.9	1912.8	1190	1960.3	2694.6	2081.7	0.00114818
Rl29_SMU_2019	50S ribosomal protein L29 OS=Streptococcus mutans serotype c (strain ATCC 700610 / UA159) OX=210007 GN=rpmC PE=3 SV=1	rl29	SMU.2019	K02904	0	0	Translation, ribosomal structure and biogenesis	Q8DS21	50S ribosomal protein L29 OS=Streptococcus mutans serotype c (strain ATCC 700610 / UA159) OX=210007 GN=rpmC PE=3 SV=1	8	11	11	6864.6	9123.9	7350.9	3889.1	6969.7	5204.2	6075.8	9887.5	7898.7	5764.5	6444.7	5334.4	6624.8	7893.4	7255.5	4779.5	5571.3	5575.6	4848.2	6978.7	5759.3	3353.8	3966.3	5526.3	0.0119821
SMU_169	50S ribosomal protein L13 OS=Streptococcus mutans serotype c (strain ATCC 700610 / UA159) OX=210007 GN=rplM PE=3 SV=1	SMU_169	SMU.169	K02871	0	0	Translation, ribosomal structure and biogenesis	Q8DW98	50S ribosomal protein L13 OS=Streptococcus mutans serotype c (strain ATCC 700610 / UA159) OX=210007 GN=rplM PE=3 SV=1	16.2	9	9	3054.3	3803	4343.3	2562.9	4229.1	3666.8	2699.9	4233.4	4039.7	1982.8	2789.9	2304	3103.1	4457.6	4533.5	2048.2	3083.4	3149.1	3312.2	4673.1	4582.2	2375.6	3042.6	3918.4	0.0831465
OppD_SMU_258	Putative oligopeptide ABC transporter, ATP-binding protein OppD OS=Streptococcus mutans serotype c (strain ATCC 700610 / UA159) OX=210007 GN=oppD PE=3 SV=1	oppD	SMU.258	K15583	0	0	unknown	Q8DW22	Putative oligopeptide ABC transporter, ATP-binding protein OppD OS=Streptococcus mutans serotype c (strain ATCC 700610 / UA159) OX=210007 GN=oppD PE=3 SV=1	39.1	16	16	2745.3	3004.1	3798.8	3113	4319.2	5463	2534.9	3320.7	3471.4	3368	4399.2	4528.8	2438.9	3079.6	3563.4	3924.7	4891	5779.9	2534.9	3087.1	3420.2	2838.9	3563.8	5211.9	0.0826921
DltD_SMU_1688	Protein DltD OS=Streptococcus mutans serotype c (strain ATCC 700610 / UA159) OX=210007 GN=dltD PE=3 SV=1	dltD	SMU.1688	K03740	M00725	Signature modules; Gene set; Drug resistance	Cell wall/membrane/envelope biogenesis	Q8DSS4	Protein DltD OS=Streptococcus mutans serotype c (strain ATCC 700610 / UA159) OX=210007 GN=dltD PE=3 SV=1	48.6	18	18	4562.7	5125.4	6011.5	4583.3	4434.1	6135.7	4112.6	4693	5617.3	3096.3	4163.8	3738.5	4448.1	5614.4	5762.2	3585.5	3729.9	4571.2	3442.2	4237.7	5333.9	3958.1	5432.5	5652.2	0.149656
PepT_SMU_691	Peptidase T OS=Streptococcus mutans serotype c (strain ATCC 700610 / UA159) OX=210007 GN=pepT PE=3 SV=1	pepT	SMU.691	K01258	0	0	Amino acid transport and metabolism	Q8CWX9	Peptidase T OS=Streptococcus mutans serotype c (strain ATCC 700610 / UA159) OX=210007 GN=pepT PE=3 SV=1	45.4	14	14	2995.6	2483.3	2382.1	1681.6	1986.4	1790.8	2699.7	2255	2230.2	2269	1931.1	1872.2	3171.1	2779	2697.5	2929.8	2417.2	2045.8	2765.5	2207.8	2565.7	1739.5	1714.6	1482.4	0.00060392
PE_SMU_156	Uncharacterized protein OS=Streptococcus mutans serotype c (strain ATCC 700610 / UA159) OX=210007 GN=SMU_156 PE=4 SV=1	SMU_156_PE	SMU.156		0	0	unknown	Q8DWB1	Uncharacterized protein OS=Streptococcus mutans serotype c (strain ATCC 700610 / UA159) OX=210007 GN=SMU_156 PE=4 SV=1	28.1	13	13	4099.7	5546	3443.5	3795.8	5465.4	3060.7	3913.4	4639.3	3095.2	4352.1	4591.7	3940.5	4420.8	5614.2	3320.7	3954.2	4655.2	3278.3	4359.3	6055.1	3314.1	3006	3420.8	3031.6	0.685175
PE_SMU_2061	Uncharacterized protein OS=Streptococcus mutans serotype c (strain ATCC 700610 / UA159) OX=210007 GN=SMU_2061 PE=4 SV=1	SMU_2061_PE	SMU.2061		0	0	unknown	Q8DRZ2	Uncharacterized protein OS=Streptococcus mutans serotype c (strain ATCC 700610 / UA159) OX=210007 GN=SMU_2061 PE=4 SV=1	24.3	12	12	1994.2	1905.2	2255.7	2713.4	2233.7	2669.3	2276.7	2070.1	2622.8	3315.5	2605.1	4067.3	2322.4	1984.8	2473.8	3150.7	2705.6	3480.7	2062.1	1992.6	1837.5	2405.1	2191.8	3373.3	0.00791765
PyrE_SMU_1221	Orotate phosphoribosyltransferase OS=Streptococcus mutans serotype c (strain ATCC 700610 / UA159) OX=210007 GN=pyrE PE=1 SV=1	pyrE	SMU.1221	K00762	M00051	Pathway modules; Nucleotide metabolism; Pyrimidine metabolism	Nucleotide transport and metabolism	Q8DTV2	Orotate phosphoribosyltransferase OS=Streptococcus mutans serotype c (strain ATCC 700610 / UA159) OX=210007 GN=pyrE PE=1 SV=1	22.8	13	13	3327.5	2990.3	2966.9	3338.4	3616.8	3245.5	3305.6	2839.9	3242.6	4370	3251.4	3766	3038.1	2770	3093.7	3994.4	3669.3	4120.3	3855.9	3446.2	3431.1	4011.7	3205.9	4246.6	0.0144089
RecG_SMU_1833	ATP-dependent DNA helicase RecG OS=Streptococcus mutans serotype c (strain ATCC 700610 / UA159) OX=210007 GN=recG PE=3 SV=1	recG	SMU.1833	K03655	0	0	Replication, recombination and repair	Q8DSF5	ATP-dependent DNA helicase RecG OS=Streptococcus mutans serotype c (strain ATCC 700610 / UA159) OX=210007 GN=recG PE=3 SV=1	75.3	23	23	1759.2	1737.6	1539.5	2646.5	2629.2	2126.6	1651.5	1859	1633.4	2060.1	2070.6	1925.1	2349.2	2574.9	2133.4	2425.8	2572.9	2224.2	2022.9	1845.9	1752.6	2865.5	2920.9	2229.4	0.000140429
YabB_SMU_813	Uncharacterized protein OS=Streptococcus mutans serotype c (strain ATCC 700610 / UA159) OX=210007 GN=SMU_813 PE=4 SV=1	yabB	SMU.813		0	0	unknown	Q8DUT3	Uncharacterized protein OS=Streptococcus mutans serotype c (strain ATCC 700610 / UA159) OX=210007 GN=SMU_813 PE=4 SV=1	33.4	18	18	3730.8	3918	2776.5	4004.9	3967.9	2790.6	3932.2	3091.8	2826.5	3997.3	3859	3912.2	3713	3621.1	2649.7	4467.2	4642.4	3529	4547	4043.1	3001	6099	5290	3494.1	0.171342
Rs20_SMU_1127	30S ribosomal protein S20 OS=Streptococcus mutans serotype c (strain ATCC 700610 / UA159) OX=210007 GN=rpsT PE=3 SV=2	rs20	SMU.1127	K02968	0	0	Translation, ribosomal structure and biogenesis	Q8DU30	30S ribosomal protein S20 OS=Streptococcus mutans serotype c (strain ATCC 700610 / UA159) OX=210007 GN=rpsT PE=3 SV=2	8.5	4	4	3572.1	2246.3	2316	2333.6	1918.6	1844.4	3195.1	2513	2152.7	2330.1	1820.1	1394.2	3178.8	2302	2377.7	2400	1529	1826.8	2850.7	2068.2	2139.1	1665.4	1236.5	1839.9	0.0764569
LacR_SMU_1498	Lactose phosphotransferase system repressor OS=Streptococcus mutans serotype c (strain ATCC 700610 / UA159) OX=210007 GN=lacR PE=4 SV=2	lacR	SMU.1498	K02530	0	0	Transcription!!!Carbohydrate transport and metabolism	P26422	Lactose phosphotransferase system repressor OS=Streptococcus mutans serotype c (strain ATCC 700610 / UA159) OX=210007 GN=lacR PE=4 SV=2	28.7	13	13	2659.6	1868.1	2416.6	5449.8	2943.1	3638.1	2450.7	2121.7	2471.1	3306.8	2386.6	2980	2581.5	2018.2	2377.4	3828.5	2920.5	3658	2993.8	2454.2	2665	4166.5	2932.5	4064.6	0.014004
PE_SMU_684	Uncharacterized protein OS=Streptococcus mutans serotype c (strain ATCC 700610 / UA159) OX=210007 GN=SMU_684 PE=4 SV=1	SMU_684_PE	SMU.684		0	0	unknown	Q8DV32	Uncharacterized protein OS=Streptococcus mutans serotype c (strain ATCC 700610 / UA159) OX=210007 GN=SMU_684 PE=4 SV=1	26	15	15	2331.7	3710	3823.6	1867.1	4444.3	4177.8	2062.7	3827.4	3629.2	2851.2	4290.8	4141.2	2178.6	3636.7	3443.8	3269.3	5216.4	5191.7	2486.6	3545.5	4639	2455.2	3920.7	3827.6	0.708907
NadE_SMU_465	NH(3)-dependent NAD(+) synthetase OS=Streptococcus mutans serotype c (strain ATCC 700610 / UA159) OX=210007 GN=nadE PE=3 SV=1	nadE	SMU.465	K01916	M00115!!!M00912	Pathway modules; Metabolism of cofactors and vitamins; Cofactor and vitamin metabolism!!!Pathway modules; Metabolism of cofactors and vitamins; Cofactor and vitamin metabolism	Coenzyme transport and metabolism	Q8CWY4	NH(3)-dependent NAD(+) synthetase OS=Streptococcus mutans serotype c (strain ATCC 700610 / UA159) OX=210007 GN=nadE PE=3 SV=1	30.2	14	15	3205.8	4104.2	3498.3	1827.4	2851.3	2368.9	3050.5	3625	3407.2	3317.7	3010.5	2838.2	3287.3	4147.8	3693	3023	3747.2	3373.1	3121.2	3636.2	3632.4	2344.8	2574.7	2234.7	0.0010844
YpjG_SMU_902	Putative ABC transporter, ATP-binding protein OS=Streptococcus mutans serotype c (strain ATCC 700610 / UA159) OX=210007 GN=SMU_902 PE=4 SV=1	ypjG	SMU.902	K15738	0	0	General function prediction only	Q8DUL7	Putative ABC transporter, ATP-binding protein OS=Streptococcus mutans serotype c (strain ATCC 700610 / UA159) OX=210007 GN=SMU_902 PE=4 SV=1	71.1	20	20	2731.3	2372.7	2462.9	4377.1	3283.1	4109.9	2455.8	2263.4	2175.4	2187.8	2335.2	2079.8	2449.2	2707.2	2607.2	2335.5	2450.5	2696.4	2851.7	2624.6	3144.6	3350.1	3533.1	4525.9	3.3034e-05
YlmE_PE_SMU_553	Pyridoxal phosphate homeostasis protein OS=Streptococcus mutans serotype c (strain ATCC 700610 / UA159) OX=210007 GN=ylmE PE=3 SV=1	ylmE_PE	SMU.553	K06997	0	0	Coenzyme transport and metabolism	Q8DVD8	Pyridoxal phosphate homeostasis protein OS=Streptococcus mutans serotype c (strain ATCC 700610 / UA159) OX=210007 GN=ylmE PE=3 SV=1	25.4	16	16	3884	5285.9	3147.7	4181.9	6404	3666.1	3660.6	5271.6	2851.6	4042.1	5271.1	2823.4	3818.4	5631.7	3343	4031.2	5621.1	3485.9	4135.5	5943.6	3689.7	3804.7	5293.5	3853.3	0.988963
HisC_SMU_1273	Histidinol-phosphate aminotransferase OS=Streptococcus mutans serotype c (strain ATCC 700610 / UA159) OX=210007 GN=hisC PE=3 SV=1	hisC	SMU.1273	K00817	M00026	Pathway modules; Amino acid metabolism; Histidine metabolism	Amino acid transport and metabolism	Q8DTQ4	Histidinol-phosphate aminotransferase OS=Streptococcus mutans serotype c (strain ATCC 700610 / UA159) OX=210007 GN=hisC PE=3 SV=1	39.4	16	16	3398.5	3296.3	4049	3102.7	3443.2	3790.6	3080.4	2631.4	3791.9	3710.9	3111	4124	2938	2971.3	3244.7	2819.6	2850.1	3154.3	3195.6	2871.6	3309.1	2795.9	2815.2	3807.5	0.348322
PE_SMU_459	Putative ABC transporter, amino acid binding protein OS=Streptococcus mutans serotype c (strain ATCC 700610 / UA159) OX=210007 GN=SMU_459 PE=4 SV=1	SMU_459_PE	SMU.459	K02030	0	0	Amino acid transport and metabolism!!!Signal transduction mechanisms	Q8DVM1	Putative ABC transporter, amino acid binding protein OS=Streptococcus mutans serotype c (strain ATCC 700610 / UA159) OX=210007 GN=SMU_459 PE=4 SV=1	30.5	16	16	3753.1	3077.9	3660.2	4167.5	2969.7	3470.5	4824.2	4226.6	4336.8	6362.4	6219.9	6039.9	3880.2	2267.6	3785.1	3699.1	2538.9	3307.2	4322.4	4283.9	3240.7	6475.3	8607.7	3710.7	0.00523774
PE_SMU_303	Uncharacterized protein OS=Streptococcus mutans serotype c (strain ATCC 700610 / UA159) OX=210007 GN=SMU_303 PE=4 SV=1	SMU_303_PE	SMU.303		0	0	unknown	Q8DVZ0	Uncharacterized protein OS=Streptococcus mutans serotype c (strain ATCC 700610 / UA159) OX=210007 GN=SMU_303 PE=4 SV=1	28.7	14	14	2645.9	2282.1	2741.6	3648.9	4379.9	4703	1851.6	1820.9	2350.7	2160	2928	3322.4	1893.4	2305.6	2796.8	2493.7	2903.6	3298.4	2690.5	2422.7	3556.7	5360.4	6697.6	4464.6	3.30616e-05
TrkA_PE_SMU_1708	Putative potassium uptake system protein TrkA OS=Streptococcus mutans serotype c (strain ATCC 700610 / UA159) OX=210007 GN=trkA PE=4 SV=1	trkA_PE	SMU.1708	K03499	0	0	Inorganic ion transport and metabolism!!!Signal transduction mechanisms	Q8DSR3	Putative potassium uptake system protein TrkA OS=Streptococcus mutans serotype c (strain ATCC 700610 / UA159) OX=210007 GN=trkA PE=4 SV=1	50.7	18	18	4149.6	4134.5	4304.4	3548.1	2976.6	2976.8	4112.7	4163.2	4221	2997.1	2980	3032.4	4057.4	3993.6	4167.8	2853.9	3202.1	2987.3	4774.5	4255	4835.5	4119.8	4206.6	2986.8	1.85376e-05
GbpD_SMU_772	Glucan-binding protein D with lipase activity BglB-like protein OS=Streptococcus mutans serotype c (strain ATCC 700610 / UA159) OX=210007 GN=gbpD PE=4 SV=1	gbpD	SMU.772		0	0	unknown	Q8DUW9	Glucan-binding protein D with lipase activity BglB-like protein OS=Streptococcus mutans serotype c (strain ATCC 700610 / UA159) OX=210007 GN=gbpD PE=4 SV=1	79.7	18	18	1266.6	4802.6	2373.6	481.4	1321.8	1234.9	4248.1	3934.8	7329.3	303.7	1813	1893.5	3840.7	4601	3765	417.3	732.1	620.2	1538	4345.4	1677.6	460.5	627.5	633.6	0.000931272
PE_SMU_1470c	Uncharacterized protein OS=Streptococcus mutans serotype c (strain ATCC 700610 / UA159) OX=210007 GN=SMU_1470c PE=4 SV=1	SMU_1470c_PE	SMU.1470c		0	0	unknown	Q8DT94	Uncharacterized protein OS=Streptococcus mutans serotype c (strain ATCC 700610 / UA159) OX=210007 GN=SMU_1470c PE=4 SV=1	24.6	17	17	2534	3358.9	2623.2	4027.2	4985.8	3999.5	2684	2716	2752.3	4764.8	3970.9	4500.4	2830.5	3279.1	2749.4	4136.3	5060.5	5056.6	2610.3	2690.7	2318.3	3336.2	3874.6	3958.6	5.03674e-06
PunA_SMU_1229	Purine nucleoside phosphorylase OS=Streptococcus mutans serotype c (strain ATCC 700610 / UA159) OX=210007 GN=punA PE=1 SV=1	punA	SMU.1229	K03783	0	0	Nucleotide transport and metabolism	Q8DTU4	Purine nucleoside phosphorylase OS=Streptococcus mutans serotype c (strain ATCC 700610 / UA159) OX=210007 GN=punA PE=1 SV=1	28.8	11	11	2448.1	4056.7	2227.5	1895.5	4408.1	2279	2539.5	3776.5	2191.5	3082.2	4244.6	2446	2426.1	5002.3	2384.9	2923.5	5721.1	3176.7	2771.6	3119.5	2817.1	2675.3	4805	2433.1	0.938281
RadA_SMU_327	DNA repair protein RadA OS=Streptococcus mutans serotype c (strain ATCC 700610 / UA159) OX=210007 GN=radA PE=3 SV=1	radA	SMU.327	K04485	0	0	Replication, recombination and repair	Q8DVY2	DNA repair protein RadA OS=Streptococcus mutans serotype c (strain ATCC 700610 / UA159) OX=210007 GN=radA PE=3 SV=1	51.1	17	17	2100.6	2144.4	1489.3	3221.7	3143.3	2420.4	1996	2219.7	1432.5	2586.5	3015.8	1831.8	2229.8	2546.4	1552.8	2593.5	3166.7	1815.1	2130	2462.8	1602.9	3037.6	4092.3	2692.4	0.0507506
DnaB_SMU_1922	Putative chromosome replication protein OS=Streptococcus mutans serotype c (strain ATCC 700610 / UA159) OX=210007 GN=dnaB PE=4 SV=1	dnaB	SMU.1922	K03346	0	0	Replication, recombination and repair	Q8DS89	Putative chromosome replication protein OS=Streptococcus mutans serotype c (strain ATCC 700610 / UA159) OX=210007 GN=dnaB PE=4 SV=1	45.3	17	17	3374.8	2709.6	4255.7	4727.7	3551.1	4751.9	3277.9	2417.8	3945.3	3764.1	3048.2	3717.1	3321.5	2597.4	4384.3	4026.1	3404.8	4411.7	4189.9	3234.7	4981.3	5643.3	4267.8	4751.7	0.140507
MurF_SMU_603	UDP-N-acetylmuramoyl-tripeptide--D-alanyl-D-alanine ligase OS=Streptococcus mutans serotype c (strain ATCC 700610 / UA159) OX=210007 GN=murF PE=3 SV=1	murF	SMU.603	K01929	0	0	Cell wall/membrane/envelope biogenesis	Q8DV96	UDP-N-acetylmuramoyl-tripeptide--D-alanyl-D-alanine ligase OS=Streptococcus mutans serotype c (strain ATCC 700610 / UA159) OX=210007 GN=murF PE=3 SV=1	49.8	20	20	3389.7	2031.1	1901.3	3896.8	2345.2	2381.3	3160.1	1997.6	1856.8	3331.2	2083.9	2227.5	3319.9	2210.6	1952.9	3968.9	2555.7	2488.4	3397.2	2084.4	2073.4	3827.1	2197.9	2520.3	0.953148
YbiE_SMU_1240c	Putative nitroreductase OS=Streptococcus mutans serotype c (strain ATCC 700610 / UA159) OX=210007 GN=SMU_1240c PE=4 SV=1	ybiE	SMU.1240c		0	0	unknown	Q8DTT3	Putative nitroreductase OS=Streptococcus mutans serotype c (strain ATCC 700610 / UA159) OX=210007 GN=SMU_1240c PE=4 SV=1	22.7	10	10	3971.9	4436.6	3851	2668.9	2697.1	2366.9	4145.7	3738.3	4059.9	2917.3	2877.9	2924.6	3468.3	3872.6	3532	2338.9	2307.3	1942.7	4223.1	4413.2	4064.3	4698.7	4583.9	2849.6	5.20069e-05
ManA_SMU_1839	Mannose-6-phosphate isomerase OS=Streptococcus mutans serotype c (strain ATCC 700610 / UA159) OX=210007 GN=pmi PE=3 SV=2	manA	SMU.1839	K01809	M00114	Pathway modules; Carbohydrate metabolism; Other carbohydrate metabolism	Carbohydrate transport and metabolism	Q59935	Mannose-6-phosphate isomerase OS=Streptococcus mutans serotype c (strain ATCC 700610 / UA159) OX=210007 GN=pmi PE=3 SV=2	35.4	15	15	2954	3040	2657.5	3768.5	4559.4	3566.5	3094.4	2751.5	2698	4324.5	3497.6	3895.7	3200.1	3827.7	4037.1	5610.6	6098	5915.8	4002.2	3672.3	3302.8	5809.6	5266.2	3585.2	5.05744e-05
ArgH_SMU_335	Argininosuccinate lyase OS=Streptococcus mutans serotype c (strain ATCC 700610 / UA159) OX=210007 GN=argH PE=3 SV=1	argH	SMU.335	K01755	M00844!!!M00845!!!M00029	Pathway modules; Amino acid metabolism; Arginine and proline metabolism!!!Pathway modules; Amino acid metabolism; Arginine and proline metabolism!!!Pathway modules; Amino acid metabolism; Arginine and proline metabolism	Amino acid transport and metabolism	Q8DVX5	Argininosuccinate lyase OS=Streptococcus mutans serotype c (strain ATCC 700610 / UA159) OX=210007 GN=argH PE=3 SV=1	51.5	19	19	2732.9	2445.9	2526.3	2163.1	2225.2	2470.5	2376.8	2231.4	2399.6	1993.4	1907	2283.9	2985.5	3033.6	3077.4	2265.7	2181.9	2289.7	3006.3	2582.1	4115.8	2036.9	2066	2351.1	0.00179568
YrbA_SMU_1387	Putative oxidoreductase OS=Streptococcus mutans serotype c (strain ATCC 700610 / UA159) OX=210007 GN=SMU_1387 PE=4 SV=1	yrbA	SMU.1387		0	0	unknown	Q8DTG0	Putative oxidoreductase OS=Streptococcus mutans serotype c (strain ATCC 700610 / UA159) OX=210007 GN=SMU_1387 PE=4 SV=1	36.8	18	18	3746.6	4333.3	4117.8	3118	3851.8	3700.4	4192.6	4218.3	4436.9	5276.4	4377.1	5778.9	4670.8	4539.6	4489.1	5545.1	5800.8	5656	4396.7	4453.9	4434.7	4602.6	4360.6	3414.4	0.00016901
SMU_1078c	Putative ABC transporter, ATP-binding protein OS=Streptococcus mutans serotype c (strain ATCC 700610 / UA159) OX=210007 GN=SMU_1078c PE=4 SV=1	SMU_1078c	SMU.1078c	K06147	0	0	Defense mechanisms	Q8DU71	Putative ABC transporter, ATP-binding protein OS=Streptococcus mutans serotype c (strain ATCC 700610 / UA159) OX=210007 GN=SMU_1078c PE=4 SV=1	65.3	22	23	2765.8	2082.5	2262.5	3524.8	2607.5	2875.2	2627.3	2140.8	2223.8	2977.4	2676.8	2350	2955.1	2506.3	2617.8	2998.6	2389.3	2348.5	2764.4	2240.2	2158.6	2850.7	2733.1	3342.9	0.154687
GlmU_SMU_1635	Bifunctional protein GlmU OS=Streptococcus mutans serotype c (strain ATCC 700610 / UA159) OX=210007 GN=glmU PE=3 SV=1	glmU	SMU.1635	K04042	M00909	Pathway modules; Carbohydrate metabolism; Other carbohydrate metabolism	Cell wall/membrane/envelope biogenesis	Q8DSX2	Bifunctional protein GlmU OS=Streptococcus mutans serotype c (strain ATCC 700610 / UA159) OX=210007 GN=glmU PE=3 SV=1	49.9	15	15	5027.8	3589.6	3844.8	6337.3	4533.7	5046.7	3573.1	3282.4	3144.9	3409.6	2653.3	2405.7	4498.9	3884.2	4004.8	4494.7	3687.7	4195.3	4621.2	3793.1	4544.5	5841.2	5038.1	5090.3	0.000555264
RluB_SMU_1711	Pseudouridine synthase OS=Streptococcus mutans serotype c (strain ATCC 700610 / UA159) OX=210007 GN=rluB PE=3 SV=1	rluB	SMU.1711	K06178	0	0	Translation, ribosomal structure and biogenesis	Q8DSR0	Pseudouridine synthase OS=Streptococcus mutans serotype c (strain ATCC 700610 / UA159) OX=210007 GN=rluB PE=3 SV=1	27.2	16	16	3211.7	2831.9	3185.1	5116.9	3457.9	3524.7	3209.3	2979.5	2917.7	3157.4	2673.9	2477.3	3560.7	3079.9	3404.1	3882	3167.1	3031	4190	3745.2	4055.9	5024.3	4505.2	3845.6	0.00466812
HprT_SMU_14	Hypoxanthine-guanine phosphoribosyltransferase OS=Streptococcus mutans serotype c (strain ATCC 700610 / UA159) OX=210007 GN=hpt PE=3 SV=1	hprT	SMU.14	K00760	0	0	Nucleotide transport and metabolism	Q8DWM8	Hypoxanthine-guanine phosphoribosyltransferase OS=Streptococcus mutans serotype c (strain ATCC 700610 / UA159) OX=210007 GN=hpt PE=3 SV=1	20.5	12	12	3658.1	2699.5	2449	4877.1	3417.4	3250.2	3642	2633.6	2207.3	2537.3	2670.9	1903.1	3810.8	3023.7	2520.4	3522.9	2659.9	2386.7	3851.7	2994	2699.7	5525.5	3913	3355.7	0.112701
PE_SMU_503c	Uncharacterized protein OS=Streptococcus mutans serotype c (strain ATCC 700610 / UA159) OX=210007 GN=SMU_503c PE=4 SV=1	SMU_503c_PE	SMU.503c		0	0	unknown	Q8DVI5	Uncharacterized protein OS=Streptococcus mutans serotype c (strain ATCC 700610 / UA159) OX=210007 GN=SMU_503c PE=4 SV=1	22.5	9	9	3487.1	4285.4	2585.6	410.3	447.4	293.9	2929.8	3170.9	2356.5	741.6	1370.5	670.4	1574.7	2507.8	1510.3	399.1	429.4	204	1798	2494.6	1242.5	355.7	453.6	506.7	1.239e-06
Rnc_SMU_1514	Ribonuclease 3 OS=Streptococcus mutans serotype c (strain ATCC 700610 / UA159) OX=210007 GN=rnc PE=3 SV=1	rnc	SMU.1514	K03685	0	0	Transcription	Q8DT66	Ribonuclease 3 OS=Streptococcus mutans serotype c (strain ATCC 700610 / UA159) OX=210007 GN=rnc PE=3 SV=1	26	14	14	5899.4	5527	6692.8	2479.7	3070.7	3136.2	5464.3	4933.1	6808.7	2234.9	2473.7	2394.6	5462.2	5177.2	6063.9	2343.1	2576.4	2873.2	6362.1	6261.7	6631.6	2472.1	2595.4	2947.4	3.60389e-09
PE_SMU_606	Uncharacterized protein OS=Streptococcus mutans serotype c (strain ATCC 700610 / UA159) OX=210007 GN=SMU_606 PE=4 SV=1	SMU_606_PE	SMU.606		0	0	unknown	Q8DV93	Uncharacterized protein OS=Streptococcus mutans serotype c (strain ATCC 700610 / UA159) OX=210007 GN=SMU_606 PE=4 SV=1	48.5	21	21	2465.1	2638.9	2474.3	2811.3	2961.9	2557	3084.1	4447.5	2698.6	3468.6	3147.8	3961.8	3278.8	2833.2	2565.8	3415.9	3512.4	3500.6	2974.4	3149.5	2234.6	2677.6	2778.4	3104.3	0.0740938
TrmA_yfjO_SMU_1779c	Uncharacterized RNA methyltransferase SMU_1779c OS=Streptococcus mutans serotype c (strain ATCC 700610 / UA159) OX=210007 GN=SMU_1779c PE=3 SV=1	trmA_yfjO	SMU.1779c		0	0	unknown	Q8DSK3	Uncharacterized RNA methyltransferase SMU_1779c OS=Streptococcus mutans serotype c (strain ATCC 700610 / UA159) OX=210007 GN=SMU_1779c PE=3 SV=1	52.5	21	21	2823.3	2184.4	2857.8	3291.5	2818.3	3054	2296.5	2091.4	2724.1	1579.8	1940.1	1886.2	2457.1	2325.7	2810.6	2352.2	2133.3	2301.7	2830.5	2324	2850.1	3453.4	2937.4	3305.1	0.000233326
PE_SMU_905	Putative ABC transporter, ATP-binding protein OS=Streptococcus mutans serotype c (strain ATCC 700610 / UA159) OX=210007 GN=SMU_905 PE=4 SV=1	SMU_905_PE	SMU.905	K18887	0	0	Defense mechanisms	Q8DUL6	Putative ABC transporter, ATP-binding protein OS=Streptococcus mutans serotype c (strain ATCC 700610 / UA159) OX=210007 GN=SMU_905 PE=4 SV=1	65.1	19	19	2609.1	2388.7	2305.6	4157.9	2656.7	2860.7	2674.8	2478.4	2438.5	1588.9	1741.5	1479.8	3924.3	2477.5	2481.4	1950.5	1243.5	1211.7	2843	2541.2	2392.9	2193.9	1966.3	2991.4	0.00590524
LguL_SMU_1603	Putative lactoylglutathione lyase OS=Streptococcus mutans serotype c (strain ATCC 700610 / UA159) OX=210007 GN=lguL PE=4 SV=1	lguL	SMU.1603	K01759	0	0	Secondary metabolites biosynthesis, transport and catabolism	Q8DSZ8	Putative lactoylglutathione lyase OS=Streptococcus mutans serotype c (strain ATCC 700610 / UA159) OX=210007 GN=lguL PE=4 SV=1	15.3	9	9	3729.4	4744	3980.8	3927.8	4397.9	3814.2	4923.5	4301.8	4381	5150.9	6491.7	7036.5	4992.5	4567.7	4087.5	4893	4699.8	4181.7	4264.2	4815.8	3136.2	4987.7	5520	3050	0.0409916
AtpE_SMU_1531	ATP synthase subunit delta OS=Streptococcus mutans serotype c (strain ATCC 700610 / UA159) OX=210007 GN=atpH PE=3 SV=2	atpE	SMU.1531	K02113	M00157	Pathway modules; Energy metabolism; ATP synthesis	Energy production and conversion	P95786	ATP synthase subunit delta OS=Streptococcus mutans serotype c (strain ATCC 700610 / UA159) OX=210007 GN=atpH PE=3 SV=2	20.4	14	14	3968.7	4298.5	5683.9	2233.3	2156.6	3152.6	3666.6	3662.6	5098	1652	1697.4	2124.8	3726.2	3716.3	4653.2	1640.3	1608.9	2290.3	3647.2	3918.6	5722.6	2499.1	3097.5	3384.7	0.00022599
DapH_SMU_317	2,3,4,5-tetrahydropyridine-2,6-dicarboxylate N-acetyltransferase OS=Streptococcus mutans serotype c (strain ATCC 700610 / UA159) OX=210007 GN=dapH PE=3 SV=1	dapH	SMU.317	K00674	0	0	unknown	Q8DVY7	2,3,4,5-tetrahydropyridine-2,6-dicarboxylate N-acetyltransferase OS=Streptococcus mutans serotype c (strain ATCC 700610 / UA159) OX=210007 GN=dapH PE=3 SV=1	24.1	12	12	5753.1	2821.9	3656.2	4491.9	2868	3344.2	5904.6	2916.4	3548.5	4977.2	3221.8	3833.3	6540.4	3121.2	3714.3	5312.8	3193.7	3664.5	5326.3	3035	3917.3	4437	2753.4	3033	0.979493
PE_SMU_651c	Putative ABC transporter, substrate-binding protein OS=Streptococcus mutans serotype c (strain ATCC 700610 / UA159) OX=210007 GN=SMU_651c PE=4 SV=1	SMU_651c_PE	SMU.651c	K02051	0	0	Inorganic ion transport and metabolism	Q8DV57	Putative ABC transporter, substrate-binding protein OS=Streptococcus mutans serotype c (strain ATCC 700610 / UA159) OX=210007 GN=SMU_651c PE=4 SV=1	36.7	20	20	835.8	1975.6	1384.4	7573.9	6462.1	4432.8	2346.3	4063.1	2849.1	1507.5	1460.8	1584.6	1610.2	1314.8	1480.9	685.4	955.9	734	1755.5	3607.9	682	4666.7	8405.6	2362.4	0.00141382
PrfB_SMU_1326	Peptide chain release factor 2 OS=Streptococcus mutans serotype c (strain ATCC 700610 / UA159) OX=210007 GN=rf2 PE=3 SV=1	prfB	SMU.1326	K02836	0	0	unknown	Q8DTK9	Peptide chain release factor 2 OS=Streptococcus mutans serotype c (strain ATCC 700610 / UA159) OX=210007 GN=rf2 PE=3 SV=1	36.9	15	15	4320.2	4176.8	3617.9	2070.8	2758.2	2264.4	4264.5	4068.1	3580.8	2395.3	2567.5	3392.9	4071.6	4606.7	3317.4	2818.3	3027.1	2539.8	4385.6	4601.1	3995.7	2696.8	2693.9	2270.9	2.99619e-05
PE_SMU_1479	Uncharacterized protein OS=Streptococcus mutans serotype c (strain ATCC 700610 / UA159) OX=210007 GN=SMU_1479 PE=4 SV=1	SMU_1479_PE	SMU.1479		0	0	unknown	Q8DT86	Uncharacterized protein OS=Streptococcus mutans serotype c (strain ATCC 700610 / UA159) OX=210007 GN=SMU_1479 PE=4 SV=1	6.2	8	8	5040	3704.8	4973.3	2982.5	2192.5	2759.5	6039.1	3348.9	5211.3	6226.7	4100.9	7520.2	5773.1	3247.9	4609.8	4010.8	2416.9	3079.7	5005.5	3186.8	4234.8	3903.5	2156.6	2935.3	0.027833
SMU_1307c	Uncharacterized protein OS=Streptococcus mutans serotype c (strain ATCC 700610 / UA159) OX=210007 GN=SMU_1307c PE=4 SV=1	SMU_1307c_	SMU.1307c		0	0	unknown	Q8DTM6	Uncharacterized protein OS=Streptococcus mutans serotype c (strain ATCC 700610 / UA159) OX=210007 GN=SMU_1307c PE=4 SV=1	29.1	16	16	5214.8	5508.8	4303.1	6502.3	6392	4894.8	4655.6	5461.7	3972.3	5196.9	6548.9	4183.5	4440.1	5285.4	3785.5	4414.4	5092.4	4050.3	3858.2	3923.9	3195.5	1993.3	2481.4	3063.4	0.00163853
GpsB_SMU_471	Cell cycle protein GpsB OS=Streptococcus mutans serotype c (strain ATCC 700610 / UA159) OX=210007 GN=gpsB PE=3 SV=1	gpsB	SMU.471		0	0	unknown	Q8DVL1	Cell cycle protein GpsB OS=Streptococcus mutans serotype c (strain ATCC 700610 / UA159) OX=210007 GN=gpsB PE=3 SV=1	13	7	7	2294.8	2533.7	1660.3	1356.7	1529.1	1064.5	2513.4	2266.8	1881.4	2571.1	2197.4	1785.2	2443.9	2563.3	1812.9	2102.8	2270.3	1721.4	2241.9	2365	1648.3	1465.4	1519.7	1063.4	0.0131043
SsuRB_SMU_506	Type-2 restriction enzyme OS=Streptococcus mutans serotype c (strain ATCC 700610 / UA159) OX=210007 GN=SMU_506 PE=3 SV=1	ssuRB	SMU.506	K01155	0	0	0	Q8DVI2	Type-2 restriction enzyme OS=Streptococcus mutans serotype c (strain ATCC 700610 / UA159) OX=210007 GN=SMU_506 PE=3 SV=1	36.4	16	16	1421.2	3132.3	2809	2524.8	4443.1	4386.8	1382.2	2927.8	2499.4	1989.7	3569.1	2947.5	1665.6	3787	3504.1	1941	4090.9	3541.3	1964.7	3795.1	3766.1	2433.1	5036.8	4873.7	0.45475
SloA_SMU_182	Putative ABC transporter, ATP-binding protein possible iron and/or manganese ABC transport system OS=Streptococcus mutans serotype c (strain ATCC 700610 / UA159) OX=210007 GN=sloA PE=4 SV=1	sloA	SMU.182	K10830	0	0	Inorganic ion transport and metabolism	Q8DW86	Putative ABC transporter, ATP-binding protein possible iron and/or manganese ABC transport system OS=Streptococcus mutans serotype c (strain ATCC 700610 / UA159) OX=210007 GN=sloA PE=4 SV=1	26.8	14	14	2137.1	2844.1	1970.8	2649.6	3813.5	4660	2561.6	4267	2916	5443.8	9882.7	7531.5	1609.5	2650.5	1747.9	5308.5	5988.3	3702.9	2319.8	3516.8	1458.2	1866.7	4013.1	2731.9	0.00039496
CinA_SMU_2086	Putative competence-damage inducible protein OS=Streptococcus mutans serotype c (strain ATCC 700610 / UA159) OX=210007 GN=cinA PE=1 SV=1	cinA	SMU.2086	K03742	0	0	Replication, recombination and repair!!!Coenzyme transport and metabolism	Q8DRX2	Putative competence-damage inducible protein OS=Streptococcus mutans serotype c (strain ATCC 700610 / UA159) OX=210007 GN=cinA PE=1 SV=1	45.7	14	14	2674.8	3567.4	4468.1	3827.9	3771.1	4968.2	2826.2	3279.1	4301.2	2129.1	3143	4472.8	2305.8	2961.2	3438.4	2312.7	2971.6	3698.4	2862.4	3515.6	4552.8	4146.4	4765.8	5924.5	0.128157
MetN_SMU_1939c	Methionine import ATP-binding protein MetN OS=Streptococcus mutans serotype c (strain ATCC 700610 / UA159) OX=210007 GN=metN PE=3 SV=1	metN	SMU.1939c	K02071	0	0	unknown	Q93DA2	Methionine import ATP-binding protein MetN OS=Streptococcus mutans serotype c (strain ATCC 700610 / UA159) OX=210007 GN=metN PE=3 SV=1	39.1	17	17	3297.6	3762.4	3495.8	4548.6	5305.8	6508.3	4220.7	5035.6	4055.8	3960.9	5766.2	4585.6	4071.2	3978.8	4952	2830.8	2840.4	3711.1	3619.7	4925.2	3983.9	4346.6	5322.8	4267.7	0.0155302
SMU_1337c	Putative alpha/beta superfamily hydrolase OS=Streptococcus mutans serotype c (strain ATCC 700610 / UA159) OX=210007 GN=SMU_1337c PE=4 SV=1	SMU_1337	SMU.1337c		0	0	unknown	Q8DTK0	Putative alpha/beta superfamily hydrolase OS=Streptococcus mutans serotype c (strain ATCC 700610 / UA159) OX=210007 GN=SMU_1337c PE=4 SV=1	28.9	12	12	4645.1	2121.3	4827.8	4418.9	3942.6	5271.5	2369.1	5540	3195.4	2963.4	3977.9	2823	2586.7	2201.9	2068.8	4571.1	4494.9	3767.9	2286.1	2074.8	2799.6	1314.6	1912	2099	0.012459
PE_SMU_187c	tRNA-dihydrouridine synthase OS=Streptococcus mutans serotype c (strain ATCC 700610 / UA159) OX=210007 GN=SMU_187c PE=3 SV=1	SMU_187c_PE	SMU.187c		0	0	unknown	Q8DW83	tRNA-dihydrouridine synthase OS=Streptococcus mutans serotype c (strain ATCC 700610 / UA159) OX=210007 GN=SMU_187c PE=3 SV=1	35.6	17	17	2634	2125.7	2160.3	2731.4	2605.8	2263	2527	2639.2	2003.6	2702.9	3142.5	2412.3	2560.4	2488.8	2285.3	3949.1	4116.4	3683.8	2825.1	2677	2542.7	3209.6	2103.5	2363.6	0.000353775
RgpF_SMU_830	RgpFc protein OS=Streptococcus mutans serotype c (strain ATCC 700610 / UA159) OX=210007 GN=rgpF PE=4 SV=1	rgpF	SMU.830	K07272	0	0	Cell wall/membrane/envelope biogenesis	Q8DUS1	RgpFc protein OS=Streptococcus mutans serotype c (strain ATCC 700610 / UA159) OX=210007 GN=rgpF PE=4 SV=1	68.3	19	19	3410.4	2202.5	2452.2	4625.9	3676	3870.4	2817.1	2532.6	1998.9	3278.9	2444	2004.4	3052.9	2667.1	2800.9	3389.8	2942.8	2858.2	3075.6	2356.4	2662.6	2964.4	2223.6	3756.8	0.0367865
FabD_SMU_1344c	Putative malonyl-CoA acyl-carrier-protein transacylase OS=Streptococcus mutans serotype c (strain ATCC 700610 / UA159) OX=210007 GN=SMU_1344c PE=4 SV=1	fabD	SMU.1344c		0	0	unknown	Q8DTJ3	Putative malonyl-CoA acyl-carrier-protein transacylase OS=Streptococcus mutans serotype c (strain ATCC 700610 / UA159) OX=210007 GN=SMU_1344c PE=4 SV=1	47.1	18	18	4534	2394.4	5177.7	4781.1	3914.4	5189.1	2430.3	4357.2	3650.7	2591.9	2794.3	2486.1	2806.5	2294.8	2568.5	3717.8	2893	3071.4	2441.3	1435.9	3049.5	1856.7	967.2	1563.7	0.00279534
PE_SMU_2075c	Uncharacterized protein OS=Streptococcus mutans serotype c (strain ATCC 700610 / UA159) OX=210007 GN=SMU_2075c PE=4 SV=1	SMU_2075c_PE	SMU.2075c		0	0	unknown	Q8DRY1	Uncharacterized protein OS=Streptococcus mutans serotype c (strain ATCC 700610 / UA159) OX=210007 GN=SMU_2075c PE=4 SV=1	60.8	13	13	2010.2	2418.1	2805.8	2806.3	3323.9	3446.9	1939.2	2806.5	2608.4	2131.3	3760.5	2768.2	2412.7	3202.5	3076.9	2512.6	3982.9	3161.2	1711.9	2212.1	2474.7	2109.9	2975	3320.9	0.243177
SMU_1297	Probable bifunctional oligoribonuclease and PAP phosphatase NrnA OS=Streptococcus mutans serotype c (strain ATCC 700610 / UA159) OX=210007 GN=nrnA PE=1 SV=1	SMU_1297	SMU.1297	K06881	0	0	Nucleotide transport and metabolism!!!Signal transduction mechanisms	Q8DTN6	Probable bifunctional oligoribonuclease and PAP phosphatase NrnA OS=Streptococcus mutans serotype c (strain ATCC 700610 / UA159) OX=210007 GN=nrnA PE=1 SV=1	34.6	18	18	2160.3	3762.6	2438.1	1549.8	2435.2	1755	3005.4	3357.1	3253.7	4114	4352.3	3238.2	3420.9	4330.1	3308.6	3603.3	4296.9	2864.4	2705.7	3761.9	2743.4	2105.4	2491.1	1654.4	0.00463203
PE_SMU_260	Uncharacterized protein OS=Streptococcus mutans serotype c (strain ATCC 700610 / UA159) OX=210007 GN=SMU_260 PE=1 SV=1	SMU_260_PE	SMU.260	K07078	0	0	General function prediction only	Q8DW21	Uncharacterized protein OS=Streptococcus mutans serotype c (strain ATCC 700610 / UA159) OX=210007 GN=SMU_260 PE=1 SV=1	22.4	10	10	2906.2	5969.3	5276.3	1294.7	2016.5	1953.6	4616.7	5370.2	6088.1	1647.9	2646.4	2925	4800.6	7342.6	6138.4	2135	3570.1	3725.4	3062	6935.2	3854.5	905.6	1410.6	1857.7	0.000655251
BccP_SMU_1738	Biotin carboxyl carrier protein of acetyl-CoA carboxylase OS=Streptococcus mutans serotype c (strain ATCC 700610 / UA159) OX=210007 GN=bccP PE=4 SV=1	bccP	SMU.1738	K02160	M00376!!!M00082!!!M00613	Pathway modules; Energy metabolism; Carbon fixation!!!Pathway modules; Lipid metabolism; Fatty acid metabolism!!!Signature modules; Module set; Metabolic capacity	Lipid transport and metabolism	Q8DSN7	Biotin carboxyl carrier protein of acetyl-CoA carboxylase OS=Streptococcus mutans serotype c (strain ATCC 700610 / UA159) OX=210007 GN=bccP PE=4 SV=1	16	5	5	762.9	735.7	678.5	1129.3	717.9	821.1	597.9	677.1	671.8	3027.2	2003.8	2286.7	650.5	414.7	566.7	842.2	601.6	759.5	767.7	760.8	784.9	1133.3	1957.1	1625.7	1.25343e-06
PE_SMU_75	Putative D-alanyl-D-alanine carboxypeptidase OS=Streptococcus mutans serotype c (strain ATCC 700610 / UA159) OX=210007 GN=SMU_75 PE=4 SV=1	SMU_75_PE	SMU.75	K07260	M00651	Signature modules; Gene set; Drug resistance	Cell wall/membrane/envelope biogenesis	Q8DWH5	Putative D-alanyl-D-alanine carboxypeptidase OS=Streptococcus mutans serotype c (strain ATCC 700610 / UA159) OX=210007 GN=SMU_75 PE=4 SV=1	27.8	13	13	3786.6	3279.3	4561.8	4048.2	3203.7	4434.8	3583.5	3102.3	4172	4008.4	3127.5	3751.9	3795.5	3465.5	4537.4	3903.7	3287.7	4665.4	3866.7	3076.3	5015.3	4005.4	3597.4	4542.9	0.984192
RgpA_SMU_825	Putative RgpAc glycosyltransferase OS=Streptococcus mutans serotype c (strain ATCC 700610 / UA159) OX=210007 GN=rgpA PE=4 SV=1	rgpA	SMU.825	K12996	0	0	Cell wall/membrane/envelope biogenesis	Q8DUS4	Putative RgpAc glycosyltransferase OS=Streptococcus mutans serotype c (strain ATCC 700610 / UA159) OX=210007 GN=rgpA PE=4 SV=1	42.1	13	13	2584.3	2459.3	1151.4	3082.1	2725.4	1436.9	2275.6	2441.2	1074.1	2488.7	2647.6	1163.6	2433.9	2535.7	1223.5	2680.5	2810.9	1307.3	2595.5	2567	1349	3187.2	3757.5	1557.1	0.921465
NrdG_SMU_667	Ribonucleoside-diphosphate reductase subunit beta OS=Streptococcus mutans serotype c (strain ATCC 700610 / UA159) OX=210007 GN=nrdG PE=3 SV=1	nrdG	SMU.667	K00526	M00053	Pathway modules; Nucleotide metabolism; Pyrimidine metabolism	Nucleotide transport and metabolism	Q8DV43	Ribonucleoside-diphosphate reductase subunit beta OS=Streptococcus mutans serotype c (strain ATCC 700610 / UA159) OX=210007 GN=nrdG PE=3 SV=1	36.8	13	13	1624.8	1908.8	2544.7	1943.9	2394	2884.9	1651.5	1818.3	2410.4	2385.6	2521.6	4465.2	2050.4	2563.6	3017	1621	1834.7	2538.2	1629.4	2013.3	2571.7	1551.3	1804.7	3423.6	0.458693
TrmA_yefA_SMU_788	Uncharacterized RNA methyltransferase SMU_788 OS=Streptococcus mutans serotype c (strain ATCC 700610 / UA159) OX=210007 GN=SMU_788 PE=3 SV=1	trmA_yefA	SMU.788	K03215	0	0	Translation, ribosomal structure and biogenesis	Q8DUV4	Uncharacterized RNA methyltransferase SMU_788 OS=Streptococcus mutans serotype c (strain ATCC 700610 / UA159) OX=210007 GN=SMU_788 PE=3 SV=1	50.8	20	20	2133.2	1476.3	1760.5	2167.2	1711.9	1692.2	1847.1	1486.3	1586.8	2266.4	1518.4	1382	2122	1670	1799.3	2368.5	1909.4	2147	2243.4	1565.3	1824.3	2031.1	1467.5	1671.3	0.640729
PE_SMU_1798c	Uncharacterized protein OS=Streptococcus mutans serotype c (strain ATCC 700610 / UA159) OX=210007 GN=SMU_1798c PE=4 SV=1	SMU_1798c_PE	SMU.1798c		0	0	unknown	Q8DSI7	Uncharacterized protein OS=Streptococcus mutans serotype c (strain ATCC 700610 / UA159) OX=210007 GN=SMU_1798c PE=4 SV=1	22.5	13	13	2945.8	2970.4	3954.9	3570.2	4073.4	4227.1	2724.1	2465.7	3531.8	3211.2	2874.4	3088.2	2952.9	3842.5	5443.6	2853.5	3225.7	3369.5	3488	3021.6	3942.2	4745	4335.9	4372.1	0.0424578
AroD_SMU_777	3-dehydroquinate dehydratase OS=Streptococcus mutans serotype c (strain ATCC 700610 / UA159) OX=210007 GN=aroD PE=1 SV=1	aroD	SMU.777	K03785	M00022	Pathway modules; Amino acid metabolism; Aromatic amino acid metabolism	Amino acid transport and metabolism	Q8DUW4	3-dehydroquinate dehydratase OS=Streptococcus mutans serotype c (strain ATCC 700610 / UA159) OX=210007 GN=aroD PE=1 SV=1	25.8	10	10	2197.1	2101.8	3109.9	2209.9	2095.5	3146.3	2200.5	2252.8	3161.9	2272.6	2443.6	3642	2292.4	2021.8	2776.1	2514.3	2023.6	2673.2	2475.4	2267.8	2735.5	1711.2	1771.7	2628.8	0.818534
GshA_SMU_1999c	Glutamate--cysteine ligase OS=Streptococcus mutans serotype c (strain ATCC 700610 / UA159) OX=210007 GN=SMU_1999c PE=4 SV=1	gshA	SMU.1999c		0	0	unknown	Q8DS38	Glutamate--cysteine ligase OS=Streptococcus mutans serotype c (strain ATCC 700610 / UA159) OX=210007 GN=SMU_1999c PE=4 SV=1	50.4	13	13	2256.4	2470	2543.8	3212.1	4122.7	3622.5	2228.7	2635.3	2440.2	3730.3	4360.1	4008.9	2571.9	2895.8	2772.7	3293.7	4202.3	3886.3	2163.4	2564.7	2397.5	3613.4	4422.5	3337	1.59978e-05
CoaA_SMU_1126	Pantothenate kinase OS=Streptococcus mutans serotype c (strain ATCC 700610 / UA159) OX=210007 GN=coaA PE=3 SV=1	coaA	SMU.1126	K00867	M00120	Pathway modules; Metabolism of cofactors and vitamins; Cofactor and vitamin metabolism	Coenzyme transport and metabolism	Q8DU31	Pantothenate kinase OS=Streptococcus mutans serotype c (strain ATCC 700610 / UA159) OX=210007 GN=coaA PE=3 SV=1	35.7	16	16	2572.5	2332.8	2664.7	4284.9	3100.9	3353.5	2229.4	2160.7	2628.7	3027.3	2829.7	3271.4	2004	2048.8	2404.6	4781.1	3371.2	3762.1	3248.5	2714.3	3852.5	6331.1	4376.3	3620	0.00208844
MvaD_SMU_937	Putative mevalonate diphosphate decarboxylase OS=Streptococcus mutans serotype c (strain ATCC 700610 / UA159) OX=210007 GN=SMU_937 PE=4 SV=1	mvaD	SMU.937	K01597	M00095	Pathway modules; Biosynthesis of terpenoids and polyketides; Terpenoid backbone biosynthesis	Lipid transport and metabolism	Q8DUJ1	Putative mevalonate diphosphate decarboxylase OS=Streptococcus mutans serotype c (strain ATCC 700610 / UA159) OX=210007 GN=SMU_937 PE=4 SV=1	34.9	14	14	3188.2	2517	3211.6	2632.8	2256.9	2975.9	2833.3	2298.4	2888.1	2544.8	2137	2468.1	3135.6	2755.4	3271.6	2461.8	2278.8	2708.2	3117.5	2456.9	3554.8	2360.7	2027.1	3261.9	0.301965
ComB_SMU_287	Putative ComB, accessory factor for ComA OS=Streptococcus mutans serotype c (strain ATCC 700610 / UA159) OX=210007 GN=SMU_287 PE=4 SV=1	comB	SMU.287	K20345	0	0	Defense mechanisms	Q8DW04	Putative ComB, accessory factor for ComA OS=Streptococcus mutans serotype c (strain ATCC 700610 / UA159) OX=210007 GN=SMU_287 PE=4 SV=1	34.1	16	16	3195.2	3774.3	2441.6	3550.7	4263.5	3523.1	2232.8	3540.7	2450.7	3062.7	6850.2	4582.4	2027.2	3879.2	2546.7	2023.7	2854.6	1738.8	2328.9	4960.6	2833.2	3895.2	5092	3122.3	0.142924
PE_SMU_2078c	Putative pre-16S rRNA nuclease OS=Streptococcus mutans serotype c (strain ATCC 700610 / UA159) OX=210007 GN=SMU_2078c PE=3 SV=1	SMU_2078c_PE	SMU.2078c	K07447	0	0	Translation, ribosomal structure and biogenesis!!!Replication, recombination and repair!!!Transcription	Q8DRX8	Putative pre-16S rRNA nuclease OS=Streptococcus mutans serotype c (strain ATCC 700610 / UA159) OX=210007 GN=SMU_2078c PE=3 SV=1	15.5	11	11	2504.4	2710.5	3281.7	2448.5	3643.4	3921	2565.1	2994.6	3209.5	3803.7	3309.7	3545.4	2770.8	2935.3	3706.4	4456.9	3507.5	4184.7	2468.7	2830.2	3193.7	1996.1	1839.2	3235.2	0.0321256
SMU_1160c	Uncharacterized protein OS=Streptococcus mutans serotype c (strain ATCC 700610 / UA159) OX=210007 GN=SMU_1160c PE=4 SV=1	SMU_1160c_	SMU.1160c		0	0	unknown	Q8DTZ9	Uncharacterized protein OS=Streptococcus mutans serotype c (strain ATCC 700610 / UA159) OX=210007 GN=SMU_1160c PE=4 SV=1	39.4	17	17	3170.7	3690.5	3995.7	2316.3	2649.3	3019.6	3075	3151.6	3730.5	3159	2955.3	3771.7	2667.4	3671.5	3339.5	2750.8	3396.6	3605	3274.5	3499.3	4391.7	2961.1	3186.7	2981	0.155672
SMU_1134c	Phosphate import ATP-binding protein PstB 1 OS=Streptococcus mutans serotype c (strain ATCC 700610 / UA159) OX=210007 GN=pstB1 PE=3 SV=1	SMU_1134c	SMU.1134c	K02036	0	0	Inorganic ion transport and metabolism	Q8DU24	Phosphate import ATP-binding protein PstB 1 OS=Streptococcus mutans serotype c (strain ATCC 700610 / UA159) OX=210007 GN=pstB1 PE=3 SV=1	28	14	14	1873.9	2107.4	2265.5	3533.5	3604.2	4185.2	2056.9	2424.1	2241.7	2298.6	2859.7	2869.9	3483.3	2290.9	2490.2	3200.9	3250.9	3406.6	2115.9	2503.5	2875	4044.5	4777.6	5759.7	1.79715e-05
PE_SMU_1853	Uncharacterized protein OS=Streptococcus mutans serotype c (strain ATCC 700610 / UA159) OX=210007 GN=SMU_1853 PE=4 SV=1	SMU_1853_PE	SMU.1853		0	0	unknown	Q8DSE2	Uncharacterized protein OS=Streptococcus mutans serotype c (strain ATCC 700610 / UA159) OX=210007 GN=SMU_1853 PE=4 SV=1	24.9	12	12	4342.1	2957.8	2806.7	5589.6	3374.3	3474.7	4188.8	3130.2	2670.4	4457.4	3189.2	2842.9	4482.2	4017.1	4011.7	4157.4	2719	2700.6	4352.2	2924.7	2671	3022.6	2522.4	3199.4	0.536093
PE_SMU_835	Uncharacterized protein OS=Streptococcus mutans serotype c (strain ATCC 700610 / UA159) OX=210007 GN=SMU_835 PE=4 SV=1	SMU_835_PE	SMU.835		0	0	unknown	Q8DUR8	Uncharacterized protein OS=Streptococcus mutans serotype c (strain ATCC 700610 / UA159) OX=210007 GN=SMU_835 PE=4 SV=1	69	19	19	2832.2	2165.6	2544.9	5273.4	3533.1	4261.9	2872.5	2661.5	2306.6	3435	3387.7	2978.8	3234.2	2094.2	2272.4	3873	3168.3	2877.4	1832.4	1309.2	1093.1	3767.3	3513.8	3055.2	0.000119472
PphA_SMU_483	Putative phosphoprotein phosphatase (PppL protein) OS=Streptococcus mutans serotype c (strain ATCC 700610 / UA159) OX=210007 GN=SMU_483 PE=4 SV=1	pphA	SMU.483	K20074	0	0	Signal transduction mechanisms	Q8DVK2	Putative phosphoprotein phosphatase (PppL protein) OS=Streptococcus mutans serotype c (strain ATCC 700610 / UA159) OX=210007 GN=SMU_483 PE=4 SV=1	27	9	9	2359.3	3300.2	3241.7	1842	2854.3	2690.2	2283.7	3210.1	3028.1	2519	3330	3517.2	2659.2	3629.5	3138.7	2562.4	3519.2	3213.1	2512	3525.6	3197.2	2164.1	3001.1	2319.3	0.520081
SunL_PE_SMU_482	Putative RNA-binding Sun protein possible rRNA methylase OS=Streptococcus mutans serotype c (strain ATCC 700610 / UA159) OX=210007 GN=sunL PE=3 SV=1	sunL_PE	SMU.482	K03500	0	0	Translation, ribosomal structure and biogenesis	Q8DVK3	Putative RNA-binding Sun protein possible rRNA methylase OS=Streptococcus mutans serotype c (strain ATCC 700610 / UA159) OX=210007 GN=sunL PE=3 SV=1	49.6	15	15	2583	2280.2	2809	2690.7	1944.9	2701	2596.1	2026.4	2733.2	1959	2090.1	2943.2	2403.1	2377.1	2746.3	1961.8	1809.9	2495.6	2600.4	2332.8	3100.4	2403.2	2325.6	3166.4	0.686007
DapA_SMU_990	4-hydroxy-tetrahydrodipicolinate synthase OS=Streptococcus mutans serotype c (strain ATCC 700610 / UA159) OX=210007 GN=dapA PE=3 SV=1	dapA	SMU.990	K01714	M00016!!!M00525!!!M00526!!!M00527	Pathway modules; Amino acid metabolism; Lysine metabolism!!!Pathway modules; Amino acid metabolism; Lysine metabolism!!!Pathway modules; Amino acid metabolism; Lysine metabolism!!!Pathway modules; Amino acid metabolism; Lysine metabolism	Amino acid transport and metabolism!!!Cell wall/membrane/envelope biogenesis	Q8DUE5	4-hydroxy-tetrahydrodipicolinate synthase OS=Streptococcus mutans serotype c (strain ATCC 700610 / UA159) OX=210007 GN=dapA PE=3 SV=1	31.8	13	13	2671	2791.7	2112.3	3106.4	4092.6	2760.3	2487	2243.8	1847.8	3310.4	2816.3	2883.4	2128.2	2630.5	1723.1	3265.4	3731.4	3031.7	2845.9	2797.6	2388.5	3458.1	3140.3	3128	0.00494472
GlcR_rdrB_SMU_507	Putative transcriptional regulator (DeoR family) OS=Streptococcus mutans serotype c (strain ATCC 700610 / UA159) OX=210007 GN=SMU_507 PE=4 SV=1	glcR_rdrB	SMU.507		0	0	unknown	Q8DVI1	Putative transcriptional regulator (DeoR family) OS=Streptococcus mutans serotype c (strain ATCC 700610 / UA159) OX=210007 GN=SMU_507 PE=4 SV=1	28.4	15	15	2499.8	2389.8	2817.8	3773.4	2828.5	3276.1	2363.4	2637.1	2770.7	2626.8	2541.3	3013.7	2772.3	2405.8	2663.1	2160.7	2014.3	2277.7	3230.4	3213.1	3240.7	3374.5	3457.5	3631.1	4.37001e-05
TrpE_PE_SMU_532	Anthranilate synthase component 1 OS=Streptococcus mutans serotype c (strain ATCC 700610 / UA159) OX=210007 GN=trpE PE=3 SV=1	trpE_PE	SMU.532	K01657	M00023	Pathway modules; Amino acid metabolism; Aromatic amino acid metabolism	Amino acid transport and metabolism!!!Coenzyme transport and metabolism	Q8DVF8	Anthranilate synthase component 1 OS=Streptococcus mutans serotype c (strain ATCC 700610 / UA159) OX=210007 GN=trpE PE=3 SV=1	51	18	18	3363.1	2628.2	2092.6	3145.4	2561.4	1828.8	3656.1	2982.3	2056.2	3969.3	2127.3	1849.3	4019.6	3093.8	2047.7	3662.5	2394.3	1845.7	3512.7	3283	1744.8	2373.1	1676.6	1653.6	0.817998
ScnR_SMU_1815	Putative response regulator ScnR-like protein OS=Streptococcus mutans serotype c (strain ATCC 700610 / UA159) OX=210007 GN=scnR PE=4 SV=1	scnR	SMU.1815		0	0	unknown	Q8DSH0	Putative response regulator ScnR-like protein OS=Streptococcus mutans serotype c (strain ATCC 700610 / UA159) OX=210007 GN=scnR PE=4 SV=1	26.1	11	12	3333.9	4248.8	3863.9	1878.8	2178.9	1883.7	4495.8	3868.4	3988.5	3212.3	3642.2	3306.4	4700.7	6087	6773.3	3627.5	3490.8	3561.7	4027.9	4363	4253.9	2300.5	2323	1986.3	3.83821e-07
SMU_2139c	50S ribosomal protein L9 OS=Streptococcus mutans serotype c (strain ATCC 700610 / UA159) OX=210007 GN=rplI PE=3 SV=1	SMU_2139c	SMU.2139c	K02939	0	0	Translation, ribosomal structure and biogenesis	Q8DRS8	50S ribosomal protein L9 OS=Streptococcus mutans serotype c (strain ATCC 700610 / UA159) OX=210007 GN=rplI PE=3 SV=1	16.8	14	14	5875.9	8107	6347	4610.7	5712.3	4836.4	7461.8	8860.1	7144	9110.2	7064	7252.3	7246.3	8297.9	7453.5	6197.5	6440.7	5923	6055.6	8486.2	5124	4745	4956.8	4611.9	0.00477019
HisD_SMU_1270	Histidinol dehydrogenase OS=Streptococcus mutans serotype c (strain ATCC 700610 / UA159) OX=210007 GN=hisD PE=3 SV=1	hisD	SMU.1270	K00013	M00026	Pathway modules; Amino acid metabolism; Histidine metabolism	Amino acid transport and metabolism	Q8DTQ7	Histidinol dehydrogenase OS=Streptococcus mutans serotype c (strain ATCC 700610 / UA159) OX=210007 GN=hisD PE=3 SV=1	46.4	14	14	3454.8	2954.7	3144.7	2315.6	2580.1	2410.4	3389	2756.3	2768.5	3978.6	2979.2	3198.7	3592.3	3153.3	2761.6	3035.5	2788.9	2553.4	3963.7	3173.6	3193.5	2407.7	2000.7	2103.4	0.00341038
SMU_1028	Putative hydrolase or acyltransferase OS=Streptococcus mutans serotype c (strain ATCC 700610 / UA159) OX=210007 GN=SMU_1028 PE=4 SV=1	SMU_1028	SMU.1028		0	0	unknown	Q8DUB4	Putative hydrolase or acyltransferase OS=Streptococcus mutans serotype c (strain ATCC 700610 / UA159) OX=210007 GN=SMU_1028 PE=4 SV=1	39.2	18	18	4694.5	3620.2	4129.5	4424.5	3667.9	3884.9	4913.3	3945.8	4405.5	4084.3	3700.2	4709.5	4662.6	3899.1	4372.6	4197.2	3366.6	3587.8	4501	4102.3	3652.4	3400.2	3115.2	3931.2	0.267882
PE_SMU_243	Uncharacterized protein OS=Streptococcus mutans serotype c (strain ATCC 700610 / UA159) OX=210007 GN=SMU_243 PE=4 SV=1	SMU_243_PE	SMU.243		0	0	unknown	Q8DW34	Uncharacterized protein OS=Streptococcus mutans serotype c (strain ATCC 700610 / UA159) OX=210007 GN=SMU_243 PE=4 SV=1	48.3	18	18	2712.7	1992.2	2244.7	4854.9	3586.3	3797.3	2339.5	2158.8	2116.2	2969.7	3126.8	2627.5	2642.2	2400.3	2313.4	3424.2	3012.9	3051	2665.2	2199.4	2244.8	3298.1	3507.7	3872.7	2.46605e-05
ScrA_SMU_1841	PTS system sucrose-specific EIIBCA component OS=Streptococcus mutans serotype c (strain ATCC 700610 / UA159) OX=210007 GN=scrA PE=4 SV=1	scrA	SMU.1841	K02810	0	0	Carbohydrate transport and metabolism!!!Carbohydrate transport and metabolism!!!Carbohydrate transport and metabolism	P12655	PTS system sucrose-specific EIIBCA component OS=Streptococcus mutans serotype c (strain ATCC 700610 / UA159) OX=210007 GN=scrA PE=4 SV=1	69.9	14	14	2575.5	1907.6	2949.5	6429.8	4887.4	6124	2185.2	2860	2472.8	3823	4132.5	3595.7	2215.9	2518.9	2622.1	3996.2	3836.5	3843.3	2937	3060.8	3071.3	6844.1	7041.9	5326.4	8.67801e-08
FtsQ_SMU_550	Cell division protein DivIB OS=Streptococcus mutans serotype c (strain ATCC 700610 / UA159) OX=210007 GN=ftsQ PE=3 SV=1	ftsQ	SMU.550	K03589	0	0	Cell cycle control, cell division, chromosome partitioning	Q8DVE1	Cell division protein DivIB OS=Streptococcus mutans serotype c (strain ATCC 700610 / UA159) OX=210007 GN=ftsQ PE=3 SV=1	42.5	17	17	2006.4	2929.7	2252.8	2167.8	2641.9	2471	1749.9	2872.7	1934.6	1334.8	3017.6	1698	1616.8	2641.4	1936.3	1682.6	2445.5	1855.7	2108.8	2968.5	2778.4	2302.7	3716.3	2799.4	0.453557
Tpn_SMU3198c	Putative conjugative transposon protein OS=Streptococcus mutans serotype c (strain ATCC 700610 / UA159) OX=210007 GN=SMU_198c PE=4 SV=1	tpn	SMU3198c	0	0	0	unknown	Q8DW76	Putative conjugative transposon protein OS=Streptococcus mutans serotype c (strain ATCC 700610 / UA159) OX=210007 GN=SMU_198c PE=4 SV=1	98	19	19	4491.2	1924.6	3363.8	2355.9	1298.1	1156.5	2873	1537	1995.6	2903.3	849.7	1233.1	2649.7	1502.2	1444.2	1571.5	585	861.4	1474.3	668.4	890.2	1073.2	686.2	702.1	0.0252418
PE_SMU_711	Uncharacterized protein OS=Streptococcus mutans serotype c (strain ATCC 700610 / UA159) OX=210007 GN=SMU_711 PE=4 SV=1	SMU_711_PE	SMU.711		0	0	unknown	Q8DV11	Uncharacterized protein OS=Streptococcus mutans serotype c (strain ATCC 700610 / UA159) OX=210007 GN=SMU_711 PE=4 SV=1	14.4	9	9	3175.7	2853	2732.2	3651.5	2915.7	3004	3837.8	3097.7	3294.3	7876.3	5789.9	6783	4009.4	2690.6	2828.2	5965.3	4279.2	4482.3	3812	3494.1	2265.1	2187.5	1990.5	2995.6	1.52532e-05
Bgc_SMU_1432c	Glucanase OS=Streptococcus mutans serotype c (strain ATCC 700610 / UA159) OX=210007 GN=SMU_1432c PE=3 SV=1	bgc	SMU.1432c		0	0	unknown	Q8CVC4	Glucanase OS=Streptococcus mutans serotype c (strain ATCC 700610 / UA159) OX=210007 GN=SMU_1432c PE=3 SV=1	34.1	17	17	2524.4	2765.5	1964	6576.7	3486.9	4274	2559.6	2732.4	2075.5	1984.4	2263.2	1376	3182.8	2417.2	2111.5	3146.4	2669.9	2876.6	2478.3	2873.5	1506.1	3692.7	2890.5	3906.3	0.00473632
PE_SMU_728	Putative oxidoreductase OS=Streptococcus mutans serotype c (strain ATCC 700610 / UA159) OX=210007 GN=SMU_728 PE=4 SV=1	SMU_728_PE	SMU.728		0	0	unknown	Q8DUZ7	Putative oxidoreductase OS=Streptococcus mutans serotype c (strain ATCC 700610 / UA159) OX=210007 GN=SMU_728 PE=4 SV=1	32.2	15	15	3925.1	1731.9	3953.7	1867.2	740.8	2546.5	4188.6	1705	4494	4377.6	1294.6	5141.6	3773.9	1533.4	4049.3	3732.1	1389.3	4264.6	4481.6	2101.2	5296	3538.9	1152	3029.2	0.709504
PpiA_SMU_1631	Peptidyl-prolyl cis-trans isomerase OS=Streptococcus mutans serotype c (strain ATCC 700610 / UA159) OX=210007 GN=SMU_1631 PE=3 SV=1	ppiA	SMU.1631	K03767	0	0	unknown	Q8DSX6	Peptidyl-prolyl cis-trans isomerase OS=Streptococcus mutans serotype c (strain ATCC 700610 / UA159) OX=210007 GN=SMU_1631 PE=3 SV=1	28.6	13	13	2288.5	2091.2	3465.2	3215.8	2497.6	4566.5	2207.1	2231.4	3907.1	2986.4	3334.4	5016.2	2123.2	2182.3	3694.2	2651.2	2754.4	5061.2	2630.7	2586	3371	2931.2	3336.8	4460.4	0.66312
SMU_1081c	Uncharacterized protein OS=Streptococcus mutans serotype c (strain ATCC 700610 / UA159) OX=210007 GN=SMU_1081c PE=4 SV=1	SMU_1081c	SMU.1081c		0	0	unknown	Q8DU68	Uncharacterized protein OS=Streptococcus mutans serotype c (strain ATCC 700610 / UA159) OX=210007 GN=SMU_1081c PE=4 SV=1	37.5	17	17	2869.8	3461.7	2358.9	2916.9	3741.1	2980.7	2411.1	3309.6	2395.8	2629.6	3490.1	1934.6	2353.6	3374.9	2614.2	2805.6	2936.9	2513.8	2705.1	3413.6	2877	3092.4	2820.2	2687.6	0.893539
Rs6_SMU_1860	30S ribosomal protein S6 OS=Streptococcus mutans serotype c (strain ATCC 700610 / UA159) OX=210007 GN=rpsF PE=3 SV=1	rs6	SMU.1860	K02990	0	0	Translation, ribosomal structure and biogenesis	Q8DSD7	30S ribosomal protein S6 OS=Streptococcus mutans serotype c (strain ATCC 700610 / UA159) OX=210007 GN=rpsF PE=3 SV=1	11.2	7	7	2902.1	3009.6	3614.9	2115.6	2402.7	2587.8	2347.7	2454.1	2523.8	1960.8	1641.6	2655.2	1843.3	2811.6	2609.9	1405	1470.6	2296.2	2303.1	3323.6	3441.8	1744.9	1290.5	3186.4	0.0695882
PE_SMU_331	Putative transcriptional regulator OS=Streptococcus mutans serotype c (strain ATCC 700610 / UA159) OX=210007 GN=SMU_331 PE=4 SV=1	SMU_331_PE	SMU.331	K07105	0	0	Transcription!!!Coenzyme transport and metabolism	Q8DVX8	Putative transcriptional regulator OS=Streptococcus mutans serotype c (strain ATCC 700610 / UA159) OX=210007 GN=SMU_331 PE=4 SV=1	19.8	10	10	2659.1	2178.5	2211	6947.6	4769.2	5141.2	2475.4	1923.6	1995	4099.4	2958.5	3569.2	2602	2153.6	2090	4868.7	4677	5178.4	3488.2	2566.4	3230.5	5480.2	4843.5	5065.3	7.30605e-07
SMU_1249c	Uncharacterized protein OS=Streptococcus mutans serotype c (strain ATCC 700610 / UA159) OX=210007 GN=SMU_1249c PE=4 SV=1	SMU_1249c	SMU.1249c		0	0	unknown	Q8DTS8	Uncharacterized protein OS=Streptococcus mutans serotype c (strain ATCC 700610 / UA159) OX=210007 GN=SMU_1249c PE=4 SV=1	24.5	11	11	3162	2052.3	4954.5	1742.6	936.6	2206.3	4088	2397.9	5339.3	1540.2	925.5	1933.6	4085.1	1964.1	4359.2	1448.5	787	1644	3282.1	2091.2	3741.5	1633.2	982.8	2230.3	0.0182917
Pbp1b_SMU_1991	Putative membrane carboxypeptidase, penicillin-binding protein 1b OS=Streptococcus mutans serotype c (strain ATCC 700610 / UA159) OX=210007 GN=pbp1b PE=4 SV=1	pbp1b	SMU.1991	K03693	0	0	Cell wall/membrane/envelope biogenesis	Q8DS45	Putative membrane carboxypeptidase, penicillin-binding protein 1b OS=Streptococcus mutans serotype c (strain ATCC 700610 / UA159) OX=210007 GN=pbp1b PE=4 SV=1	86.3	20	20	1936	1202.9	1874.7	2219.5	1696.8	2227	2075.9	1263.6	2424.7	2383.5	1879.5	1912.8	1890.5	1161.3	2126.3	3031.3	2372	2510.9	1491.5	941.1	1065.5	2608.2	2153.5	2318.2	0.0101791
PE_SMU_852	Putative transcriptional regulator CpsY-like protein OS=Streptococcus mutans serotype c (strain ATCC 700610 / UA159) OX=210007 GN=SMU_852 PE=3 SV=1	SMU_852_PE	SMU.852		0	0	unknown	Q8DUQ1	Putative transcriptional regulator CpsY-like protein OS=Streptococcus mutans serotype c (strain ATCC 700610 / UA159) OX=210007 GN=SMU_852 PE=3 SV=1	34.5	14	14	2291.9	2173.3	2573.3	1766.4	1892.5	2325.7	1960.5	1912.6	2408.1	1827.4	1661.3	2081.3	2082.5	1978	2730	2114	1982.8	2796.5	2764.1	2434.4	3785.7	2975.1	2528.8	2816.1	0.0294215
SMU_1875	ATP-dependent RecD-like DNA helicase OS=Streptococcus mutans serotype c (strain ATCC 700610 / UA159) OX=210007 GN=recD2 PE=3 SV=1	SMU_1875	SMU.1875	K03581	0	0	Replication, recombination and repair	Q8DSC6	ATP-dependent RecD-like DNA helicase OS=Streptococcus mutans serotype c (strain ATCC 700610 / UA159) OX=210007 GN=recD2 PE=3 SV=1	88.8	19	19	2281.1	884.8	1304.6	2715.3	1299	1727.2	1764.4	870.2	1117.4	2166.1	857	1087.5	2165.1	1230.2	1742.7	1803.8	959.6	1347.7	2519.6	966.9	1841.2	2733.7	1419.7	1891.8	0.751621
RuvB_SMU_64	Holliday junction ATP-dependent DNA helicase RuvB OS=Streptococcus mutans serotype c (strain ATCC 700610 / UA159) OX=210007 GN=ruvB PE=3 SV=1	ruvB	SMU.64	K03551	0	0	Replication, recombination and repair	Q8DWI4	Holliday junction ATP-dependent DNA helicase RuvB OS=Streptococcus mutans serotype c (strain ATCC 700610 / UA159) OX=210007 GN=ruvB PE=3 SV=1	38.9	11	11	2083.5	1987.4	2539	3527.5	2930.4	3484.9	1645.5	2024.8	2334.2	1782	1948.3	1624.4	2016.3	2181.1	2615.7	2465	2398.6	2957.7	1963.9	1929.3	2614.5	2524.2	2727.9	3217.1	0.000541689
SMU_818	30S ribosomal protein S21 OS=Streptococcus mutans serotype c (strain ATCC 700610 / UA159) OX=210007 GN=rpsU PE=3 SV=1	SMU_818	SMU.818	K02970	0	0	Translation, ribosomal structure and biogenesis	P66531	30S ribosomal protein S21 OS=Streptococcus mutans serotype c (strain ATCC 700610 / UA159) OX=210007 GN=rpsU PE=3 SV=1	7	7	7	3404.8	4299.1	3100.7	2445.8	3103.6	2499.4	3266.5	4635.5	2806	2467.4	3353.5	1932.9	3349.9	4476.9	3054.9	2583.1	2978.8	2207.7	3427.3	4667	3154	2119.4	2792.6	2488.6	0.0817564
PE_SMU_1787c	Putative secreted protein OS=Streptococcus mutans serotype c (strain ATCC 700610 / UA159) OX=210007 GN=SMU_1787c PE=4 SV=1	SMU_1787c_PE	SMU.1787c	K03210	0	0	Intracellular trafficking, secretion, and vesicular transport	Q8DSJ6	Putative secreted protein OS=Streptococcus mutans serotype c (strain ATCC 700610 / UA159) OX=210007 GN=SMU_1787c PE=4 SV=1	14.1	6	6	1787.8	1479.4	1387.9	2037.6	1456.1	1342.6	1576.1	1442.7	1228.8	1535.7	1216.9	1241.7	1929.9	1758.8	1778.9	1607.9	1542.7	1329	1440.4	1323.1	1068	910.9	739.9	1181.2	0.00596124
LytS_SMU_577	Sensor protein LytS OS=Streptococcus mutans serotype c (strain ATCC 700610 / UA159) OX=210007 GN=lytS PE=3 SV=1	lytS	SMU.577	K07704	0	0	Signal transduction mechanisms	Q8DVB6	Sensor protein LytS OS=Streptococcus mutans serotype c (strain ATCC 700610 / UA159) OX=210007 GN=lytS PE=3 SV=1	64.2	15	15	1846.7	2265.3	2288.7	3625.3	3890	4362.9	1625.4	1876.4	2022.2	2389.2	3127.3	3868	1307.5	1820	1788.2	2501.7	3319.2	3494.8	2004.1	2156.6	3220.5	2142.3	3118.5	4073.6	0.00161931
AccA_SMU_1734	Acetyl-coenzyme A carboxylase carboxyl transferase subunit alpha OS=Streptococcus mutans serotype c (strain ATCC 700610 / UA159) OX=210007 GN=accA PE=3 SV=1	accA_	SMU.1734	K01962	M00376!!!M00082!!!M00613	Pathway modules; Energy metabolism; Carbon fixation!!!Pathway modules; Lipid metabolism; Fatty acid metabolism!!!Signature modules; Module set; Metabolic capacity	Lipid transport and metabolism	Q8DSP1	Acetyl-coenzyme A carboxylase carboxyl transferase subunit alpha OS=Streptococcus mutans serotype c (strain ATCC 700610 / UA159) OX=210007 GN=accA PE=3 SV=1	28.5	12	12	1426.3	3343.7	1730.6	3657.6	4886.1	3803.1	1361.7	3565.2	1645.1	2583.9	3452.7	2781.2	1437.2	3275.3	1875.1	2514	4196.3	3092.2	1987.1	3312.9	2254.8	4735.2	5150.1	4502.3	0.0075438
PE_SMU_1453c	Uncharacterized protein OS=Streptococcus mutans serotype c (strain ATCC 700610 / UA159) OX=210007 GN=SMU_1453c PE=4 SV=1	SMU_1453c_PE	SMU.1453c		0	0	unknown	Q8DTA5	Uncharacterized protein OS=Streptococcus mutans serotype c (strain ATCC 700610 / UA159) OX=210007 GN=SMU_1453c PE=4 SV=1	37.8	11	11	1510.1	1751.7	1607.9	2076.6	2304	2011.4	1413	1685.9	2071.3	2184.2	3370.8	3289.1	1051.4	1647	1363.6	1252.6	1646.9	1447.3	1515.1	2131.9	2193.8	3847.3	4331.4	4301.3	2.97164e-07
MiaA_SMU_1477	tRNA dimethylallyltransferase OS=Streptococcus mutans serotype c (strain ATCC 700610 / UA159) OX=210007 GN=miaA PE=3 SV=1	miaA	SMU.1477	K00791	0	0	Translation, ribosomal structure and biogenesis	Q8DT87	tRNA dimethylallyltransferase OS=Streptococcus mutans serotype c (strain ATCC 700610 / UA159) OX=210007 GN=miaA PE=3 SV=1	33.2	18	18	1781.5	1593.6	2225.1	2011	2182.7	2661.6	1767	1714.7	2193.4	2095.7	1859.3	2440.6	1975.4	1624.6	2227	2081	2078.5	3011.9	1905.1	1588.3	2173.6	2174.8	2128.2	2572.3	0.344352
PurR_SMU_356	Purine operon repressor OS=Streptococcus mutans serotype c (strain ATCC 700610 / UA159) OX=210007 GN=purR PE=4 SV=1	purR	SMU.356	K09685	0	0	Nucleotide transport and metabolism	Q8DVV6	Purine operon repressor OS=Streptococcus mutans serotype c (strain ATCC 700610 / UA159) OX=210007 GN=purR PE=4 SV=1	29.4	14	14	2725.8	1734.2	1619.4	4650.8	3624.2	3048	2121.8	1850.4	1470.3	4171.5	2207.3	3341.5	2393.8	1736.2	1530.7	3632.7	2752.8	2724.3	2806	2038.4	1825.8	4064.4	2769.2	2965.9	0.00914196
PE_SMU_412	Putative Hit-like protein involved in cell-cycle regulation OS=Streptococcus mutans serotype c (strain ATCC 700610 / UA159) OX=210007 GN=SMU_412c PE=1 SV=1	SMU_412c_PE	SMU.412	0	0	0	unknown	Q8DVQ8	Putative Hit-like protein involved in cell-cycle regulation OS=Streptococcus mutans serotype c (strain ATCC 700610 / UA159) OX=210007 GN=SMU_412c PE=1 SV=1	15.6	10	10	3119.4	1988.4	3160.1	2879.5	2575.3	3344.1	3044.7	1478.1	3252.6	4134.6	3060.7	7440.1	3760.8	1922.5	3008.8	3103.5	1730.8	2754.4	3837.4	2206.8	3996.4	5767.1	2341.7	4622.1	0.259856
AmyA_SMU_1590	Intracellular alpha-amylase OS=Streptococcus mutans serotype c (strain ATCC 700610 / UA159) OX=210007 GN=amyA PE=4 SV=1	amyA_	SMU.1590	K01176	0	0	Carbohydrate transport and metabolism	Q8DT08	Intracellular alpha-amylase OS=Streptococcus mutans serotype c (strain ATCC 700610 / UA159) OX=210007 GN=amyA PE=4 SV=1	56.4	14	14	1833.5	1973.3	2275.7	2851.1	2827.9	3604.4	1751.9	2081.6	2277.9	2400.8	3021.6	3083.9	1832.3	1947.6	2245.7	2699.9	2630.3	3034.8	1910.7	1981.6	2574.1	2382.7	2734.2	2952.5	0.00134831
PE_SMU_906	Putative ABC transporter, ATP-binding protein OS=Streptococcus mutans serotype c (strain ATCC 700610 / UA159) OX=210007 GN=SMU_906 PE=4 SV=1	SMU_906_PE	SMU.906	K18888	0	0	unknown	Q8DUL5	Putative ABC transporter, ATP-binding protein OS=Streptococcus mutans serotype c (strain ATCC 700610 / UA159) OX=210007 GN=SMU_906 PE=4 SV=1	66.8	14	16	2046	2500	1926.4	3161.2	2709.3	2398.5	2144	2548.5	1892.4	1607.5	1832	1512.1	2043.4	2461.3	1823.5	1272.4	1458.9	1514.8	2128.3	2520.1	1714.9	1844	2005.7	2428.8	0.00353587
Trk_PE_SMU_1562	Putative potassium uptake protein TrkA OS=Streptococcus mutans serotype c (strain ATCC 700610 / UA159) OX=210007 GN=trk PE=4 SV=1	trk_PE	SMU.1562	K03499	0	0	Inorganic ion transport and metabolism!!!Signal transduction mechanisms	Q8DT33	Putative potassium uptake protein TrkA OS=Streptococcus mutans serotype c (strain ATCC 700610 / UA159) OX=210007 GN=trk PE=4 SV=1	24.2	12	12	3480.4	4679.5	3790.7	2082.1	2701	1967.1	4012.3	2797	3517	3684.7	2858	3769.8	3890.7	4316.5	3544.6	3791.9	4501.6	3876.4	4801.5	4706.3	5505.5	5862.8	5785.5	2373.5	0.0315015
HflX_SMU_1476c	GTPase HflX OS=Streptococcus mutans serotype c (strain ATCC 700610 / UA159) OX=210007 GN=hflX PE=3 SV=1	hflX_	SMU.1476c	K03665	0	0	Translation, ribosomal structure and biogenesis	Q8DT88	GTPase HflX OS=Streptococcus mutans serotype c (strain ATCC 700610 / UA159) OX=210007 GN=hflX PE=3 SV=1	47.3	17	18	2165.9	1838.8	1297.7	2463.3	1843.3	1332.3	2043.9	1662.7	1153.8	1567.9	1408.9	687.1	2335.1	1975.5	1365	2058.3	1550.4	1044	2518.5	2099.8	1640.9	2522.5	1926.7	1448.3	0.493954
AmpM_SMU_1556	Methionine aminopeptidase OS=Streptococcus mutans serotype c (strain ATCC 700610 / UA159) OX=210007 GN=ampM PE=3 SV=1	ampM	SMU.1556	K01265	0	0	Translation, ribosomal structure and biogenesis	Q8DT38	Methionine aminopeptidase OS=Streptococcus mutans serotype c (strain ATCC 700610 / UA159) OX=210007 GN=ampM PE=3 SV=1	31.7	13	13	4683.5	5259.8	4416.4	3203.9	3868.9	3197.1	4917.9	4732.8	4491	3595.4	3698.2	3628.2	5830.3	4813.7	4281	3756.3	3832	3472.7	4963.5	5211.9	4747.6	3555.2	3550.4	3044.7	5.57786e-05
HrcA_SMU_80	Heat-inducible transcription repressor HrcA OS=Streptococcus mutans serotype c (strain ATCC 700610 / UA159) OX=210007 GN=hrcA PE=3 SV=3	hrcA	SMU.80	K03705	0	0	Transcription	O06940	Heat-inducible transcription repressor HrcA OS=Streptococcus mutans serotype c (strain ATCC 700610 / UA159) OX=210007 GN=hrcA PE=3 SV=3	39.2	16	16	1976.2	2374.4	2195.2	2760	3792.2	2945.9	1552.7	2356	1994.7	1470.7	2344.1	2196.8	1787.6	2500.3	2024.4	1877	3611.7	2286.9	2042.3	2702.7	2550.7	2460.6	3746.9	3103.2	0.064793
TesA_SMU_633	Putative thioesterase OS=Streptococcus mutans serotype c (strain ATCC 700610 / UA159) OX=210007 GN=SMU_633 PE=4 SV=1	tesA	SMU.633	K06889	0	0	unknown	Q8DV73	Putative thioesterase OS=Streptococcus mutans serotype c (strain ATCC 700610 / UA159) OX=210007 GN=SMU_633 PE=4 SV=1	47	15	15	1139.9	1983.4	1514.5	873.1	886.1	1369.3	1891.3	1205.6	1882.2	2388.7	1783.9	3653.9	1479.3	1841.5	2088	1115.1	990.9	1451.4	2817.3	3466.9	3347	2995.4	3444.2	3452.2	3.96348e-05
LacI_SMU_105	Putative transcriptional regulator repressor of sugar transport operon OS=Streptococcus mutans serotype c (strain ATCC 700610 / UA159) OX=210007 GN=SMU_105 PE=4 SV=1	lacI	SMU.105		0	0	unknown	Q8DWF4	Putative transcriptional regulator repressor of sugar transport operon OS=Streptococcus mutans serotype c (strain ATCC 700610 / UA159) OX=210007 GN=SMU_105 PE=4 SV=1	37.6	17	17	2491.3	1876.9	2163.1	2643.4	1955.7	1962.9	2318.3	1889.3	1971.2	2197.1	1574.7	1407.5	2783.8	1834.4	2009.9	3573.8	2586.9	2425.8	2585.2	1735.6	2067.5	1514.4	1186.6	1403.2	0.0223733
MtlD_SMU_1182	Mannitol-1-phosphate 5-dehydrogenase OS=Streptococcus mutans serotype c (strain ATCC 700610 / UA159) OX=210007 GN=mtlD PE=3 SV=2	mtlD	SMU.1182	K00009	0	0	Carbohydrate transport and metabolism	Q02418	Mannitol-1-phosphate 5-dehydrogenase OS=Streptococcus mutans serotype c (strain ATCC 700610 / UA159) OX=210007 GN=mtlD PE=3 SV=2	42.9	13	13	4453.6	2615.4	3291.2	2978.9	2236.6	2635	4423.4	2319.6	3066.8	4192	1862.7	2426.2	4411.2	2542.7	2877.8	4808.7	2734.7	3557.4	5432.4	2796.3	3919.8	4957.7	2672.4	2672.1	0.791714
TrpB_PE_SMU_537	Tryptophan synthase beta chain OS=Streptococcus mutans serotype c (strain ATCC 700610 / UA159) OX=210007 GN=trpB PE=3 SV=1	trpB_PE	SMU.537	K01696	M00023	Pathway modules; Amino acid metabolism; Aromatic amino acid metabolism	Amino acid transport and metabolism	Q8DVF3	Tryptophan synthase beta chain OS=Streptococcus mutans serotype c (strain ATCC 700610 / UA159) OX=210007 GN=trpB PE=3 SV=1	43.6	18	18	3265.7	2237.7	1893.7	2843.8	2237.1	1904.9	3145.2	2300.8	1971.9	3373	1632.9	1765.3	3246.5	2412.8	2124.7	2626.8	1684.5	1656.3	3526.3	2650.7	1912.9	2586.4	1485	1772.9	0.83791
LevE_SMU_1960c	Putative PTS system, mannose-specific IIB component OS=Streptococcus mutans serotype c (strain ATCC 700610 / UA159) OX=210007 GN=SMU_1960c PE=4 SV=1	levE	SMU.1960c		0	0	unknown	Q8DS74	Putative PTS system, mannose-specific IIB component OS=Streptococcus mutans serotype c (strain ATCC 700610 / UA159) OX=210007 GN=SMU_1960c PE=4 SV=1	18.2	10	10	5424.7	5921	4556.9	1497.6	1792.9	1361.9	7785	6327.6	4295	5378.8	3423.2	4333.3	6581.5	4602.6	2884.6	3139.6	2278.4	1350.5	5637.4	4982	2708.6	1878.4	1370.9	871.8	0.000763898
EstA_SMU_1443c	Putative tributyrin esterase OS=Streptococcus mutans serotype c (strain ATCC 700610 / UA159) OX=210007 GN=SMU_1443c PE=4 SV=1	estA	SMU.1443c	K03930	0	0	Defense mechanisms	Q8DTB4	Putative tributyrin esterase OS=Streptococcus mutans serotype c (strain ATCC 700610 / UA159) OX=210007 GN=SMU_1443c PE=4 SV=1	30.5	11	11	3196.8	3091.6	2733.7	2506.9	3340.8	2377.9	2784.7	2658.8	2483.3	3543.2	2928.5	3436.3	3095.2	3264.4	2784.8	3572.7	3685.5	3159.2	2959.1	2652.8	2733.7	3649.9	3731	2462.2	0.134372
CpdB_SMU_1213c	Putative 5'-nucleotidase OS=Streptococcus mutans serotype c (strain ATCC 700610 / UA159) OX=210007 GN=SMU_1213c PE=3 SV=1	cpdB	SMU.1213c		0	0	unknown	Q8CVC5	Putative 5'-nucleotidase OS=Streptococcus mutans serotype c (strain ATCC 700610 / UA159) OX=210007 GN=SMU_1213c PE=3 SV=1	75.4	20	20	1912.9	6612	2295.4	1359.4	1653.5	2521.1	6909.9	2312.4	5861.1	651.2	2582.7	1289.1	5387.6	5802.7	4521	632.9	1316	630.1	1410.1	1340.9	2153.6	2966.5	1650.7	783.4	0.00719721
PE_SMU_936	Putative amino acid ABC transporter, ATP-binding protein OS=Streptococcus mutans serotype c (strain ATCC 700610 / UA159) OX=210007 GN=SMU_936 PE=4 SV=1	SMU_936_PE	SMU.936	K16960	0	0	Amino acid transport and metabolism	Q8DUJ2	Putative amino acid ABC transporter, ATP-binding protein OS=Streptococcus mutans serotype c (strain ATCC 700610 / UA159) OX=210007 GN=SMU_936 PE=4 SV=1	28.3	13	13	1654.2	3027.3	4231.7	7371.8	5615.6	8072.2	4802.4	8155.4	8659.9	2392.4	2173.7	1757.6	3442.6	1826.6	5721.2	636.9	493.7	1072.2	4700.3	7185.2	2424.6	2996	4573.3	3955	0.000787914
PE_SMU_841	Putative aminotransferase OS=Streptococcus mutans serotype c (strain ATCC 700610 / UA159) OX=210007 GN=SMU_841 PE=3 SV=1	SMU_841_PE	SMU.841	K04487	0	0	Amino acid transport and metabolism	Q8DUR2	Putative aminotransferase OS=Streptococcus mutans serotype c (strain ATCC 700610 / UA159) OX=210007 GN=SMU_841 PE=3 SV=1	41.8	14	14	2644.9	3940.7	3417.7	1799.1	4202.5	2896.7	2237.7	5222.8	2986.8	1947.8	2748.4	2087.7	2106.7	4226.8	3447.7	2000.9	3914.7	3112.9	2674.2	4324.5	4090.9	2001.3	3314.2	2441.1	0.677938
NusG_SMU_1947	Transcription termination/antitermination protein NusG OS=Streptococcus mutans serotype c (strain ATCC 700610 / UA159) OX=210007 GN=nusG PE=3 SV=1	nusG	SMU.1947	K02601	0	0	Transcription	Q8DS82	Transcription termination/antitermination protein NusG OS=Streptococcus mutans serotype c (strain ATCC 700610 / UA159) OX=210007 GN=nusG PE=3 SV=1	20.2	12	12	3489.8	3213.5	2613.8	2862.9	3031.9	2060	3156.9	2943.7	2000.9	2558.6	2191.2	2005.6	3332.5	3490.2	2534.8	2238.3	2432.7	1756.4	2980.5	3655.7	2278.7	1984.9	1893.4	2022	0.0477379
ThiD_PE_SMU_85	Putative phosphomethylpyrimidine kinase OS=Streptococcus mutans serotype c (strain ATCC 700610 / UA159) OX=210007 GN=thiD PE=4 SV=1	thiD_PE	SMU.85	K00868	0	0	Coenzyme transport and metabolism	Q8DWH0	Putative phosphomethylpyrimidine kinase OS=Streptococcus mutans serotype c (strain ATCC 700610 / UA159) OX=210007 GN=thiD PE=4 SV=1	27.7	12	12	3661.3	4214.3	4259.9	2116.9	2458.6	2316.6	3502.8	3323.7	3992.8	1851.2	2624.8	2265.7	2975.4	3724.9	4100.1	2315	2704.2	2765.2	3195.1	3462.9	3198.9	3671.9	3580.9	3546.8	1.14229e-05
PE_SMU_329	Uncharacterized protein OS=Streptococcus mutans serotype c (strain ATCC 700610 / UA159) OX=210007 GN=SMU_329 PE=4 SV=1	SMU_329_PE	SMU.329		0	0	unknown	Q8DVY0	Uncharacterized protein OS=Streptococcus mutans serotype c (strain ATCC 700610 / UA159) OX=210007 GN=SMU_329 PE=4 SV=1	25.5	9	9	1666.8	1756.8	1136.8	1244	1304.4	851	1442.1	1246.3	1090.9	1100.5	1105.8	796.9	1775.6	1849.7	1295.4	1055.4	1288.1	858.3	2686.8	1876.4	3445.8	1690.5	1517.4	1048.7	0.00115887
AldB_SMU_1451	Alpha-acetolactate decarboxylase OS=Streptococcus mutans serotype c (strain ATCC 700610 / UA159) OX=210007 GN=aldB PE=3 SV=1	aldB	SMU.1451	K01575	0	0	Secondary metabolites biosynthesis, transport and catabolism	Q8DTA7	Alpha-acetolactate decarboxylase OS=Streptococcus mutans serotype c (strain ATCC 700610 / UA159) OX=210007 GN=aldB PE=3 SV=1	26.8	10	10	2947.3	5129.9	5774.9	1043.4	1742.5	2374.3	5819.4	4451.3	7336.6	6025.5	3970.3	9108.7	3417.4	3446.2	5027.8	2047.7	2195	3570.7	3841.4	4802.6	5694	1995.2	2105.9	2489.3	0.00349792
SMU_1348c	Putative ABC transporter ATP-binding protein OS=Streptococcus mutans serotype c (strain ATCC 700610 / UA159) OX=210007 GN=SMU_1348c PE=4 SV=1	SMU_1348c	SMU.1348c	K02003	0	0	Cell wall/membrane/envelope biogenesis	Q8CM14	Putative ABC transporter ATP-binding protein OS=Streptococcus mutans serotype c (strain ATCC 700610 / UA159) OX=210007 GN=SMU_1348c PE=4 SV=1	25.9	11	11	3951	4377.1	4491.1	4197.6	7228.9	3924.4	2209.9	6803.5	2386.2	843.1	2565.3	834.9	2266.5	3949.6	1797.3	2624.2	5421	1580.8	1417.7	2773	2133.4	860.4	1903.4	914.5	0.0502021
GidA_SMU_1003	Methylenetetrahydrofolate--tRNA-(uracil-5-)-methyltransferase TrmFO OS=Streptococcus mutans serotype c (strain ATCC 700610 / UA159) OX=210007 GN=trmFO PE=3 SV=2	gidA	SMU.1003	K04094	0	0	Translation, ribosomal structure and biogenesis	P05428	Methylenetetrahydrofolate--tRNA-(uracil-5-)-methyltransferase TrmFO OS=Streptococcus mutans serotype c (strain ATCC 700610 / UA159) OX=210007 GN=trmFO PE=3 SV=2	49.5	15	15	1998	1381.7	2329.2	1817.4	1546.4	1910.1	1614.5	2148.7	2032.9	1680.6	1253.5	1505	1835.4	1301.5	2135.2	1688.7	1427	1917.8	2007.6	1525	2332.7	2275	1651.5	2649.3	0.4421
GbpC_SMU_1396	Glucan-binding protein C, GbpC OS=Streptococcus mutans serotype c (strain ATCC 700610 / UA159) OX=210007 GN=gbpC PE=1 SV=1	gbpC	SMU.1396		0	0	unknown	Q8DTF1	Glucan-binding protein C, GbpC OS=Streptococcus mutans serotype c (strain ATCC 700610 / UA159) OX=210007 GN=gbpC PE=1 SV=1	63.3	14	14	1208.3	4324.5	3358.6	1579.5	3530.8	3041.8	1919.8	3121.3	3866.9	1973.9	3538	4105.6	2365.7	2474.2	2281	2847.2	3227.4	5299.5	748	1583.7	1379.5	1181	823.4	2115.4	0.0788533
LeuB_SMU_1383	3-isopropylmalate dehydrogenase OS=Streptococcus mutans serotype c (strain ATCC 700610 / UA159) OX=210007 GN=leuB PE=3 SV=1	leuB	SMU.1383	K00052	M00535!!!M00432	Pathway modules; Amino acid metabolism; Branched-chain amino acid metabolism!!!Pathway modules; Amino acid metabolism; Branched-chain amino acid metabolism	Energy production and conversion!!!Amino acid transport and metabolism	Q8DTG3	3-isopropylmalate dehydrogenase OS=Streptococcus mutans serotype c (strain ATCC 700610 / UA159) OX=210007 GN=leuB PE=3 SV=1	36.7	14	14	2264.8	3692.5	1951.6	2608.9	4348.5	2141.9	2377.2	3790.3	2048.2	3293.8	4410.7	2696.9	3290.1	4660.7	2758.2	2974.2	4412.1	2580.4	2476.5	3886	1851.8	2553.9	4144	2098.9	0.896735
CpsY_SMU_930c	Putative transcriptional regulator OS=Streptococcus mutans serotype c (strain ATCC 700610 / UA159) OX=210007 GN=SMU_930c PE=3 SV=1	cpsY	SMU.930c		0	0	unknown	Q8DUJ7	Putative transcriptional regulator OS=Streptococcus mutans serotype c (strain ATCC 700610 / UA159) OX=210007 GN=SMU_930c PE=3 SV=1	35.1	15	15	783.6	939.4	1742.4	3430.9	4235.2	5437.8	1224.7	1662.6	2400.6	1239.4	1393.8	2332.1	1057.6	654.2	1992.5	831.6	709.5	1535.2	1499.9	2471.2	1874.6	2402.9	3570.4	4530.2	0.000187031
AapA_ydgB_ydgC_SMU_1450	Putative amino acid permease OS=Streptococcus mutans serotype c (strain ATCC 700610 / UA159) OX=210007 GN=SMU_1450 PE=4 SV=1	aapA_ydgB_ydgC	SMU.1450	K03293	0	0	unknown	Q8DTA8	Putative amino acid permease OS=Streptococcus mutans serotype c (strain ATCC 700610 / UA159) OX=210007 GN=SMU_1450 PE=4 SV=1	52.1	8	8	2384.2	1085.3	2417.6	3269.5	1205.6	2761.6	2452.3	1139.4	2278.3	2680.9	1153.7	2217.8	2953.4	1132.3	2327.4	3224.4	1228.6	2364.2	2104.8	945.2	1841.3	1712.1	781.3	1933.8	0.872827
DeoD_SMU_1227	Purine nucleoside phosphorylase DeoD-type OS=Streptococcus mutans serotype c (strain ATCC 700610 / UA159) OX=210007 GN=deoD PE=3 SV=1	deoD	SMU.1227	K03784	0	0	Nucleotide transport and metabolism	Q8DTU6	Purine nucleoside phosphorylase DeoD-type OS=Streptococcus mutans serotype c (strain ATCC 700610 / UA159) OX=210007 GN=deoD PE=3 SV=1	25.5	11	11	2291.4	2857.5	2489.1	2509.3	2824.6	2555.2	2490	2538	2490.3	3113.5	2757.1	2930.4	2520.5	2832.8	2552.6	3357.9	3831.8	3489.4	2904.7	3210.3	2949.9	3891.1	4169.6	2889.9	0.000723235
ScrR_SMU_1844	Sucrose operon repressor OS=Streptococcus mutans serotype c (strain ATCC 700610 / UA159) OX=210007 GN=scrR PE=4 SV=2	scrR	SMU.1844	K03484	0	0	Transcription	Q54430	Sucrose operon repressor OS=Streptococcus mutans serotype c (strain ATCC 700610 / UA159) OX=210007 GN=scrR PE=4 SV=2	35.6	11	12	618.3	1022.7	1374.9	982.7	1234.8	2367.4	720	982.9	1301	1151.2	1533.1	2208.1	511.1	1086.7	1446.3	743.4	1011.2	1598.7	913.1	1394.1	2186	959	1290.5	2628.1	0.621735
CppA_SMU_399	Uncharacterized protein OS=Streptococcus mutans serotype c (strain ATCC 700610 / UA159) OX=210007 GN=SMU_399 PE=4 SV=1	cppA	SMU.399		0	0	unknown	Q8DVS0	Uncharacterized protein OS=Streptococcus mutans serotype c (strain ATCC 700610 / UA159) OX=210007 GN=SMU_399 PE=4 SV=1	29	13	13	2223.5	2672.1	2768.4	1962.2	2338.5	2767	2134.2	2464.1	2501.9	2124.3	2508.5	3114.9	2365.1	2858.3	3104.4	2394.6	2945.5	3286.5	2511.7	2893.1	3080	2572.7	2950.7	2971.9	0.435271
AroK_SMU_785	Shikimate kinase OS=Streptococcus mutans serotype c (strain ATCC 700610 / UA159) OX=210007 GN=aroK PE=3 SV=1	aroK	SMU.785	K00891	M00022	Pathway modules; Amino acid metabolism; Aromatic amino acid metabolism	Amino acid transport and metabolism	Q8DUV7	Shikimate kinase OS=Streptococcus mutans serotype c (strain ATCC 700610 / UA159) OX=210007 GN=aroK PE=3 SV=1	17.6	10	10	1611.2	1141	2948.6	1854.2	1155.5	3481.3	1615.6	1250.9	2994	2302.7	1460	3904.3	1628.9	1351.8	3083.3	1805.1	1173.4	2859	1841	1337.1	3248.5	2141.6	1775.4	3527.8	0.985024
Rl24_SMU_2016	50S ribosomal protein L24 OS=Streptococcus mutans serotype c (strain ATCC 700610 / UA159) OX=210007 GN=rplX PE=3 SV=1	rl24	SMU.2016	K02895	0	0	Translation, ribosomal structure and biogenesis	Q8DS24	50S ribosomal protein L24 OS=Streptococcus mutans serotype c (strain ATCC 700610 / UA159) OX=210007 GN=rplX PE=3 SV=1	11	7	7	5913.1	3543	6667.3	3661.3	2580.9	4661.5	4905.7	3839.4	5868.1	3626.5	2139.7	3225.3	4963	3490.1	5917.9	3536.4	2419.3	4047.6	5028.4	3568.3	5986.2	2550.1	1719.6	4134.2	0.0827264
GalU_SMU_322c	UTP--glucose-1-phosphate uridylyltransferase OS=Streptococcus mutans serotype c (strain ATCC 700610 / UA159) OX=210007 GN=SMU_322c PE=3 SV=1	galU	SMU.322c	K00963	M00129!!!M00854!!!M00549	Pathway modules; Carbohydrate metabolism; Other carbohydrate metabolism!!!Pathway modules; Carbohydrate metabolism; Other carbohydrate metabolism!!!Pathway modules; Carbohydrate metabolism; Other carbohydrate metabolism	Cell wall/membrane/envelope biogenesis	I6L930	UTP--glucose-1-phosphate uridylyltransferase OS=Streptococcus mutans serotype c (strain ATCC 700610 / UA159) OX=210007 GN=SMU_322c PE=3 SV=1	33.9	13	13	1878.2	1672.5	1984.2	3669.6	4081.5	3419.9	1601.6	1619.7	1718.9	2824.7	2840.7	2653.1	1847.4	1722.9	1888.7	3499.5	4077.6	3777.6	2854.8	2566.1	2591	7258.9	6285.7	4117.1	2.57361e-06
HolB_SMU_1662	Putative DNA polymerase III, delta subunit OS=Streptococcus mutans serotype c (strain ATCC 700610 / UA159) OX=210007 GN=holB PE=4 SV=1	holB	SMU.1662	K02341	0	0	Replication, recombination and repair	Q8DSU7	Putative DNA polymerase III, delta subunit OS=Streptococcus mutans serotype c (strain ATCC 700610 / UA159) OX=210007 GN=holB PE=4 SV=1	33.6	13	14	1090.1	1692.3	1677.9	1243.8	2163.7	2038.8	882.2	1695.1	1370.7	943.1	1555.1	1121.9	991.3	1751	1553.4	1021.1	2012.5	1831.3	983.2	1539.9	1858.4	1168.5	2045	2068.8	0.67961
SMU_1391c	Uncharacterized protein OS=Streptococcus mutans serotype c (strain ATCC 700610 / UA159) OX=210007 GN=SMU_1391c PE=4 SV=1	SMU_1391c	SMU.1391c		0	0	unknown	Q8DTF6	Uncharacterized protein OS=Streptococcus mutans serotype c (strain ATCC 700610 / UA159) OX=210007 GN=SMU_1391c PE=4 SV=1	22.1	8	8	1982.1	2517.1	1862.8	3777	4131.1	3408.2	2067.6	2661.7	1908.6	2869.6	3915.8	2847.1	2120.9	2593.8	1865.1	2920.7	3460.3	2627.9	2135.3	2683.8	2153.2	3064.9	4173	3778.5	0.000431599
PE_SMU_718c	Uncharacterized protein OS=Streptococcus mutans serotype c (strain ATCC 700610 / UA159) OX=210007 GN=SMU_718c PE=4 SV=1	SMU_718c_PE	SMU.718c		0	0	unknown	Q8DV06	Uncharacterized protein OS=Streptococcus mutans serotype c (strain ATCC 700610 / UA159) OX=210007 GN=SMU_718c PE=4 SV=1	29.8	13	13	3058.6	3777.2	4009.6	1786.1	2560.4	2765.6	2996.1	3911.2	3849.9	3563.2	3650.4	3843	3185.9	3880.3	4201.6	3007.7	3638.8	3834	3432.2	3885.2	4752.9	2481.2	2758.5	2474	0.00437873
KguA_SMU_478	Guanylate kinase OS=Streptococcus mutans serotype c (strain ATCC 700610 / UA159) OX=210007 GN=gmk PE=3 SV=1	kguA	SMU.478	K00942	M00050	Pathway modules; Nucleotide metabolism; Purine metabolism	Nucleotide transport and metabolism	Q8DVK6	Guanylate kinase OS=Streptococcus mutans serotype c (strain ATCC 700610 / UA159) OX=210007 GN=gmk PE=3 SV=1	24.2	12	12	2085.4	3273.5	2393.1	1489.3	2766.2	2057.7	2097.1	3220.7	2360.7	2219.8	3040.6	2403.7	2219.5	3632.6	2696.4	2011	3275	2554	2443.6	3624.4	2961.3	1924.2	2615.2	2009.7	0.597215
PstS_SMU_1138	Putative ABC transporter, phosphate-binding protein OS=Streptococcus mutans serotype c (strain ATCC 700610 / UA159) OX=210007 GN=pstS PE=4 SV=1	pstS	SMU.1138	K02040	0	0	Inorganic ion transport and metabolism	Q8DU20	Putative ABC transporter, phosphate-binding protein OS=Streptococcus mutans serotype c (strain ATCC 700610 / UA159) OX=210007 GN=pstS PE=4 SV=1	30.9	12	12	1368.1	1841.4	2007.8	1809.3	2076.7	2446.8	1184.5	1869.3	1951.4	1410.9	1655.8	1642.2	1238.1	1758.8	1794.1	1473.7	2037.8	2140.4	1338.8	1870.2	1862.5	1436.4	2028.1	2300.9	0.535642
PE_SMU_67	Putative acyltransferase OS=Streptococcus mutans serotype c (strain ATCC 700610 / UA159) OX=210007 GN=SMU_67 PE=4 SV=1	SMU_67_PE	SMU.67		0	0	unknown	Q8DWI1	Putative acyltransferase OS=Streptococcus mutans serotype c (strain ATCC 700610 / UA159) OX=210007 GN=SMU_67 PE=4 SV=1	67.5	14	14	3291.7	3155.4	4349.4	4150.7	4234.7	5120.5	2832.2	3161	3760.3	2788	3773.6	3764	2772.4	3343.2	4085.3	3274	3550.7	4179	3555.9	3494.4	4687.3	3434.8	4212.1	5030.2	0.235085
BirA_SMU_1578	Bifunctional ligase/repressor BirA OS=Streptococcus mutans serotype c (strain ATCC 700610 / UA159) OX=210007 GN=birA PE=3 SV=1	birA	SMU.1578	K03524	0	0	Coenzyme transport and metabolism!!!Transcription	Q8DT18	Bifunctional ligase/repressor BirA OS=Streptococcus mutans serotype c (strain ATCC 700610 / UA159) OX=210007 GN=birA PE=3 SV=1	34.5	14	14	2322.1	2790.1	3570.5	2167.1	2953.8	3093.8	2059.6	2674.2	3599.8	2592.6	2951.2	3746.6	3276.2	3234.7	3677.3	2954.3	4232.3	4058.2	2639.7	3117.8	4158.1	2923.3	3488.1	3015.7	0.472422
PE_SMU_2064c	Putative transmembrane protein OS=Streptococcus mutans serotype c (strain ATCC 700610 / UA159) OX=210007 GN=SMU_2064c PE=4 SV=1	SMU_2064c_PE	SMU.2064c		0	0	unknown	Q8DRZ1	Putative transmembrane protein OS=Streptococcus mutans serotype c (strain ATCC 700610 / UA159) OX=210007 GN=SMU_2064c PE=4 SV=1	106.1	18	18	1626.4	1027.1	1849.6	1384.2	1029.7	1580.5	1537.5	1299.9	1613	1528.7	1450.4	1638.3	1779.6	1062.4	1825.2	1398.2	987.9	1304.5	1387.1	967.1	1337.9	1015.5	806.4	1371.3	0.365983
PapS_SMU_901	CCA-adding enzyme OS=Streptococcus mutans serotype c (strain ATCC 700610 / UA159) OX=210007 GN=cca PE=3 SV=1	papS	SMU.901	K00974	0	0	Translation, ribosomal structure and biogenesis	Q8DUL8	CCA-adding enzyme OS=Streptococcus mutans serotype c (strain ATCC 700610 / UA159) OX=210007 GN=cca PE=3 SV=1	46.1	17	17	1716.1	3115.9	1673.3	2475	4753.9	2565.8	1606.2	3391.4	1419.9	1551.6	3106.5	1430.4	1746.4	3572	1844.1	1869.3	3648.5	1922.1	1759.4	3240.5	1943.4	1888	3321.1	2511.8	0.842266
PepX_SMU_395	Xaa-Pro dipeptidyl-peptidase OS=Streptococcus mutans serotype c (strain ATCC 700610 / UA159) OX=210007 GN=pepX PE=3 SV=1	pepX	SMU.395	K01281	0	0	General function prediction only	Q8DVS2	Xaa-Pro dipeptidyl-peptidase OS=Streptococcus mutans serotype c (strain ATCC 700610 / UA159) OX=210007 GN=pepX PE=3 SV=1	86.7	18	18	1059.8	2306	741.2	721	1447.3	666.2	895.8	2285.8	689.7	1324.7	1906.5	906.8	1128.5	2629	895.5	1465	2194.7	1194.8	1024	1472.4	869.6	1043.9	1342.6	626.9	0.86241
PE_SMU_1781	UPF0374 protein SMU_1781 OS=Streptococcus mutans serotype c (strain ATCC 700610 / UA159) OX=210007 GN=SMU_1781 PE=3 SV=1	SMU_1781_PE	SMU.1781	K07586	0	0	Function unknown	Q8DSK1	UPF0374 protein SMU_1781 OS=Streptococcus mutans serotype c (strain ATCC 700610 / UA159) OX=210007 GN=SMU_1781 PE=3 SV=1	21	13	13	3715.3	4501	4583.1	1909.5	2456.1	2365.8	3940.8	4328.7	4413.3	2939	2885.9	3594	4232	4678.1	5370.9	2686.9	3057.5	3063.5	3657.1	4344.3	4235.1	2059.8	2612	2201.3	9.10579e-07
Rs11_SMU_2002	30S ribosomal protein S11 OS=Streptococcus mutans serotype c (strain ATCC 700610 / UA159) OX=210007 GN=rpsK PE=3 SV=1	rs11	SMU.2002	K02948	0	0	Translation, ribosomal structure and biogenesis	P59378	30S ribosomal protein S11 OS=Streptococcus mutans serotype c (strain ATCC 700610 / UA159) OX=210007 GN=rpsK PE=3 SV=1	13.4	5	5	3589.6	3198.6	2997.6	2858.4	2841.1	2544.5	3142	4046.5	2884.4	2440.1	2473.3	1649.7	3399.5	3942	2928.8	2448.3	2711.4	2002.2	3614.1	4368.3	3214.3	2449	3010	2469.7	0.00478382
DnaD_SMU_1465c	Uncharacterized protein OS=Streptococcus mutans serotype c (strain ATCC 700610 / UA159) OX=210007 GN=SMU_1465c PE=1 SV=1	dnaD	SMU.1465c	K02086	0	0	Replication, recombination and repair	Q8DT97	Uncharacterized protein OS=Streptococcus mutans serotype c (strain ATCC 700610 / UA159) OX=210007 GN=SMU_1465c PE=1 SV=1	26.3	13	13	2269.2	2372.5	2296.9	3018.2	3675.4	2815.7	2066.6	2256.2	1980.3	2747.9	2917.3	2812.3	2137.4	2536.8	2058.1	2334.5	2786	2543.5	2338.6	2720.5	2631.3	3837.7	3511.6	3524.8	6.24762e-06
ThiI_PE_SMU_842	Probable tRNA sulfurtransferase OS=Streptococcus mutans serotype c (strain ATCC 700610 / UA159) OX=210007 GN=thiI PE=3 SV=1	thiI_PE	SMU.842	K03151	M00127!!!M00895	Pathway modules; Metabolism of cofactors and vitamins; Cofactor and vitamin metabolism!!!Pathway modules; Metabolism of cofactors and vitamins; Cofactor and vitamin metabolism	Coenzyme transport and metabolism!!!Translation, ribosomal structure and biogenesis	Q8DUR1	Probable tRNA sulfurtransferase OS=Streptococcus mutans serotype c (strain ATCC 700610 / UA159) OX=210007 GN=thiI PE=3 SV=1	45.1	15	15	3361.7	2448.8	3324.8	3887.3	3169.8	4017.4	2767.3	2077.3	2627.6	2720.3	1867.2	2094.4	3292.2	2688.5	3609.2	3034.9	2465.7	3647.8	3431.9	2402.1	4620.6	3849	2760.8	3981.6	0.110316
TrkB_PE_SMU_1561	Putative potassium uptake system protein TrkB OS=Streptococcus mutans serotype c (strain ATCC 700610 / UA159) OX=210007 GN=trkB PE=4 SV=1	trkB_PE	SMU.1561	K03499	0	0	Inorganic ion transport and metabolism!!!Signal transduction mechanisms	Q8DT34	Putative potassium uptake system protein TrkB OS=Streptococcus mutans serotype c (strain ATCC 700610 / UA159) OX=210007 GN=trkB PE=4 SV=1	24	11	11	2895.6	3565.6	3402.8	2193.1	2630.5	2156.5	3230.5	2178.8	3067.3	2907.5	2888.6	3871	2999.6	3348	2958.9	3648.9	4370	4538.5	4081.7	3492.7	5201	5864.6	5185.7	2912.2	0.0155458
YcgG_SMU_680	Putative oxidoreductase, aldo/keto reductase family OS=Streptococcus mutans serotype c (strain ATCC 700610 / UA159) OX=210007 GN=SMU_678 PE=4 SV=1	ycgG	SMU.680		0	0	unknown	Q8DV38	Putative oxidoreductase, aldo/keto reductase family OS=Streptococcus mutans serotype c (strain ATCC 700610 / UA159) OX=210007 GN=SMU_678 PE=4 SV=1	31.5	13	13	3355.3	3916.4	4813.4	1400.7	1813.7	1820.2	3554.2	3223.6	4784.6	1662.6	2109.9	2851.6	3559.8	3909.8	5189	1304.8	1809.4	1787.9	3745.8	4108.2	4351.4	1680.9	2066.3	2061.8	1.62651e-05
PhoR_SMU_1037c	Putative histidine kinase OS=Streptococcus mutans serotype c (strain ATCC 700610 / UA159) OX=210007 GN=SMU_1037c PE=4 SV=1	phoR	SMU.1037c		0	0	unknown	Q8DUA6	Putative histidine kinase OS=Streptococcus mutans serotype c (strain ATCC 700610 / UA159) OX=210007 GN=SMU_1037c PE=4 SV=1	33.6	13	13	2183.8	1769.8	1787.1	2484.5	1649.9	2182.6	2401.4	1664	1835.3	3559.5	2722.8	2498.3	2405.1	1917.2	1940.2	3888.7	2847.8	2756.3	2086.3	1763.1	1741.8	1588	1588.2	1813.1	0.00199012
PE_SMU_1612c	Uncharacterized protein OS=Streptococcus mutans serotype c (strain ATCC 700610 / UA159) OX=210007 GN=SMU_1612c PE=4 SV=1	SMU_1612c_PE	SMU.1612c		0	0	unknown	Q8DSZ1	Uncharacterized protein OS=Streptococcus mutans serotype c (strain ATCC 700610 / UA159) OX=210007 GN=SMU_1612c PE=4 SV=1	31.7	13	13	1396	1515.2	1418.4	2742.4	2786	2526.3	1347.5	1357	1376.6	1668.4	1714	1893.8	1499.2	1459.8	1243.1	1831	2278.9	1988.2	1741.3	1810.4	1962.4	3841.9	3795.5	3459.7	8.52726e-12
FabH_SMU_1744	3-oxoacyl-[acyl-carrier-protein] synthase 3 OS=Streptococcus mutans serotype c (strain ATCC 700610 / UA159) OX=210007 GN=fabH PE=3 SV=1	fabH	SMU.1744	K00648	M00082	Pathway modules; Lipid metabolism; Fatty acid metabolism	Lipid transport and metabolism	Q8DSN2	3-oxoacyl-[acyl-carrier-protein] synthase 3 OS=Streptococcus mutans serotype c (strain ATCC 700610 / UA159) OX=210007 GN=fabH PE=3 SV=1	35.1	12	12	1880	1545.7	1445.6	2235.7	2476.1	2229.2	1672.6	1704.3	1299	2460.2	2096.6	1580	2038	1918.5	1693	3117.1	2748.9	3132.9	2063.1	1963.9	1726.4	2373.3	2128.6	2321.2	3.40407e-05
DfrA_SMU_947	Dihydrofolate reductase OS=Streptococcus mutans serotype c (strain ATCC 700610 / UA159) OX=210007 GN=dfrA PE=3 SV=1	dfrA	SMU.947	K00287	M00126!!!M00840	Pathway modules; Metabolism of cofactors and vitamins; Cofactor and vitamin metabolism!!!Pathway modules; Metabolism of cofactors and vitamins; Cofactor and vitamin metabolism	Coenzyme transport and metabolism	Q8DUI2	Dihydrofolate reductase OS=Streptococcus mutans serotype c (strain ATCC 700610 / UA159) OX=210007 GN=dfrA PE=3 SV=1	19.7	13	13	3561.5	1868.7	3124.1	4186.5	2212.8	3777.9	3372.8	1947.5	2919.2	3466.2	1842.1	2382.4	3948.2	2061.8	3269.5	4308	2469.8	4192.4	3640.3	1983	3610.2	4588.9	2798	3824	0.715961
PE_SMU_209c	Uncharacterized protein OS=Streptococcus mutans serotype c (strain ATCC 700610 / UA159) OX=210007 GN=SMU_209c PE=4 SV=1	SMU_209c_PE	SMU.209c		0	0	unknown	Q8DW66	Uncharacterized protein OS=Streptococcus mutans serotype c (strain ATCC 700610 / UA159) OX=210007 GN=SMU_209c PE=4 SV=1	15.8	13	13	5983.4	6867.8	13505.2	1192.1	2141.2	2427.3	4813.1	5137.8	9560.5	2926.3	1477.7	3093.3	3430.8	4370.1	5397.6	1095.8	1200.5	2114.7	1692	1994.9	2652.8	748.3	938.5	1649.8	0.000790567
LevR_SMU_1964c	Putative response regulator OS=Streptococcus mutans serotype c (strain ATCC 700610 / UA159) OX=210007 GN=SMU_1964c PE=4 SV=1	levR	SMU.1964c		0	0	unknown	Q8DS71	Putative response regulator OS=Streptococcus mutans serotype c (strain ATCC 700610 / UA159) OX=210007 GN=SMU_1964c PE=4 SV=1	25.2	13	13	1411.3	2725.4	2490.2	870.8	1726.2	1625	1354.4	3142.7	2584	2063.4	2183.4	2246.4	1515.7	2706.2	2500.6	1182.9	1813.3	1786	1529	2624.4	2113.4	981	1469.9	1598.9	0.206538
SMU_1079c	Putative ABC transporter, ATP-binding protein OS=Streptococcus mutans serotype c (strain ATCC 700610 / UA159) OX=210007 GN=SMU_1079c PE=4 SV=1	SMU_1079c	SMU.1079c	K06148	0	0	Defense mechanisms	Q8DU70	Putative ABC transporter, ATP-binding protein OS=Streptococcus mutans serotype c (strain ATCC 700610 / UA159) OX=210007 GN=SMU_1079c PE=4 SV=1	65.2	20	20	1441.2	1499.9	1028.3	1967.8	1709.7	1337	1284.6	1391.1	963.4	1209.9	1517.2	937.2	1542.9	1652.2	1087.7	1374	1494.7	1005.5	1428.8	1427	1074.6	1372.1	1717.2	1503	0.375997
PE_SMU_518	Uncharacterized protein OS=Streptococcus mutans serotype c (strain ATCC 700610 / UA159) OX=210007 GN=SMU_518 PE=4 SV=1	SMU_518_PE	SMU.518	K07177	0	0	Signal transduction mechanisms	Q8DVH1	Uncharacterized protein OS=Streptococcus mutans serotype c (strain ATCC 700610 / UA159) OX=210007 GN=SMU_518 PE=4 SV=1	38	12	12	1622.9	2125.1	2016.8	1061.6	1052.3	1210.8	1551.6	2125.5	1885.3	1285.9	1195.2	996.8	1620.7	2061.8	1860.5	728.9	846.5	741.7	1776.3	2116.5	2408.9	922.7	1592.2	867.3	2.84257e-05
SMU_349	Ribosomal RNA small subunit methyltransferase A OS=Streptococcus mutans serotype c (strain ATCC 700610 / UA159) OX=210007 GN=rsmA PE=3 SV=1	SMU_349	SMU.349	K02528	0	0	Translation, ribosomal structure and biogenesis	P59156	Ribosomal RNA small subunit methyltransferase A OS=Streptococcus mutans serotype c (strain ATCC 700610 / UA159) OX=210007 GN=rsmA PE=3 SV=1	32.8	13	13	2210.8	2918.5	2184.3	2953.3	4270.8	3122.2	2108.6	3215.2	1974.1	2992.5	4000.6	2216.2	2396.2	3290.9	2579.1	3625.5	5935.1	4296.5	2678.3	3420.1	2917.6	2809.9	3880.7	2832.2	0.0379116
AroE_SMU_778	Shikimate dehydrogenase (NADP(+)) OS=Streptococcus mutans serotype c (strain ATCC 700610 / UA159) OX=210007 GN=aroE PE=3 SV=1	aroE	SMU.778	K00014	M00022	Pathway modules; Amino acid metabolism; Aromatic amino acid metabolism	Amino acid transport and metabolism	Q8DUW3	Shikimate dehydrogenase (NADP(+)) OS=Streptococcus mutans serotype c (strain ATCC 700610 / UA159) OX=210007 GN=aroE PE=3 SV=1	31.8	12	12	4168.3	2151	2254.5	4200.4	2820.9	2407.1	3709.8	2209.2	2223.5	5325.4	2613.8	2642.9	4270.8	2375.2	2406.8	5051.1	3023.3	2798.6	3863.3	2270.6	2082.3	4830.8	2653.7	2544.3	0.954403
KthY_SMU_1663	Thymidylate kinase OS=Streptococcus mutans serotype c (strain ATCC 700610 / UA159) OX=210007 GN=tmk PE=3 SV=1	kthY	SMU.1663	K00943	M00053	Pathway modules; Nucleotide metabolism; Pyrimidine metabolism	Nucleotide transport and metabolism	Q8DSU6	Thymidylate kinase OS=Streptococcus mutans serotype c (strain ATCC 700610 / UA159) OX=210007 GN=tmk PE=3 SV=1	23.9	11	11	1999.8	2004.6	3139.7	1412.3	2143.6	2957.5	1711.3	2058.9	2810.9	1982.7	1928.1	2605.7	2063.7	2294.9	3396.4	2378.4	2586.5	4043.5	2267.4	2436.4	3862.9	2374.2	2325.4	2870.8	0.701247
Smc_SMU_2165	Putative SpoJ OS=Streptococcus mutans serotype c (strain ATCC 700610 / UA159) OX=210007 GN=SMU_2165 PE=3 SV=1	smc	SMU.2165	K03497	0	0	Cell cycle control, cell division, chromosome partitioning	Q8DRQ5	Putative SpoJ OS=Streptococcus mutans serotype c (strain ATCC 700610 / UA159) OX=210007 GN=SMU_2165 PE=3 SV=1	29.6	16	16	1431.1	1430.3	927.5	4123.5	2581.6	1723.2	1231.3	1081.2	821.6	1214.3	991	1558.9	1576.3	1518.8	1011.1	1817.3	954.3	611	1889.1	1412.8	1190.1	3840.7	3211.6	2612.6	0.00123908
PE_SMU_1623c	Uncharacterized protein OS=Streptococcus mutans serotype c (strain ATCC 700610 / UA159) OX=210007 GN=SMU_1623c PE=4 SV=1	SMU_1623c_PE	SMU.1623c	K00243	0	0	General function prediction only	Q8DSY3	Uncharacterized protein OS=Streptococcus mutans serotype c (strain ATCC 700610 / UA159) OX=210007 GN=SMU_1623c PE=4 SV=1	32.2	13	13	2562.6	2173.6	1950.1	3415.4	3349.2	2725.1	2098	2158.1	1724.1	2213.5	1847.2	1429.4	2562.2	2441.8	2093	2387.4	2631.9	2372.9	2381.3	2255.3	2409.2	2205.5	2112.6	2758.7	0.00201793
PE_SMU_1852	Putative magnesium/cobalt transport protein OS=Streptococcus mutans serotype c (strain ATCC 700610 / UA159) OX=210007 GN=SMU_1852 PE=3 SV=1	SMU_1852_PE	SMU.1852	K03284	0	0	Inorganic ion transport and metabolism	Q8DSE3	Putative magnesium/cobalt transport protein OS=Streptococcus mutans serotype c (strain ATCC 700610 / UA159) OX=210007 GN=SMU_1852 PE=3 SV=1	36.3	12	12	3762.2	3207.5	1817	4081.3	2792.1	1742.8	3265.5	2979.5	1627.4	1886.3	1836.8	937.1	3235.3	3697.3	2096.1	2042	1513.9	923.3	3675.9	2753.3	1564.7	1315.5	1282.7	1444.4	0.0893489
YtfG_SMU_796	Uncharacterized protein OS=Streptococcus mutans serotype c (strain ATCC 700610 / UA159) OX=210007 GN=SMU_796 PE=4 SV=1	ytfG	SMU.796		0	0	unknown	Q8DUU7	Uncharacterized protein OS=Streptococcus mutans serotype c (strain ATCC 700610 / UA159) OX=210007 GN=SMU_796 PE=4 SV=1	30.6	10	10	1321	1892.6	1450.4	1296	2398.8	1599.6	1231.5	1345.3	1184.1	1576.9	1629	1459.3	1178.3	1740.4	1266.6	1797.9	2834.2	2467.5	1723.2	1899.7	2081.9	2462.7	3317.4	1873.1	0.0137025
GtrB_ybaI_SMU_833	Putative glycosyltransferase OS=Streptococcus mutans serotype c (strain ATCC 700610 / UA159) OX=210007 GN=SMU_833 PE=4 SV=1	gtrB_ybaI	SMU.833	K12999	0	0	unknown	Q8DUR9	Putative glycosyltransferase OS=Streptococcus mutans serotype c (strain ATCC 700610 / UA159) OX=210007 GN=SMU_833 PE=4 SV=1	35	9	9	1766.3	1981.1	2890	3648.2	3579.3	4944	1556.5	2141.1	2534	1767.7	2627.7	3188.9	1725.1	1948.6	2629.4	2290.8	2946.7	3495.4	2063.5	2516.1	3468.6	3359.5	4993.5	6388.5	0.00388785
PE_SMU_487	Putative response regulator OS=Streptococcus mutans serotype c (strain ATCC 700610 / UA159) OX=210007 GN=SMU_487 PE=4 SV=1	SMU_487_PE	SMU.487	K11618	0	0	Signal transduction mechanisms!!!Transcription	Q8DVJ8	Putative response regulator OS=Streptococcus mutans serotype c (strain ATCC 700610 / UA159) OX=210007 GN=SMU_487 PE=4 SV=1	24.1	13	13	2422.5	5115.1	2632.9	1433.1	3492	2211.6	2517.4	3855.3	2717.2	2844.9	3727.3	3650.1	3170.8	3876	2368.2	2958.9	4077.9	2889.7	2779.2	3582.6	2586.6	2167.1	3012.2	2078	0.669906
DeaD_rheB_SMU_1388	Putative RNA helicase OS=Streptococcus mutans serotype c (strain ATCC 700610 / UA159) OX=210007 GN=SMU_1388 PE=4 SV=1	deaD_rheB	SMU.1388		0	0	unknown	Q8DTF9	Putative RNA helicase OS=Streptococcus mutans serotype c (strain ATCC 700610 / UA159) OX=210007 GN=SMU_1388 PE=4 SV=1	40.8	17	18	1352.6	1685.8	893.7	2000.1	2103.5	1154.1	1394.4	1591.9	899.6	1770.2	1835.3	1220.9	1589.5	1920	986.6	2089.6	2308.7	1273.9	1638.9	1926.6	1090.3	2152.7	2731.4	1412.1	0.4521
IlvH_SMU_232	Acetolactate synthase, small subunit OS=Streptococcus mutans serotype c (strain ATCC 700610 / UA159) OX=210007 GN=ilvH PE=4 SV=1	ilvH	SMU.232	K01653	M00019!!!M00570	Pathway modules; Amino acid metabolism; Branched-chain amino acid metabolism!!!Pathway modules; Amino acid metabolism; Branched-chain amino acid metabolism	Amino acid transport and metabolism	Q8DW44	Acetolactate synthase, small subunit OS=Streptococcus mutans serotype c (strain ATCC 700610 / UA159) OX=210007 GN=ilvH PE=4 SV=1	17.9	12	13	4287.8	6123.1	5498.3	2019.2	2729	2848.3	4311.7	6269.9	5701.2	2839.7	4113.7	3769.1	5432	6266.9	5886.6	2860.6	3126	3292.3	3922.2	5646	3988.9	1073.5	1695.2	2472.7	1.66959e-05
Rnh3_SMU_1873	Ribonuclease HIII OS=Streptococcus mutans serotype c (strain ATCC 700610 / UA159) OX=210007 GN=rnhC PE=3 SV=1	rnh3	SMU.1873	K03471	0	0	Replication, recombination and repair	Q8DSC8	Ribonuclease HIII OS=Streptococcus mutans serotype c (strain ATCC 700610 / UA159) OX=210007 GN=rnhC PE=3 SV=1	33.8	18	18	3178.2	2479.8	1481.2	2707.3	1931.2	1162.5	2876.1	2412.4	1195	2407.7	1546.2	703.6	3718.6	4081.5	2241.3	3150	2414	1431.1	3122.7	2302.6	1653.6	2466.2	1733.6	987.8	0.316598
GldA_SMU_495	Glycerol dehydrogenase OS=Streptococcus mutans serotype c (strain ATCC 700610 / UA159) OX=210007 GN=gldA PE=4 SV=1	gldA	SMU.495	K00005	0	0	Energy production and conversion	Q8DVJ3	Glycerol dehydrogenase OS=Streptococcus mutans serotype c (strain ATCC 700610 / UA159) OX=210007 GN=gldA PE=4 SV=1	39.1	15	15	1697.1	1382.5	1103.6	2935.5	2704.3	2145.4	1609.4	1207.9	1040	3371.5	2240.6	2464.7	1810.7	1453.9	1119.7	3791.9	2867.4	2965.4	1991.4	1436.9	1292	2671.6	1831.5	2263.1	0.000144021
HlyX_SMU_1693	Putative hemolysin OS=Streptococcus mutans serotype c (strain ATCC 700610 / UA159) OX=210007 GN=hlyX PE=4 SV=1	hlyX	SMU.1693	K03699	0	0	General function prediction only	I6L8Z1	Putative hemolysin OS=Streptococcus mutans serotype c (strain ATCC 700610 / UA159) OX=210007 GN=hlyX PE=4 SV=1	49.8	14	14	2008.2	3324.4	1697.4	4011.9	4921.8	3466.9	2194.7	3140.6	1620	2485.3	4951.7	2604.6	1763	3093.2	1561.7	2845.7	3660.4	1985.3	2208.2	3766.5	2297.5	4946.9	9010.4	2797.1	0.110331
HipO_SMU_318	N-acetyldiaminopimelate deacetylase OS=Streptococcus mutans serotype c (strain ATCC 700610 / UA159) OX=210007 GN=SMU_318 PE=3 SV=1	hipO	SMU.318	K05823	M00525	Pathway modules; Amino acid metabolism; Lysine metabolism	General function prediction only	Q8DVY6	N-acetyldiaminopimelate deacetylase OS=Streptococcus mutans serotype c (strain ATCC 700610 / UA159) OX=210007 GN=SMU_318 PE=3 SV=1	41.7	10	10	2766.1	2392.1	2269.3	2496.5	2909.5	2297.9	2758.4	2247	1977	3641.6	2524.9	2268.1	3107.7	2637.4	2293	3144.6	3097.9	2772.3	3216.9	2505.7	2578.8	2769.8	2466.3	2216.3	0.538823
SMU_154	30S ribosomal protein S15 OS=Streptococcus mutans serotype c (strain ATCC 700610 / UA159) OX=210007 GN=rpsO PE=3 SV=1	SMU_154	SMU.154	K02956	0	0	Translation, ribosomal structure and biogenesis	Q8DWB3	30S ribosomal protein S15 OS=Streptococcus mutans serotype c (strain ATCC 700610 / UA159) OX=210007 GN=rpsO PE=3 SV=1	10.5	6	6	1987.7	888.5	1976	1666.9	823.5	2030.6	2130.8	1053	1782.7	1735.7	613.7	1193.9	2231.3	1015.6	2081.2	1809.5	670.7	1713.9	2151.9	1094.4	2056.5	1414.1	738.5	2186.9	0.936298
PE_SMU_210c	Uncharacterized protein OS=Streptococcus mutans serotype c (strain ATCC 700610 / UA159) OX=210007 GN=SMU_210c PE=4 SV=1	SMU_210c_PE	SMU.210c		0	0	unknown	Q8DW65	Uncharacterized protein OS=Streptococcus mutans serotype c (strain ATCC 700610 / UA159) OX=210007 GN=SMU_210c PE=4 SV=1	12	7	7	2714.4	4026.8	7830.7	620.5	1578.8	1267.5	2161	3489.7	5600.1	1208.9	1171.1	1489.2	1435.2	2755.8	3034.2	405.6	919.1	815.3	688.3	1364.3	1425.8	257.8	689.5	723.6	0.00322981
NagA_SMU_435	Putative N-acetylglucosamine-6-phosphate deacetylase OS=Streptococcus mutans serotype c (strain ATCC 700610 / UA159) OX=210007 GN=SMU_435 PE=3 SV=1	nagA	SMU.435	K01443	0	0	Carbohydrate transport and metabolism	Q8DVN9	Putative N-acetylglucosamine-6-phosphate deacetylase OS=Streptococcus mutans serotype c (strain ATCC 700610 / UA159) OX=210007 GN=SMU_435 PE=3 SV=1	42.7	11	11	2880.4	3725.8	2888.5	1049.3	1498.2	1246.1	2706.5	3367.7	2890	1705.1	2172	1958.9	2632.1	3466.9	2719.1	1484.4	2103.5	1709.2	2890.3	3127.6	2538.1	1334.8	1601.5	1183.4	3.47947e-06
[truncated: 669 more rows]

## Sheet: Sheet2
uniprotid	featureid	description	gene	locus	Kofam	kegg_module	module_description	COG_pathway
[truncated: 1,381 more rows]

## Sheet: Sheet3
proteinid	pvalue (anova)
citB_SMU_670	1.09328e-13
[truncated: 1,381 more rows]
