# Supplementary material for: Analysis of the Streptococcus mutans Proteome during Acid and Oxidative Stress Reveals Modules of Protein Coexpression and an Expanded Role for the TreR Transcriptional Regulator
Source: mSystems. 2022 Mar 15;7(2):e01272-21. doi: 10.1128/msystems.01272-21 (PMC9040809; doi:10.1128/msystems.01272-21)
Supplement: DATA SET S1 [file msystems.01272-21-sd001.xlsx]

## Sheet: treR 5v7
Accession	Description	Gene/Gene#	Oralgen ID	Locus	Normalized Abundances						Normalized abundance rations (non-nest)									Mean Abundance Ratios	Ratio Log 2	P value
					treR pH 5	treR pH 5	treR pH 5	treR pH 7	treR pH 7	treR pH 7	7.1/5.1	7.1/5.2	7.1/5.3	7.2/5.1	7.2/5.2	7.2/5.3	7.3/5.21	7.3/5.2	7.3/5.3
G1XVB9	50S ribosomal protein L2 OS	SMU_2167	1966	SMU.2167	15619.9	18258.2	15205.8	12099.3	15134.2	14183.5	0.774608	0.662678	0.795703	0.968905	0.828899	0.995291	0.90804	0.776829	0.932769	0.849302	-0.23565	0.123209
G1XVC0	50S ribosomal protein L23 OS	SMU_2166	1965	SMU.2166	9823	9161.8	8972.4	6517.1	5570.8	7807.7	0.663453	0.711334	0.72635	0.567118	0.608046	0.620882	0.794839	0.852202	0.870191	0.712713	-0.488608	0.0392372
I6L8X6	Putative PTS system, membrane component possible ribulose-monophosphate PTS pathway enzyme IIC OS	sgaT	244	SMU.270	1017.2	502.5	596.9	1903.1	1112.1	1496.6	1.87092	3.78726	3.18831	1.0933	2.21313	1.86313	1.47129	2.97831	2.50729	2.33033	1.22053	0.0520365
I6L8X7	Putative hexulose-6-phosphate isomerase OS	rmpE	248	SMU.274	935.6	1417.8	1251.5	1207.1	1172.2	1516.1	1.29019	0.851389	0.964523	1.25289	0.826774	0.936636	1.62046	1.06933	1.21143	1.11373	0.155406	0.618438
I6L8X8	Putative polysaccharide ABC transporter, ATP-binding protein OS	rgpD	752	SMU.828	4498.1	3578	4006.3	6957.8	6412.3	7085.1	1.54683	1.94461	1.73671	1.42556	1.79215	1.60055	1.57513	1.98018	1.76849	1.7078	0.77214	0.00148827
I6L8Y0	Alkyl hydroperoxide reductase OS	ahpC	692	SMU.764	6799.1	7838.1	6181.1	1776.2	1970.9	2199.4	0.26124	0.226611	0.28736	0.289877	0.251451	0.318859	0.323484	0.280604	0.355827	0.288368	-1.79402	0.00659375
I6L8Y1	Putative hexulose-6-phosphate synthase OS	rmpD	247	SMU.273	2328.5	3291.4	2217.7	2062.8	2614	1908.9	0.885892	0.626724	0.930153	1.12261	0.794191	1.1787	0.819798	0.579966	0.860757	0.866532	-0.206675	0.368588
I6L8Y2	Putative ABC transporter, ATP-binding protein OS	psaA	1751	SMU.1927	851.7	3237	1556.6	470.4	1881.5	1210.1	0.552307	0.14532	0.302197	2.20911	0.581248	1.20872	1.42081	0.373834	0.777399	0.841216	-0.249451	0.454028
I6L8Y3	Putative transcriptional regulator repressor of the trehalose operon OS	treR PE	1853	SMU.2040	403.3	478	206	356.4	336.3	317.7	0.883709	0.745607	1.7301	0.833871	0.703556	1.63252	0.787751	0.664644	1.54223	1.05822	0.0816415	0.782956
I6L8Y4	Putative peptidase OS	pepO	1850	SMU.2036	11778.6	11516.5	12742.6	11940.3	13239.4	9331.9	1.01373	1.0368	0.937038	1.12402	1.1496	1.03899	0.792276	0.810307	0.732339	0.959455	-0.0597123	0.708214
I6L8Y5	Uncharacterized protein OS	satD	966	SMU.1058	1108	724.5	601.1	1336.4	1163	872.3	1.20614	1.84458	2.22326	1.04964	1.60524	1.93479	0.787274	1.204	1.45117	1.47846	0.564091	0.201108
I6L8Y7	Putative trehalose-6-phosphate hydrolase TreA OS	treA PE	1851	SMU.2037	925.5	922.1	1024.2	2296.1	3067.4	2863.5	2.48093	2.49008	2.24185	3.31432	3.32654	2.99492	3.094	3.10541	2.79584	2.87154	1.52183	0.0147921
I6L8Y8	Uncharacterized protein OS	SMU_1936c PE	1759	SMU.1936c	1932.6	2425.2	1986.5	1032.4	1016.1	1125.4	0.534203	0.425697	0.519708	0.525768	0.418976	0.511503	0.582324	0.464044	0.566524	0.505416	-0.984456	0.0174229
I6L8Y9	Putative ABC transporter, permease protein OS	atmE	1761	SMU.1938c	354.1	413.7	485.9	472.8	555.7	741	1.33522	1.14286	0.97304	1.56933	1.34324	1.14365	2.09263	1.79115	1.52501	1.43513	0.521176	0.149523
I6L8Z0	Integral membrane protein possibly involved in D-alanine export OS	dltB	1540	SMU.1690	340.1	1223.1	740.8	591	2205.6	1637.4	1.73772	0.483198	0.797786	6.48515	1.80329	2.97732	4.81447	1.33873	2.21031	2.51644	1.33139	0.276138
I6L8Z1	Putative hemolysin OS	hlyX	1543	SMU.1693	2208.2	3766.5	2297.5	4946.9	9010.4	2797.1	2.24024	1.31339	2.15317	4.08043	2.39225	3.92183	1.26669	0.742626	1.21745	2.14756	1.1027	0.257318
I6L8Z3	Response regulator GcrR for glucan-binding protein C OS	gcrR	1748	SMU.1924	6333.5	5533.9	6376.2	4392.5	3617	4382.5	0.693534	0.793744	0.68889	0.57109	0.653608	0.567266	0.691955	0.791937	0.687322	0.68215	-0.55184	0.00661559
I6L8Z5	Putative response regulator CovR VicR-like protein OS	covR	1379	SMU.1517	6154	4557	5250.3	4450.7	2735.9	3341.3	0.723221	0.976673	0.847704	0.444573	0.600373	0.521094	0.542948	0.733224	0.636402	0.669579	-0.578674	0.0571717
I6L8Z7	Uncharacterized protein OS	SMU_832 PE	756	SMU.832	1986	1801.8	2559.2	2529.4	2382.6	3978.4	1.27362	1.40382	0.988356	1.1997	1.32234	0.930994	2.00322	2.20801	1.55455	1.43162	0.517652	0.233213
I6L8Z8	Sorbitol-6-phosphate 2-dehydrogenase OS	srlD	278	SMU.308	261.6	450.7	632.8	466.4	721.7	948.3	1.78287	1.03483	0.737042	2.75879	1.60129	1.14049	3.625	2.10406	1.49858	1.80922	0.855366	0.212151
I6L8Z9	Uncharacterized protein OS	SMU_1925c PE	1749	SMU.1925c	1038.5	1561.1	1324	808.3	987.2	1317.4	0.778334	0.517776	0.610498	0.950602	0.632375	0.745619	1.26856	0.843892	0.995015	0.815852	-0.29362	0.271964
I6L900	Uncharacterized protein OS	SMU_756 PE	687	SMU.756	1602.8	2029.5	1847.7	1708.7	2488.4	3226.5	1.06607	0.841932	0.924771	1.55253	1.22611	1.34676	2.01304	1.5898	1.74623	1.36747	0.451511	0.274538
I6L901	Putative ABC transporter, permease protein OS	ysaB	917	SMU.1007	427.4	765.6	551.6	265.5	722.8	471.4	0.621198	0.346787	0.481327	1.69116	0.944096	1.31037	1.10295	0.615726	0.854605	0.885357	-0.175669	0.598175
I6L903	Putative histidine kinase OS	kinG	919	SMU.1009	1465.5	1658.4	1773.8	1381.9	2342.3	1720.3	0.942955	0.833273	0.779062	1.59829	1.41239	1.3205	1.17387	1.03733	0.969839	1.11861	0.161708	0.590475
I6L904	Uncharacterized protein OS	SMU_834 PE	758	SMU.834	4960.1	3189.1	3707.1	9160.2	7320.7	7923.8	1.84678	2.87235	2.47099	1.47592	2.29554	1.97478	1.59751	2.48465	2.13747	2.12844	1.0898	0.00519456
I6L905	Putative PTS system, trehalose-specific IIABC component OS	treB	1852	SMU.2038	742.9	784.4	812	1994.6	2444.4	3095.3	2.68488	2.54284	2.4564	3.29035	3.11627	3.01034	4.16651	3.94607	3.81195	3.22507	1.68933	0.0319669
I6L906	Putative L-ribulose 5-phosphate 4-epimerase OS	rmpF	249	SMU.275	3347.3	2489.8	2125.5	3173.8	2263.2	1821.9	0.948167	1.27472	1.4932	0.676127	0.908989	1.06478	0.544289	0.731746	0.857163	0.944354	-0.0826	0.685593
I6L907	Putative sortase OS	srtA	1016	SMU.1113	742.4	1593.6	1500	818.1	1901.8	1982.8	1.10197	0.513366	0.5454	2.56169	1.1934	1.26787	2.6708	1.24423	1.32187	1.38006	0.464736	0.569048
I6L909	Uncharacterized protein OS	SMU_326 PE	292	SMU.326	949.8	1182.1	1219.2	1268.5	1532.6	1603.2	1.33554	1.07309	1.04044	1.6136	1.29651	1.25705	1.68793	1.35623	1.31496	1.3306	0.412072	0.0587334
I6L910	Putative PTS system, enzyme IIB component OS	ptcB	245	SMU.271	457.8	701.1	524.3	412.9	663.5	548.5	0.901922	0.588932	0.787526	1.44932	0.94637	1.2655	1.19812	0.782342	1.04616	0.996243	-0.00542991	0.858924
I6L912	Putative amino acid binding protein OS	atmA	1765	SMU.1942c	8178	8457.1	4873.5	8064.3	7853.8	6091.5	0.986097	0.953554	1.65472	0.960357	0.928663	1.61153	0.744864	0.720282	1.24992	1.09	0.124328	0.906402
I6L913	Uncharacterized protein OS	SMU_823 PE	747	SMU.823	513.9	852.7	792.6	864.7	693.5	1580.1	1.68262	1.01407	1.09097	1.34948	0.813299	0.874968	3.07472	1.85306	1.99357	1.52742	0.611094	0.355432
I6L916	Putative peptidase, AtmC ArgE/DapE/Acy1 family protein OS	atmC	1763	SMU.1940c	1973.9	2344.4	2975.1	1766.7	1909.1	2102.9	0.89503	0.753583	0.593829	0.967172	0.814323	0.641693	1.06535	0.896989	0.706833	0.814978	-0.295166	0.220134
I6L917	Putative copper chaperone OS	copZ	387	SMU.427	1689.1	2316.8	2277.1	861	1194.2	1313.2	0.509739	0.371633	0.378113	0.707004	0.515452	0.524439	0.777455	0.566816	0.576698	0.547483	-0.869113	0.0213627
I6L920	NADH oxidase (H2O-forming) OS	naoX	1020	SMU.1117	7522.9	10306.4	10737.5	4279.4	3900.5	4815.8	0.56885	0.415218	0.398547	0.518484	0.378454	0.36326	0.640152	0.467263	0.448503	0.466526	-1.09997	0.0290096
I6L921	Putative exodeoxyribonuclease III OS	exoA	1501	SMU.1649	5174	6284.5	7389.8	4984.3	5443.2	6072.8	0.963336	0.79311	0.674484	1.05203	0.866131	0.736583	1.17371	0.966314	0.821781	0.894165	-0.161387	0.354676
I6L922	NADH oxidase/alkyl hydroperoxidase reductase peroxide-forming OS	nox1 ahpF	693	SMU.765	11473.6	12507.9	11187.9	4642.1	4265.4	2858.4	0.40459	0.371133	0.414921	0.371758	0.341016	0.381251	0.249128	0.228528	0.25549	0.335313	-1.57642	0.000501414
I6L923	Putative metal-dependent transcriptional regulator OS	sloR	168	SMU.186	4394.1	3489.7	3542.2	3418.9	3550.8	3398.1	0.778066	0.979712	0.965191	0.808084	1.01751	1.00243	0.773332	0.973751	0.959319	0.917488	-0.124239	0.351604
I6L925	Putative PTS system, enzyme IIA component OS	ptxA	246	SMU.272	1101	1025.5	853.9	1232.5	746.9	968.9	1.11944	1.20185	1.44338	0.678383	0.728328	0.874693	0.880018	0.944807	1.13468	1.00062	0.00089297	0.950333
I6L926	Putative cytoplasmic membrane protein LemA-like protein OS	lemA	1754	SMU.1930	5280.8	6087.7	6408.4	9873.6	12807.9	12836.1	1.86972	1.62189	1.54073	2.42537	2.1039	1.99861	2.43071	2.10853	2.00301	2.01139	1.00819	0.018013
I6L927	Lipoprotein OS	atmB	1764	SMU.1941	6361.5	6968	4201.7	6715.7	7097.9	4812.8	1.05568	0.963792	1.59833	1.11576	1.01864	1.68929	0.756551	0.6907	1.14544	1.11491	0.156927	0.756534
I6L928	Tagatose-6-phosphate kinase OS	pfkB	794	SMU.871	3224	3172.4	4748.1	3782.2	3703.7	2842.6	1.17314	1.19222	0.796571	1.14879	1.16748	0.780038	0.8817	0.896041	0.598682	0.959406	-0.0597861	0.678223
I6L930	UTP--glucose-1-phosphate uridylyltransferase OS	galU	289	SMU.322c	2854.8	2566.1	2591	7258.9	6285.7	4117.1	2.5427	2.82877	2.80158	2.2018	2.44951	2.42597	1.44217	1.60442	1.589	2.20955	1.14375	0.072788
O06940	Heat-inducible transcription repressor HrcA OS	hrcA	72	SMU.80	2042.3	2702.7	2550.7	2460.6	3746.9	3103.2	1.20482	0.910423	0.964676	1.83465	1.38635	1.46897	1.51946	1.14819	1.21661	1.2949	0.372846	0.207404
O06941	Protein GrpE OS	grpE	73	SMU.81	5011.9	7252.1	5770.9	2343.5	3050.8	2815.9	0.467587	0.323148	0.406089	0.608711	0.420678	0.528652	0.561843	0.388288	0.487948	0.465883	-1.10196	0.0289205
O06942	Chaperone protein DnaK OS	dnaK	74	SMU.82	40330.8	38061.2	38936.4	21266.5	17684.7	19442.2	0.527302	0.558745	0.546186	0.438491	0.464639	0.454195	0.482068	0.510814	0.499332	0.497975	-1.00586	0.000254282
O07329	Catabolite control protein A OS	ccpA	1446	SMU.1591	6231.5	5642.5	6475.9	6356	5449.6	5601.9	1.01998	1.12645	0.981485	0.874525	0.965813	0.84152	0.898965	0.992805	0.865038	0.951842	-0.0712055	0.448639
O33662	RNA polymerase sigma factor SigA OS	rpoD	746	SMU.822	9579.6	12630.8	13202.5	7934	9480.3	10946.8	0.828218	0.628147	0.600947	0.989634	0.75057	0.718069	1.14272	0.866675	0.829146	0.817125	-0.291371	0.178074
O68575	Pyruvate formate-lyase-activating enzyme OS	pflA	1542	SMU.1692	6272.4	5676.7	5931.9	6413	5286.6	3645.3	1.02242	1.12971	1.0811	0.842835	0.93128	0.891215	0.581165	0.642151	0.614525	0.8596	-0.218263	0.403923
O68579	Probable manganese-dependent inorganic pyrophosphatase OS	ppaC	1537	SMU.1687	9372.6	8071.1	10072	8104.8	6602	8089.4	0.864733	1.00418	0.804686	0.704394	0.81798	0.655481	0.86309	1.00227	0.803157	0.835552	-0.259199	0.112195
O69155	Tyrosine recombinase XerS OS	xerS PE	943	SMU.1034c	476.3	1078	1319.6	403.7	1047.8	1374.6	0.847575	0.37449	0.305926	2.19987	0.971985	0.794028	2.886	1.27514	1.04168	1.18852	0.249168	0.968575
O70055	D-alanyl carrier protein OS	dltC	1539	SMU.1689	236	339.7	375.5	252.4	479	493.7	1.06949	0.743009	0.67217	2.02966	1.41007	1.27563	2.09195	1.45334	1.31478	1.34001	0.422245	0.37722
P05428	Methylenetetrahydrofolate--tRNA-(uracil-5-)-methyltransferase TrmFO OS	gidA	913	SMU.1003	2007.6	1525	2332.7	2275	1651.5	2649.3	1.13319	1.4918	0.975265	0.822624	1.08295	0.707978	1.31964	1.73725	1.13572	1.15627	0.209477	0.562254
P08987	Glucosyltransferase-I OS	gtfB	914	SMU.1004	2501.8	4219.9	2665.9	866.4	1130.2	3770.5	0.346311	0.205313	0.324993	0.451755	0.267826	0.423947	1.50711	0.893505	1.41434	0.648345	-0.625166	0.338431
P09738	Superoxide dismutase [Mn/Fe] OS	sodA PE	571	SMU.629	2483.7	3156	2248.1	829.4	1162.8	828.5	0.333937	0.262801	0.368934	0.468172	0.368441	0.517237	0.333575	0.262516	0.368533	0.364905	-1.45441	0.0145532
P10249	Sucrose phosphorylase OS	gtfA	804	SMU.881	4762.7	4855.8	6978.8	5729.4	9490.6	6985.7	1.20297	1.17991	0.820972	1.99269	1.95449	1.35992	1.46675	1.43863	1.00099	1.3797	0.464357	0.240746
P10539	Aspartate-semialdehyde dehydrogenase OS	asd	899	SMU.989	7584.3	6493.7	7007	9808.2	8128.1	6439.8	1.29322	1.51042	1.39977	1.0717	1.25169	1.16	0.849096	0.9917	0.919052	1.16074	0.215043	0.378545
P11000	Wall-associated protein OS	wapA PE	897	SMU.987	3017.9	2780.7	2805.7	1978.8	1410.2	2129.3	0.655688	0.711619	0.705279	0.467279	0.507138	0.50262	0.705557	0.765742	0.758919	0.642205	-0.638895	0.0316296
P11701	Levansucrase OS	sacB	1843	SMU.2028	14209.8	11402	11604.5	15599	7232.1	5101	1.09776	1.36809	1.34422	0.508952	0.634283	0.623215	0.358978	0.447378	0.439571	0.75805	-0.399634	0.438937
P12655	PTS system sucrose-specific EIIBCA component OS	scrA	1677	SMU.1841	2937	3060.8	3071.3	6844.1	7041.9	5326.4	2.3303	2.23605	2.2284	2.39765	2.30067	2.29281	1.81355	1.7402	1.73425	2.11932	1.0836	0.0241358
P13470	Glucosyltransferase-SI OS	gtfC	915	SMU.1005	17393.1	20914.9	12781.4	12718.9	11077.1	22975.6	0.731261	0.608126	0.99511	0.636867	0.529627	0.866658	1.32096	1.09853	1.79758	0.953858	-0.068154	0.763084
P13522	Sucrose-6-phosphate hydrolase OS	scrB	1678	SMU.1843	7118.1	6049.1	7923.8	10528	10221.7	10089.3	1.47905	1.74042	1.32866	1.43602	1.68979	1.29	1.41741	1.6679	1.27329	1.48028	0.565872	0.0218877
P23504	Cell surface antigen I/II OS	spaP PE	556	SMU.610	26425.5	25766.2	26155.6	11579.1	4989.1	9419.5	0.438179	0.449391	0.442701	0.188799	0.19363	0.190747	0.356455	0.365576	0.360133	0.331734	-1.5919	0.0115244
P26283	L-lactate dehydrogenase OS	ldh	1018	SMU.1115	7701.7	7283.1	7362.9	7915.1	7302.3	6169.4	1.02771	1.08678	1.075	0.948141	1.00264	0.99177	0.801044	0.847084	0.837904	0.957562	-0.0625617	0.599153
P26422	Lactose phosphotransferase system repressor OS	lacR	1362	SMU.1498	2993.8	2454.2	2665	4166.5	2932.5	4064.6	1.39171	1.6977	1.56341	0.979524	1.19489	1.10038	1.35767	1.65618	1.52518	1.38518	0.470077	0.109431
P26423	Galactose-6-phosphate isomerase subunit LacA OS	lacA	1361	SMU.1496	495.1	540.7	740.9	585.6	364.2	348.1	1.18279	1.08304	0.79039	0.735609	0.673571	0.491564	0.70309	0.643795	0.469834	0.752632	-0.409984	0.212044
P26424	Galactose-6-phosphate isomerase subunit LacB OS	lacB	1360	SMU.1495	831.8	547.4	1078.3	900.3	562.3	631.2	1.08235	1.64468	0.834925	0.676004	1.02722	0.521469	0.758836	1.15309	0.585366	0.920438	-0.119607	0.552448
P26425	Tagatose 1,6-diphosphate aldolase 1 OS	lacD	1358	SMU.1493	1689	982	2126.4	2337.9	1196.4	2254.7	1.38419	2.38075	1.09946	0.708348	1.21833	0.562641	1.33493	2.29603	1.06034	1.33834	0.420441	0.542054
P27624	Protein RecA OS	recA	1892	SMU.2085	7976.2	12721.4	9663.3	9843.3	13807.4	10249.5	1.23408	0.773759	1.01863	1.73107	1.08537	1.42885	1.28501	0.80569	1.06066	1.15813	0.211791	0.563583
P27756	Alpha-galactosidase OS	agaL	800	SMU.877	5442.4	4369.2	4538.9	3782.9	3547.4	2431.6	0.695079	0.865811	0.83344	0.651808	0.811911	0.781555	0.446788	0.556532	0.535725	0.686516	-0.542634	0.0482486
P29337	Biotin carboxyl carrier protein OS	bcc	926	SMU.1016	127	379.3	448.1	106.1	355.5	435.5	0.835433	0.279726	0.236778	2.79921	0.937253	0.79335	3.42913	1.14817	0.971881	1.2701	0.344946	0.897467
P34001	Uncharacterized protein SMU_988 OS	cls	898	SMU.988	900	1506	1569.2	785.1	1531.2	1731.3	0.872333	0.521315	0.500319	1.70133	1.01673	0.975784	1.92367	1.1496	1.1033	1.08493	0.117604	0.949793
P37214	GTPase Era OS	era	1471	SMU.1617	7093.1	6026.9	6675.2	13513.1	12506.2	9174.4	1.9051	2.24213	2.02437	1.76315	2.07506	1.87353	1.29343	1.52224	1.3744	1.78594	0.83668	0.0527736
P45595	Phosphoenolpyruvate-protein phosphotransferase OS	SMU_675	617	SMU.675	19498.9	18109.3	22237.8	20053.2	18846.1	22431	1.02843	1.10734	0.901762	0.966521	1.04069	0.84748	1.15037	1.23865	1.00869	1.03221	0.045742	0.773721
P45596	Phosphocarrier protein HPr OS	ptsH	616	SMU.674	2263.8	2115.7	1573	3790.9	4730.1	4042.6	1.67457	1.79179	2.40998	2.08945	2.23571	3.00706	1.78576	1.91076	2.56999	2.1639	1.11363	0.00421352
P48853	30S ribosomal protein S10 OS	SMU_2026c	1841	SMU.2026c	7246.4	5891	8204.6	6139.5	3908.9	7694.5	0.847248	1.04218	0.7483	0.539426	0.663538	0.476428	1.06184	1.30614	0.937828	0.846993	-0.239579	0.414232
P49331	Glucosyltransferase-S OS	gtfD	827	SMU.910	18767.3	45037.6	12636.6	10885.7	8844.6	6124.8	0.580035	0.241702	0.861442	0.471277	0.196383	0.699919	0.326355	0.135993	0.484687	0.444199	-1.17072	0.230213
P50976	PTS system lactose-specific EIICB component OS	lacE	1356	SMU.1491	568.7	200.8	999	938.3	292	1188.6	1.6499	4.67281	0.939239	0.513452	1.45418	0.292292	2.09003	5.91932	1.18979	2.08011	1.05666	0.572894
P50978	6-phospho-beta-galactosidase OS	lacG	1355	SMU.1490	1837.8	1062.9	1805.6	2515.6	1678.7	1726.7	1.36881	2.36673	1.39322	0.913429	1.57936	0.929719	0.939547	1.62452	0.956303	1.34129	0.423625	0.336769
P55045	Formamidopyrimidine-DNA glycosylase OS	fpg	1468	SMU.1614	980.2	1119	1019.6	2131.8	2727.9	1429.3	2.17486	1.90509	2.09082	2.783	2.4378	2.67546	1.45817	1.2773	1.40182	2.0227	1.01629	0.104653
P59125	30S ribosomal protein S5 OS	rs5	1825	SMU.2009	10425.5	12987	10238	6533.1	7611.8	8063.8	0.626646	0.503049	0.638123	0.730114	0.586109	0.743485	0.773469	0.620913	0.787634	0.667727	-0.58267	0.0317423
P59133	30S ribosomal protein S4 OS	SMU_2135c	1937	SMU.2135c	8600	8870.6	8834.4	6413.7	6141	7315.6	0.745779	0.723029	0.725992	0.71407	0.692287	0.695124	0.850651	0.824702	0.828081	0.755524	-0.404451	0.0214491
P59154	UPF0223 protein SMU_1141c OS	SMU_1141c	1043	SMU.1141c	801.3	858.5	1083.4	722.6	846.5	1641.2	0.901785	0.841701	0.666974	1.05641	0.986022	0.781337	2.04817	1.91171	1.51486	1.18989	0.250822	0.648877
P59156	Ribosomal RNA small subunit methyltransferase A OS	SMU_349	314	SMU.349	2678.3	3420.1	2917.6	2809.9	3880.7	2832.2	1.04914	0.821584	0.963086	1.44894	1.13467	1.3301	1.05746	0.828104	0.970729	1.06709	0.093683	0.708974
P59161	2,3-bisphosphoglycerate-dependent phosphoglycerate mutase OS	pmgY	543	SMU.596	9124.6	9313.9	9427.5	8862.2	8711.2	9898	0.971243	0.951503	0.940037	0.954694	0.93529	0.92402	1.08476	1.06271	1.04991	0.986018	-0.0203134	0.761248
P59167	30S ribosomal protein S12 OS	SNU_357	322	SMU.357	7047.4	6032.8	3986.6	5439.4	4931.9	4211.2	0.771831	0.901638	1.36442	0.699818	0.817514	1.23712	0.597554	0.698051	1.05634	0.90492	-0.144137	0.463604
P59186	30S ribosomal protein S3 OS	rs3	1836	SMU.2021	8026.8	9418.4	7673.3	6598.3	8591.2	8955.4	0.822034	0.700575	0.859904	1.07031	0.912172	1.11962	1.11569	0.950841	1.16709	0.968693	-0.0458887	0.739853
P59255	Glycerol-3-phosphate acyltransferase OS	plsY	1107	SMU.1211	149.1	104.8	128	183.5	148.5	250.5	1.23072	1.75095	1.43359	0.995976	1.41698	1.16016	1.68008	2.39027	1.95703	1.55731	0.639053	0.141954
P59378	30S ribosomal protein S11 OS	rs11	1818	SMU.2002	3614.1	4368.3	3214.3	2449	3010	2469.7	0.677624	0.56063	0.761908	0.832849	0.689055	0.93644	0.683351	0.565369	0.768348	0.719508	-0.474917	0.0640945
P59388	GTP-sensing transcriptional pleiotropic repressor CodY OS	codY	1662	SMU.1824c	4285.5	3370.9	2939.5	5099.7	3576.6	2664.3	1.18999	1.51286	1.73489	0.834582	1.06102	1.21674	0.621701	0.790382	0.906379	1.0965	0.132912	0.779438
P66308	50S ribosomal protein L36 OS	SMU_2003a	1819.1	SMU.2003a	1455.6	736.6	522.3	940	447	481	0.645782	1.27613	1.79973	0.30709	0.606842	0.85583	0.330448	0.653	0.920927	0.821754	-0.283222	0.444982
P66474	30S ribosomal protein S18 OS	rs18	1692	SMU.1858	5280.9	7528.3	6545.5	3337.6	4752.7	5648.2	0.632013	0.44334	0.509908	0.899979	0.631311	0.726102	1.06955	0.750262	0.862913	0.725042	-0.463863	0.116098
P66531	30S ribosomal protein S21 OS	SMU_818	742	SMU.818	3427.3	4667	3154	2119.4	2792.6	2488.6	0.618388	0.454125	0.671972	0.81481	0.598372	0.885415	0.726111	0.533233	0.78903	0.676828	-0.563138	0.0945688
P72477	Putative ABC transporter ATP-binding protein OS	SMU_1695	1545	SMU.1695	1632.1	1709	2000.4	2454.6	3278.7	2766.4	1.50395	1.43628	1.22705	2.00888	1.91849	1.63902	1.69499	1.61872	1.38292	1.60337	0.681107	0.0317211
P72478	Adenylosuccinate lyase OS	purB	54	SMU.59	12263.7	16332.9	11357.4	8025.8	12016.4	5950.8	0.654435	0.491389	0.706658	0.979835	0.735717	1.05802	0.485237	0.364344	0.523958	0.666622	-0.585059	0.120019
P72479	Oligopeptide transport ATP-binding protein OppF OS	oppF	235	SMU.259	3690.6	3525.9	2733.7	4472.2	4594.6	4026.1	1.21178	1.26839	1.63595	1.24495	1.3031	1.68073	1.09091	1.14186	1.47277	1.33894	0.421087	0.0499587
P72481	UvrABC system protein A OS	uvrA PE	1686	SMU.1851	8451.1	11435.6	8303.1	8794.4	11969.4	8216.5	1.04062	0.769037	1.05917	1.41631	1.04668	1.44156	0.97224	0.718502	0.98957	1.05041	0.0709528	0.873394
P72483	Elongation factor Tu OS	tuf PE	651	SMU.714	27705.4	31122.8	32203.3	30731.7	32516.9	35020.8	1.10923	0.987434	0.954303	1.17367	1.04479	1.00974	1.26404	1.12525	1.08749	1.08399	0.116357	0.260432
P72484	Triosephosphate isomerase OS	tpiA PE	652	SMU.715	8186.8	10484.1	8948.6	7277.6	9860.3	9583.1	0.888943	0.694156	0.813267	1.20441	0.9405	1.10188	1.17056	0.91406	1.0709	0.977631	-0.0326374	0.792285
P95778	Glucose-1-phosphate thymidylyltransferase OS	rmlA	1330	SMU.1461	5965.8	5478	4963.2	12849.5	11488.5	10383.9	2.15386	2.34566	2.58895	1.92573	2.09721	2.31474	1.74057	1.89556	2.09218	2.12827	1.08968	0.00650687
P95780	dTDP-glucose 4,6-dehydratase OS	rmlB	1327	SMU.1457	10702.2	11646.4	10354.9	12828.9	12567	10730.3	1.19872	1.10153	1.23892	1.17424	1.07905	1.21363	1.00263	0.921341	1.03625	1.10737	0.147134	0.226394
P95781	8-oxo-dGTP diphosphatase OS	mutX	1325	SMU.1455	2313.9	3084.8	1837.9	2891.2	4618.6	1541.7	1.24949	0.937241	1.5731	1.99602	1.49721	2.51298	0.666278	0.499773	0.838838	1.30788	0.387232	0.579353
P95783	ATP synthase subunit c OS	atpH	1395	SMU.1534	1200.3	864	1580.1	658.9	634.3	1044.6	0.548946	0.762616	0.416999	0.528451	0.734144	0.40143	0.870282	1.20903	0.661097	0.681444	-0.553334	0.163428
P95784	ATP synthase subunit a OS	atpG	1394	SMU.1533	688.1	1069	1666.1	375	789.9	1089.1	0.544979	0.350795	0.225077	1.14794	0.738915	0.474101	1.58276	1.0188	0.653682	0.748562	-0.417806	0.335671
P95785	ATP synthase subunit b OS	atpF	1393	SMU.1532	5225.3	6086.2	5763.6	4567.9	4651.5	4697.5	0.874189	0.750534	0.792543	0.890188	0.76427	0.807048	0.898991	0.771828	0.815029	0.818291	-0.289314	0.0495925
P95786	ATP synthase subunit delta OS	atpE	1392	SMU.1531	3647.2	3918.6	5722.6	2499.1	3097.5	3384.7	0.685211	0.637753	0.436707	0.849282	0.790461	0.541275	0.928027	0.863752	0.591462	0.702659	-0.509104	0.146124
P95787	ATP synthase subunit alpha OS	atpD	1391	SMU.1530	12728.8	12315.4	14201	8032.5	10084.7	7144.3	0.631049	0.652232	0.565629	0.792274	0.818869	0.71014	0.561271	0.580111	0.503084	0.646073	-0.63023	0.0153306
P95788	ATP synthase gamma chain OS	atpC	1390	SMU.1529	9540	8881.2	9415.8	5698.5	6796.3	6324.7	0.597327	0.641636	0.605206	0.7124	0.765246	0.721797	0.662966	0.712145	0.671711	0.676715	-0.56338	0.00260383
P95789	ATP synthase subunit beta OS	atpB	1389	SMU.1528	14043.8	11809.8	15300	10373.8	10629.6	9003.8	0.738675	0.878406	0.678026	0.756889	0.900066	0.694745	0.641123	0.762401	0.588484	0.737646	-0.438999	0.0487983
P95790	ATP synthase epsilon chain OS	atpA	1388	SMU.1527	5254.1	5250.6	4702.6	3495	4481.4	2721.5	0.665195	0.665638	0.743206	0.852934	0.853502	0.952962	0.517976	0.518322	0.578722	0.705384	-0.503519	0.0846134
P95803	D-alanine--D-alanine ligase OS	ddl	546	SMU.599	5954.4	4610.7	5259.2	3654.3	3112.2	3558.8	0.613714	0.792569	0.69484	0.522672	0.674995	0.591763	0.597676	0.771857	0.676681	0.659641	-0.600248	0.0275798
P96993	Galactokinase OS	galK	808	SMU.886	4156.6	3503.3	3615.2	2582.8	1942	2715.5	0.621373	0.737248	0.714428	0.467209	0.554334	0.537176	0.653298	0.775126	0.751134	0.645703	-0.631057	0.0133985
P96994	Galactose-1-phosphate uridylyltransferase OS	galT	809	SMU.887	1748.7	1154.8	2148	986	777.6	1999.1	0.563847	0.853828	0.459032	0.444673	0.673363	0.362011	1.14319	1.73112	0.93068	0.79575	-0.329613	0.420134
P96995	UDP-glucose 4-epimerase OS	galE	810	SMU.888	5270.6	4049.8	2658.2	4474.5	2650.3	2110.9	0.848955	1.10487	1.68328	0.502846	0.654427	0.997028	0.400505	0.521236	0.794109	0.83414	-0.261639	0.428974
Q00749	Multiple sugar-binding protein OS	msmE	801	SMU.878	5637.9	7979.8	6622	4173.8	8052.9	5158.3	0.740311	0.523046	0.630293	1.42835	1.00916	1.21608	0.914933	0.64642	0.778964	0.876396	-0.190346	0.527831
Q00750	Multiple sugar-binding transport system permease protein MsmF OS	msmF	802	SMU.879	953.2	299.9	747	1018.4	511.3	759.5	1.0684	3.3958	1.36332	0.536404	1.7049	0.684471	0.79679	2.53251	1.01673	1.45548	0.541496	0.712311
Q00751	Multiple sugar-binding transport system permease protein MsmG OS	msmG	803	SMU.880	360.4	433.3	363.6	383.7	615.2	380.6	1.06465	0.88553	1.05528	1.70699	1.4198	1.69197	1.05605	0.878375	1.04675	1.2006	0.263756	0.44493
Q00752	Multiple sugar-binding transport ATP-binding protein MsmK OS	msmK	805	SMU.882	7089.9	5532.3	5760.7	8334.1	8505.2	5908	1.17549	1.50644	1.44672	1.19962	1.53737	1.47642	0.833298	1.06791	1.02557	1.25209	0.324342	0.224621
Q00753	Msm operon regulatory protein OS	msmR	799	SMU.876	154.4	678.2	86.8	174.1	721.3	84.2	1.12759	0.256709	2.00576	4.67163	1.06355	8.30991	0.545337	0.124152	0.970046	2.11941	1.08366	0.944959
Q02418	Mannitol-1-phosphate 5-dehydrogenase OS	mtlD	1082	SMU.1182	5432.4	2796.3	3919.8	4957.7	2672.4	2672.1	0.912617	1.77295	1.26478	0.491937	0.955691	0.681769	0.491882	0.955584	0.681693	0.912101	-0.132735	0.598847
Q02419	Protein PhnA OS	phnA	1081	SMU.1180	937.3	1055.3	1167.9	1151.7	1443.4	1324.7	1.22874	1.09135	0.986129	1.53996	1.36776	1.23589	1.41331	1.25528	1.13426	1.2503	0.322273	0.082198
Q02420	Mannitol-specific phosphotransferase enzyme IIA component OS	mtlA2	1083	SMU.1183	338.8	1020.9	329.6	370.9	599.7	427.8	1.09475	0.363307	1.1253	1.77007	0.587423	1.81948	1.26269	0.419042	1.29794	1.08222	0.113997	0.718887
Q02425	Putative transcriptional regulator MtlR OS	mtlR	1084	SMU.1184c	1359.7	1006	2282.5	945.3	690.3	1504.8	0.695227	0.939662	0.414151	0.507686	0.686183	0.302432	1.10671	1.49583	0.659277	0.756351	-0.402873	0.337267
Q03174	Fructan beta-fructosidase OS	fruA	70	SMU.78	4961.8	5111.3	5714.8	4234.3	5103.5	6466.9	0.85338	0.828419	0.740936	1.02856	0.998474	0.893032	1.30334	1.26522	1.13161	1.00477	0.00686988	0.994123
Q07211	Fructokinase OS	scrK	1676	SMU.1840	1866.2	1382.6	1569	2190	1660.2	1702.3	1.17351	1.58397	1.39579	0.889615	1.20078	1.05813	0.912174	1.23123	1.08496	1.17002	0.22653	0.331481
Q1LZ65	RpiR-like protein OS	rpl PE	925	SMU.1015c	537.2	787.1	871.4	719.2	1047.5	1092.4	1.33879	0.913734	0.825339	1.94993	1.33083	1.20209	2.03351	1.38788	1.25361	1.35952	0.443102	0.227581
Q1LZ67	Tagatose 1,6-diphosphate aldolase OS	lacD2	104	SMU.116	1323.4	819.7	1556.6	6647.7	5232.8	4563.4	5.0232	8.10992	4.27065	3.95406	6.3838	3.36169	3.44824	5.56716	2.93165	4.78337	2.25803	0.0126394
Q53526	D-alanine--D-alanyl carrier protein ligase OS	dltA	1541	SMU.1691	4576	3978.6	5738.5	5797.3	5522.7	6937.9	1.26689	1.45712	1.01025	1.20688	1.3881	0.962394	1.51615	1.7438	1.20901	1.30673	0.385965	0.123718
Q54430	Sucrose operon repressor OS	scrR	1679	SMU.1844	913.1	1394.1	2186	959	1290.5	2628.1	1.05027	0.687899	0.438701	1.41332	0.925687	0.590348	2.87822	1.88516	1.20224	1.2302	0.298898	0.849853
Q54431	Signal recognition particle protein OS	ffh	968	SMU.1060	10940.9	9101	11019.9	15000	13850.7	14188.9	1.371	1.64817	1.36117	1.26596	1.52189	1.25688	1.29687	1.55905	1.28757	1.39651	0.481822	0.010434
Q54433	Probable phosphopantothenoylcysteine decarboxylase OS	dfp	983	SMU.1075	387.3	1008.1	965	806.7	1740.4	1654.7	2.08288	0.800218	0.835959	4.49367	1.72642	1.80352	4.2724	1.6414	1.71472	2.15235	1.10592	0.172592
Q54443	Dextranase OS	dexA	1854	SMU.2042	1259.4	1563.4	1512.8	873.9	588.6	894.8	0.693902	0.558974	0.577671	0.467365	0.376487	0.38908	0.710497	0.572342	0.591486	0.548645	-0.866055	0.00847942
Q59925	Formate--tetrahydrofolate ligase OS	fthS	981	SMU.1073	9016.7	10506.5	9290	3869.6	4184.4	3857.7	0.429159	0.368305	0.416534	0.464072	0.398268	0.45042	0.427839	0.367173	0.415253	0.415225	-1.26804	0.00465145
Q59931	NADP-dependent glyceraldehyde-3-phosphate dehydrogenase OS	gapN	618	SMU.676	17447.4	22453.2	21138	10998.5	13076.7	10385.8	0.63038	0.489841	0.520319	0.749493	0.582398	0.618635	0.595263	0.462553	0.491333	0.571135	-0.808096	0.0129039
Q59934	Formate acetyltransferase OS	pfl2 PE	363	SMU.402	18996.7	17334.8	25480.8	32475.2	28475.7	39036.1	1.70952	1.87341	1.2745	1.49898	1.64269	1.11754	2.05489	2.25189	1.53198	1.66171	0.732669	0.0344648
Q59935	Mannose-6-phosphate isomerase OS	manA	1675	SMU.1839	4002.2	3672.3	3302.8	5809.6	5266.2	3585.2	1.4516	1.58201	1.75899	1.31583	1.43403	1.59447	0.895807	0.976282	1.0855	1.34384	0.426356	0.20161
Q59938	Aconitate hydratase A OS	citB	612	SMU.670	5559.1	3942.4	3672.3	36661.9	32014.2	31953.6	6.59493	9.29939	9.98336	5.75888	8.12048	8.71775	5.74798	8.10511	8.70125	7.89213	2.98041	0.000987139
Q59939	Citrate synthase OS	citZ	613	SMU.671	1739.2	2025.5	2797.4	11638.9	15367.7	17671.8	6.6921	5.74619	4.16061	8.83607	7.58711	5.49357	10.1609	8.72466	6.31722	7.07982	2.82371	0.0161799
Q59940	Isocitrate dehydrogenase [NADP] OS	idh	614	SMU.672	2122.5	2324.9	2616.8	11692.6	13658.7	12621.3	5.50888	5.02929	4.46828	6.43519	5.87496	5.21962	5.94643	5.42875	4.82318	5.41495	2.43695	0.0018473
Q7ZAK9	Segregation and condensation protein B OS	SMU_1712c	1560	SMU.1712c	1381.7	2439.4	1970.1	1307.7	1979.9	1768.4	0.946443	0.536074	0.663773	1.43294	0.811634	1.00497	1.27987	0.724932	0.897619	0.92203	-0.117115	0.544116
Q7ZAL0	Chromosome partition protein Smc OS	smc	1375	SMU.1513	15093	14090.8	15579	13293	13381.8	16343.2	0.880739	0.943381	0.853264	0.886623	0.949683	0.858964	1.08283	1.15985	1.04905	0.96271	-0.0548267	0.635025
Q8CM14	Putative ABC transporter ATP-binding protein OS	SMU_1348c	1231	SMU.1348c	1417.7	2773	2133.4	860.4	1903.4	914.5	0.606898	0.310278	0.4033	1.3426	0.686405	0.892191	0.645059	0.329787	0.428658	0.627241	-0.672907	0.165217
Q8CMD5	Uncharacterized protein OS	SMU_1379	1257	SMU.1379c	307	864.8	691.8	165.6	571.7	385.7	0.539414	0.191489	0.239376	1.86221	0.661078	0.826395	1.25635	0.445999	0.557531	0.731094	-0.451871	0.296085
Q8CVC3	Putative carbonic anhydrase OS	cah	1450	SMU.1595	1368	1971.6	1566.9	189.4	927.8	315.7	0.13845	0.0960641	0.120876	0.678216	0.470582	0.592125	0.230775	0.160124	0.201481	0.298744	-1.74302	0.0179913
Q8CVC4	Glucanase OS	bgc	1307	SMU.1432c	2478.3	2873.5	1506.1	3692.7	2890.5	3906.3	1.49001	1.28509	2.45183	1.16632	1.00592	1.9192	1.5762	1.35942	2.59365	1.64974	0.722237	0.0813435
Q8CVC5	Putative 5'-nucleotidase OS	cpdB	1108	SMU.1213c	1410.1	1340.9	2153.6	2966.5	1650.7	783.4	2.10375	2.21232	1.37746	1.17063	1.23104	0.766484	0.555563	0.584234	0.363763	1.15169	0.203757	0.826912
Q8CVC6	Foldase protein PrsA OS	prsA	590	SMU.648	6133.1	7990.9	9549.5	7542.9	10455.1	12348.9	1.22987	0.943936	0.789874	1.7047	1.30838	1.09483	2.01348	1.54537	1.29315	1.32484	0.405821	0.270667
Q8CVC7	Putative 40K cell wall protein OS	bsp	555	SMU.609	22731.1	17831.8	17973.7	7604.5	8887.2	11370.8	0.334542	0.426457	0.42309	0.390971	0.498391	0.494456	0.500231	0.63767	0.632635	0.482049	-1.05275	0.00883238
Q8CWW2	Histidine--tRNA ligase OS	hisS	1908	SMU.2102	10303.9	9109.7	8621.1	10929.1	7219.5	6401.6	1.06068	1.19972	1.26772	0.700657	0.792507	0.837422	0.621279	0.702723	0.74255	0.880584	-0.183468	0.499938
Q8CWW3	Holliday junction ATP-dependent DNA helicase RuvA OS	ruvA	1895	SMU.2088	1623.7	569.3	1836.5	2382	755.1	1967	1.46702	4.18409	1.29703	0.465049	1.32637	0.411163	1.21143	3.45512	1.07106	1.65426	0.726185	0.599077
Q8CWW5	10 kDa chaperonin OS	groES	1775	SMU.1955	11388.9	6415.1	7006.1	6058.4	2841.1	4421.2	0.531957	0.944397	0.864732	0.249462	0.442877	0.405518	0.388203	0.689186	0.63105	0.571931	-0.806086	0.119509
Q8CWW6	60 kDa chaperonin OS	groEL	1774	SMU.1954	52233.3	53255.9	50852	37912.9	30271.1	31651.5	0.725838	0.7119	0.745554	0.579536	0.568408	0.595278	0.605964	0.594329	0.622424	0.638804	-0.646556	0.010286
Q8CWW7	Putative DNA replication protein primosome component (Helicase loader) OS	dnaI	1745	SMU.1921	4809.4	4561.1	4896.4	5998.5	5674.7	5543.1	1.24724	1.31514	1.22508	1.17992	1.24415	1.15895	1.15256	1.2153	1.13208	1.20783	0.272412	0.00550337
Q8CWW8	Malonyl CoA-acyl carrier protein transacylase OS	fabD	1587	SMU.1741	5357.9	5359	5878.8	6056.6	5557	6988.3	1.13041	1.13017	1.03024	1.03716	1.03695	0.945261	1.3043	1.30403	1.18873	1.12303	0.167394	0.247916
Q8CWW9	Ribonuclease R OS	vacB PE	1462	SMU.1607	3437.1	4020.3	3796.8	2264.1	2151.9	2956	0.658724	0.563167	0.596318	0.62608	0.535259	0.566767	0.860027	0.735269	0.77855	0.657796	-0.604289	0.0171397
Q8CWX0	Glycogen synthase OS	glgA	1397	SMU.1536	3285.9	2915.6	4268.4	9546.6	10147	8911.8	2.90532	3.27432	2.23658	3.08804	3.48024	2.37724	2.71213	3.05659	2.08785	2.80204	1.48648	0.000389445
Q8CWX1	Phenylalanine--tRNA ligase alpha subunit OS	syfA	1374	SMU.1512	8942.2	7350.8	9380	3869.5	3356.7	4770.2	0.432723	0.526405	0.412527	0.375377	0.456644	0.357857	0.533448	0.648936	0.50855	0.472497	-1.08162	0.00548104
Q8CWX2	Phenylalanine--tRNA ligase beta subunit OS	syfB	1372	SMU.1510	15440.7	12472.8	14451.5	9286.9	7279.5	8571.6	0.601456	0.744572	0.642625	0.471449	0.58363	0.503719	0.55513	0.687223	0.593129	0.598104	-0.741532	0.00795657
Q8CWX4	UvrABC system protein C OS	uvrC PE	1136	SMU.1241	2136.2	2931.9	4454.9	3279.5	4849.9	5300.1	1.5352	1.11856	0.736156	2.27034	1.65418	1.08867	2.48109	1.80774	1.18972	1.54241	0.625182	0.228663
Q8CWX6	5-methyltetrahydropteroyltriglutamate--homocysteine methyltransferase OS	meyE	796	SMU.873	3703.9	2836.7	3448.3	2819.8	1649.8	2111.5	0.761306	0.994042	0.817736	0.445422	0.581591	0.478439	0.570075	0.744351	0.612331	0.667255	-0.58369	0.0605866
Q8CWX7	UvrABC system protein B OS	uvrB PE	734	SMU.809	8377.2	8482.5	6915.1	11412.4	12075.6	6936.6	1.36232	1.34541	1.65036	1.44148	1.42359	1.74627	0.828033	0.817754	1.00311	1.29092	0.368404	0.301753
Q8CWX8	Signal recognition particle receptor FtsY OS	ftsY	676	SMU.744	8411	8531.7	6974.9	9277.8	8368.8	5474.6	1.10306	1.08745	1.33017	0.994983	0.980907	1.19985	0.650886	0.641678	0.7849	0.974875	-0.0367111	0.846762
Q8CWX9	Peptidase T OS	pepT	632	SMU.691	2765.5	2207.8	2565.7	1739.5	1714.6	1482.4	0.629	0.787888	0.677983	0.619996	0.77661	0.668278	0.536033	0.671438	0.577776	0.660556	-0.598248	0.018399
Q8CWY0	alanyl-tRNA sunthetase	SMU_650	592	SMU.650	22732.7	18719	19970.6	15646.8	13817.4	16322.1	0.688295	0.835878	0.783492	0.60782	0.738148	0.691887	0.718001	0.871954	0.817306	0.750309	-0.414443	0.027664
Q8CWY1	Formate acetyltransferase (Pyruvate formate-lyase 2) OS	pfl2 PE	446	SMU.493	797.6	831.3	683.1	579.1	506.3	480.9	0.726053	0.69662	0.847753	0.634779	0.609046	0.74118	0.602934	0.578492	0.703996	0.682317	-0.551486	0.0138031
Q8CWY2	Putative polyribonucleotide nucleotidyltransferase (General stress protein 13) OS	PNPase	443	SMU.489	510.2	464.3	371	265.8	223	198	0.520972	0.572475	0.716442	0.437083	0.480293	0.601078	0.388083	0.426448	0.533693	0.519619	-0.944475	0.0185117
Q8CWY3	Primosomal protein N' OS	priA	434	SMU.480	7120.8	5645.7	5483.5	3959.1	3287.4	3398.8	0.555991	0.701259	0.722002	0.461662	0.582284	0.599508	0.477306	0.602016	0.619823	0.591317	-0.757997	0.0268697
Q8CWY4	NH(3)-dependent NAD(+) synthetase OS	nadE	422	SMU.465	3121.2	3636.2	3632.4	2344.8	2574.7	2234.7	0.75125	0.644849	0.645524	0.824907	0.708074	0.708815	0.715975	0.61457	0.615213	0.692131	-0.530884	0.010052
Q8CWY5	Glycine--tRNA ligase beta subunit OS	sygB	404	SMU.446	9543	10804	10206	12130.5	13493.7	14878.5	1.27114	1.12278	1.18857	1.41399	1.24895	1.32213	1.5591	1.37713	1.45782	1.32907	0.410415	0.0359244
Q8CWY6	Glycine--tRNA ligase alpha subunit OS	sygA	403	SMU.445	3613.3	4019.1	4321.2	3862.7	3874.9	4896.1	1.06902	0.961086	0.893895	1.0724	0.964121	0.896719	1.35502	1.21821	1.13304	1.06261	0.0876159	0.606745
Q8CWY7	Negative transcriptional regulator, CopY OS	copY	385	SMU.424	435.6	758.2	701	518	959.1	734.2	1.18916	0.683197	0.738944	2.20179	1.26497	1.36819	1.68549	0.968346	1.04736	1.23861	0.308717	0.551292
Q8CWY8	NADPH-dependent glutamate synthase (Small subunit) OS	gltB	331	SMU.366	5967	5339.7	5032.3	4677.9	4906.5	3597.6	0.783962	0.87606	0.929575	0.822272	0.918872	0.975001	0.602916	0.673746	0.714902	0.810812	-0.302561	0.106643
Q8CWY9	Glutamate synthase (Large subunit) OS	gltA	330	SMU.365	26091	23435.1	25878.4	17526.5	17786.6	16957.2	0.671745	0.747874	0.677264	0.681714	0.758973	0.687315	0.649925	0.723581	0.655265	0.694851	-0.525225	0.00796715
Q8CWZ0	Argininosuccinate synthase OS	argG	300	SMU.334	6668.2	6185.6	9024.6	3963.8	5777.5	4753.6	0.594433	0.640811	0.439222	0.866426	0.934024	0.640195	0.712876	0.768495	0.526738	0.680358	-0.555635	0.0880908
Q8CWZ1	Undecaprenyl-diphosphatase OS	bacA	221	SMU.244	977.3	886.1	850.3	1305	1256.6	1438	1.33531	1.47275	1.53475	1.28579	1.41812	1.47783	1.4714	1.62284	1.69117	1.47888	0.56451	0.00427427
Q8CWZ3	33 kDa chaperonin OS	hslO	170	SMU.188c	1762.1	2480	2805.8	1424.5	2090	1822.4	0.80841	0.574395	0.507698	1.18608	0.842742	0.744886	1.03422	0.734839	0.649512	0.786976	-0.345608	0.205298
Q8CWZ6	Trigger factor OS	ropA	82	SMU.91	21673.7	22858	22313.6	15820.1	15048	17397.6	0.729922	0.692103	0.708989	0.694298	0.658325	0.674387	0.802706	0.761116	0.779686	0.722392	-0.469145	0.00442536
Q8CZF0	Phosphatidate cytidylyltransferase OS	cdsA	1625	SMU.1785	330.2	707.5	763.8	307.1	861.2	1178.8	0.930042	0.434064	0.402069	2.60812	1.21724	1.12752	3.56996	1.66615	1.54334	1.49983	0.584802	0.572804
Q8CZF1	Putative pyruvate dehydrogenase E1 component beta subunit OS	pdhB	1297	SMU.1422	722.8	339.9	916	2792	1722.6	2410.8	3.86276	8.21418	3.04803	2.38323	5.06796	1.88057	3.33536	7.09267	2.63188	4.16852	2.05953	0.017877
Q8CZF2	Putative glycosyl transferase N-acetylglucosaminyltransferase, RgpG OS	rgpG	223	SMU.246	975	1391	674.3	1605.9	2599.6	1091.3	1.64708	1.15449	2.38158	2.66626	1.86887	3.85526	1.11928	0.784543	1.61842	1.89953	0.925643	0.226589
Q8DRQ5	Putative SpoJ OS	smc	1964	SMU.2165	1889.1	1412.8	1190.1	3840.7	3211.6	2612.6	2.03308	2.7185	3.22721	1.70007	2.27322	2.6986	1.38299	1.84924	2.19528	2.23091	1.15763	0.0214226
Q8DRQ6	Serine protease HtrA OS	htrA	1963	SMU.2164	6561.4	5415.3	6268.1	5403.1	5088.1	9697.4	0.823468	0.997747	0.862	0.77546	0.939579	0.811745	1.47795	1.79074	1.5471	1.11398	0.155719	0.708877
Q8DRQ7	Ribosomal RNA large subunit methyltransferase H OS	rlmH	1962	SMU.2162c	212.2	192.5	361.8	189.2	196.6	578.3	0.891612	0.982857	0.522941	0.926484	1.0213	0.543394	2.72526	3.00416	1.5984	1.35738	0.440822	0.671929
Q8DRQ8	Uncharacterized protein OS	SMU_2161c PE	1961	SMU.2161c	348.1	159.3	342.7	513.3	246	864	1.47458	3.22222	1.49781	0.706693	1.54426	0.717829	2.48205	5.42373	2.52116	2.1767	1.12214	0.284246
Q8DRR0	Putative ABC transporter, ATP-binding protein OS	SMU_2159 PE	1959	SMU.2159	6676.6	6054	7480.1	11814.9	10264.2	11896.9	1.7696	1.95159	1.57951	1.53734	1.69544	1.3722	1.78188	1.96513	1.59047	1.69368	0.760165	0.00298552
Q8DRR1	Tryptophan--tRNA ligase OS	trpS PE	1958	SMU.2158c	6434.6	8218.3	7693.3	9051.8	9731.9	8559.1	1.40674	1.10142	1.17658	1.51243	1.18417	1.26498	1.33017	1.04147	1.11254	1.23672	0.306523	0.0674146
Q8DRR2	Inosine-5'-monophosphate dehydrogenase OS	guaB	1957	SMU.2157	12997.8	10463.1	12241.4	13111.4	11012.2	15674.6	1.00874	1.25311	1.07107	0.847236	1.05248	0.899587	1.20594	1.49808	1.28046	1.12408	0.168743	0.438977
Q8DRR3	DNA replication and repair protein RecF OS	recF	1956	SMU.2156	330.7	569.8	182.9	498.9	634.9	250.2	1.50862	0.87557	2.72772	1.91987	1.11425	3.4713	0.756577	0.439101	1.36796	1.57566	0.655958	0.563592
Q8DRR4	Uncharacterized protein OS	SMU_2155 PE	1955	SMU.2155	498.1	359.1	376	732.8	606.9	490.1	1.47119	2.04066	1.94894	1.21843	1.69006	1.6141	0.983939	1.3648	1.30346	1.51506	0.599378	0.086192
Q8DRR5	Putative peptidase OS	SMU_2154c PE	1954	SMU.2154c	1859.9	1142.5	1965.3	3149.2	2131.6	2320.9	1.69321	2.75641	1.6024	1.14608	1.86573	1.08462	1.24786	2.03142	1.18094	1.62319	0.698829	0.0987412
Q8DRR6	Putative peptidase OS	SMU_2153c PE	1953	SMU.2153c	3981.1	2179.5	2409.6	6019.2	2392.1	2902.5	1.51194	2.76173	2.49801	0.600864	1.09755	0.992737	0.72907	1.33173	1.20456	1.41424	0.50003	0.523594
Q8DRR7	Uncharacterized protein OS	SMU_2152c PE	1952	SMU.2152c	4860.8	3578.2	4597.3	10524.8	8092	9768.1	2.16524	2.94137	2.28934	1.66475	2.26147	1.76016	2.00957	2.72989	2.12475	2.21628	1.14814	0.00756996
Q8DRR8	Putative phosphotidylglycerophosphate synthase OS	pgsA	1951	SMU.2151	858.6	482.7	458	1370.7	885.8	686.9	1.59644	2.83965	2.99279	1.03168	1.83509	1.93406	0.800023	1.42304	1.49978	1.77251	0.825791	0.200947
Q8DRR9	Energy-coupling factor transporter ATP-binding protein EcfA1 OS	SMU_2150c	1950	SMU.2150c	754	828.8	767.9	1576	1955.2	1797.6	2.09019	1.90154	2.05235	2.5931	2.35907	2.54616	2.38408	2.16892	2.34093	2.27071	1.18314	0.00964706
Q8DRS0	Energy-coupling factor transporter ATP-binding protein EcfA2 OS	SMU_2149c	1949	SMU.2149c	1485.6	562.8	413.3	1959.6	1130.6	887.6	1.31906	3.48188	4.74135	0.761039	2.00888	2.73554	0.597469	1.57711	2.14759	2.15221	1.10582	0.339774
Q8DRS1	Energy-coupling factor transporter transmembrane protein EcfT OS	SMU_2148c	1948	SMU.2148c	523.5	398.6	839.9	1028.7	975.2	2151	1.96504	2.58078	1.22479	1.86285	2.44656	1.16109	4.10888	5.39639	2.56102	2.58971	1.37279	0.163347
Q8DRS2	Uncharacterized protein OS	SMU_2147c PE	1947	SMU.2147c	160.9	392.6	185.3	522.8	375	863.4	3.24922	1.33164	2.82137	2.33064	0.955171	2.02375	5.36607	2.19918	4.65947	2.77072	1.47026	0.127404
Q8DRS4	tRNA-specific 2-thiouridylase MnmA OS	mnmA	1945	SMU.2143c	3860.6	4787.1	3248.3	6164	5799.8	6645.6	1.59664	1.28763	1.89761	1.50231	1.21155	1.78549	1.72139	1.38823	2.04587	1.60408	0.681745	0.0204665
Q8DRS6	tRNA uridine 5-carboxymethylaminomethyl modification enzyme MnmG OS	mnmG	1943	SMU.2141	7187	11548.8	7035.9	4457.2	5798.2	5454.6	0.620175	0.385945	0.633494	0.806762	0.502061	0.824088	0.758954	0.472309	0.775253	0.642116	-0.639095	0.143762
Q8DRS7	Cyclic-di-AMP phosphodiesterase OS	SMU_2140c PE	1942	SMU.2140c	3925.9	4584.9	4721	5318.4	6918	8372.5	1.3547	1.15998	1.12654	1.76214	1.50887	1.46537	2.13263	1.8261	1.77346	1.56775	0.6487	0.098946
Q8DRS8	50S ribosomal protein L9 OS	SMU_2139c	1941	SMU.2139c	6055.6	8486.2	5124	4745	4956.8	4611.9	0.783572	0.559143	0.926034	0.818548	0.584101	0.967369	0.761593	0.543459	0.900059	0.760431	-0.395111	0.21606
Q8DRS9	Replicative DNA helicase OS	dnaC	1940	SMU.2138	3679.4	3959.9	4358.7	5079.9	5495.8	7145.7	1.38063	1.28284	1.16546	1.49367	1.38786	1.26088	1.94208	1.80452	1.63941	1.48415	0.569637	0.0829818
Q8DRT0	Uncharacterized protein OS	SMU_2137c PE	1939	SMU.2137c	565.7	767.6	850.5	388.4	475.9	749.7	0.686583	0.505993	0.456673	0.841259	0.619984	0.559553	1.32526	0.976681	0.881481	0.761496	-0.393091	0.244297
Q8DRT2	Putative transcriptional regulator OS	SMU_2134 PE	1936	SMU.2134	1570.5	927.6	264.8	1678.5	1045.8	272.2	1.06877	1.80951	6.33875	0.665903	1.12743	3.9494	0.173321	0.293445	1.02795	1.82827	0.870482	0.895142
Q8DRT3	Putative membrane protein OS	SMU_2133c PE	1935	SMU.2133c	104.3	280	53.7	81.7	197.4	33.2	0.783317	0.291786	1.52142	1.89262	0.705	3.67598	0.318313	0.118571	0.61825	1.10281	0.141178	0.647189
Q8DRT6	Uncharacterized protein OS	SMU_2129c PE	1932	SMU.2129c	1320.3	1041.6	1027.5	1058.5	949.4	787.6	0.801712	1.01623	1.03017	0.719079	0.911482	0.92399	0.596531	0.756144	0.766521	0.835762	-0.258837	0.187079
Q8DRT7	Dihydroxy-acid dehydratase OS	ilvD	1931	SMU.2128	16991.1	12413.4	13034.7	10863	8705.2	7517.5	0.639335	0.875103	0.833391	0.512339	0.701274	0.667848	0.442438	0.605596	0.57673	0.65045	-0.620489	0.0490807
Q8DRT8	Putative succinate semialdehyde dehydrogenase OS	gabD	1930	SMU.2127	8490.5	5670.9	11520.6	45580.4	40207.3	32520	5.3684	8.0376	3.95643	4.73556	7.09011	3.49004	3.83016	5.73454	2.82277	5.00729	2.32403	0.00661193
Q8DRU3	Uncharacterized protein OS	SMU_2121c PE	1925	SMU.2121c	1216.9	1746.9	646.7	703.4	979.8	422.8	0.578026	0.402656	1.08768	0.805161	0.560879	1.51508	0.34744	0.242029	0.653781	0.68808	-0.539351	0.254833
Q8DRU4	Putative 3-methyladenine DNA glycosylase OS	tag	1924	SMU.2120c	284.9	679.9	541.3	322.4	716.8	594.2	1.13163	0.474187	0.595603	2.51597	1.05427	1.32422	2.08564	0.873952	1.09773	1.23924	0.309461	0.808856
Q8DRU5	Putative osmoprotectant ABC transporter permease protein OS	opuCd	1923	SMU.2119	1023.7	1164.2	845.8	2229.5	3135.2	1943.6	2.17788	1.91505	2.63597	3.06262	2.69301	3.70679	1.8986	1.66947	2.29794	2.45081	1.29326	0.0504182
Q8DRU6	Putative ABC transporter osmoprotectant-binding protein, glycine betaine/carnitine/choline ABC transporter OS	opuCc	1922	SMU.2118	1992	1843.8	1550	4413.4	4959.4	3122.5	2.21556	2.39364	2.84735	2.48966	2.68977	3.19961	1.56752	1.69351	2.01452	2.34568	1.23001	0.0425628
Q8DRU8	Putative osmoprotectant amino acid ABC transporter, ATP-binding protein OS	opuCa	1920	SMU.2116	6044.5	5870.1	5423.2	13076	13764.2	10870.7	2.16329	2.22756	2.41112	2.27714	2.3448	2.53802	1.79844	1.85188	2.00448	2.17964	1.12409	0.01314
Q8DRU9	Putative short-chain dehydrogenase OS	SMU_2115 PE	1919	SMU.21115	2237	674.1	967.4	1478.2	398.3	795.5	0.660796	2.19285	1.52801	0.178051	0.590862	0.411722	0.35561	1.18009	0.822307	0.880034	-0.184369	0.527788
Q8DRV0	Putative transcriptional regulator OS	rmeD	1918	SMU.2114c	127.8	395	19.9	196.5	549	24.1	1.53756	0.497468	9.87437	4.29577	1.38987	27.5879	0.188576	0.0610127	1.21106	5.18263	2.37368	0.713521
Q8DRV2	Glucan-binding protein A, GbpA OS	gbpA	1916	SMU.2112	13097.3	14879.3	10144.9	1857	1843.5	1179.4	0.141785	0.124804	0.183048	0.140754	0.123897	0.181717	0.0900491	0.0792645	0.116255	0.131286	-2.92922	0.0133982
Q8DRV3	Putative transcriptional regulator OS	mepR	1913	SMU.2108c	492.2	565.1	815.4	456.2	561	863.6	0.926859	0.807291	0.55948	1.13978	0.992745	0.688006	1.75457	1.52823	1.05911	1.05067	0.0713156	0.9871
Q8DRV7	50S ribosomal protein L32 OS	SMU_2104a	1909.1	SMU.2104a	3295.1	2488.9	2402.8	1557.8	1062.1	1930.1	0.472763	0.625899	0.648327	0.322327	0.426735	0.442026	0.585749	0.775483	0.803271	0.566953	-0.818698	0.0337534
Q8DRV8	Uncharacterized protein OS	potE	1909	SMU.2104	1426.8	2118.2	1206.6	1124.3	1953.4	871.8	0.787987	0.530781	0.931792	1.36908	0.922198	1.61893	0.611018	0.411576	0.722526	0.878432	-0.186998	0.565926
Q8DRV9	Aspartate--tRNA ligase 2 OS	aspS	1907	SMU.2101	12571.1	11614	11109	17616.3	16643.5	16902.8	1.40133	1.51682	1.58577	1.32395	1.43305	1.4982	1.34458	1.45538	1.52154	1.4534	0.539434	0.000973089
Q8DRW0	Uncharacterized protein OS	SMU_2100c PE	1906	SMU.2100c	1017.3	176.1	905.1	1458.8	311.4	1942.8	1.43399	8.28393	1.61176	0.306104	1.76831	0.34405	1.90976	11.0324	2.1465	3.20409	1.67991	0.398761
Q8DRW1	Uncharacterized protein OS	SMU_2099c PE	1905	SMU.2099c	257.2	150.1	65.1	226.8	158.3	125	0.881804	1.51099	3.48387	0.615474	1.05463	2.43164	0.486003	0.832778	1.92012	1.46859	0.554433	0.854689
Q8DRW2	Arginine--tRNA ligase OS	argS	1904	SMU.2098	12670.3	11144.5	11270.8	11108.4	8540.2	11665.9	0.876727	0.996761	0.985591	0.674033	0.766315	0.757728	0.920728	1.04679	1.03506	0.895525	-0.159195	0.32928
Q8DRW6	Arginine repressor OS	argR	1900	SMU.2093	746.5	745.4	1673.2	917	843	1961.7	1.2284	1.23021	0.548052	1.12927	1.13094	0.503825	2.62786	2.63174	1.17242	1.35586	0.439206	0.716676
Q8DRW8	DNA mismatch repair protein MutS OS	mutS	1898	SMU.2091c	9511.5	12390.7	11317	18720.7	24805.6	19689.6	1.96822	1.51087	1.65421	2.60796	2.00195	2.19189	2.07008	1.58906	1.73983	1.92601	0.945613	0.0203048
Q8DRX0	DNA mismatch repair protein MutL OS	hexB	1896	SMU.2089	4153.8	5381.8	4987.8	9223.1	10925.6	8471.4	2.2204	1.71376	1.84913	2.63027	2.0301	2.19046	2.03943	1.57408	1.69842	1.99401	0.995671	0.0108547
Q8DRX1	Putative 3-methyl-adenine DNA glycosylase I OS	tagI PE	1894	SMU.2087	845.5	627.1	916.5	1135.6	910	964.1	1.34311	1.81088	1.23906	1.07629	1.45112	0.992908	1.14027	1.53739	1.05194	1.29366	0.371462	0.138652
Q8DRX2	Putative competence-damage inducible protein OS	cinA	1893	SMU.2086	2862.4	3515.6	4552.8	4146.4	4765.8	5924.5	1.44857	1.17943	0.910736	1.66497	1.35561	1.04678	2.06977	1.6852	1.30129	1.40693	0.49255	0.143705
Q8DRX3	Uncharacterized protein OS	SMU_2084c PE	1891	SMU.2084c	937.4	1067.9	2157.1	1713.9	1956.5	2651.7	1.82836	1.60493	0.794539	2.08716	1.8321	0.907005	2.82878	2.4831	1.22929	1.73281	0.79311	0.213094
Q8DRX4	Uncharacterized protein OS	SMU_2083c PE	1890	SMU.2083c	351.5	634.8	620.1	241.7	477.8	585.7	0.687624	0.38075	0.389776	1.35932	0.752678	0.770521	1.66629	0.922653	0.944525	0.874903	-0.192804	0.504945
Q8DRX7	UPF0297 protein SMU_2079c OS	SMU_2079c PE	1887	SMU.2079c	411	464.2	1244.9	2075.9	426.2	1569.2	5.05085	4.47199	1.66752	1.03698	0.918139	0.342357	3.818	3.38044	1.2605	2.43853	1.28601	0.32473
Q8DRX8	Putative pre-16S rRNA nuclease OS	SMU_2078c PE	1886	SMU.2078c	2468.7	2830.2	3193.7	1996.1	1839.2	3235.2	0.808563	0.705286	0.625012	0.745007	0.649848	0.575884	1.31049	1.1431	1.01299	0.841798	-0.248454	0.40678
Q8DRY1	Uncharacterized protein OS	SMU_2075c PE	1883	SMU.2075c	1711.9	2212.1	2474.7	2109.9	2975	3320.9	1.23249	0.9538	0.852588	1.73784	1.34488	1.20217	1.93989	1.50124	1.34194	1.3452	0.427824	0.203364
Q8DRY2	Putative anaerobic ribonucleoside-triphosphate reductase OS	nrdD	1882	SMU.2074	8679.4	8970	5592.3	5665.2	6113.2	7446.8	0.652718	0.631572	1.01304	0.704334	0.681516	1.09315	0.857986	0.83019	1.33162	0.866235	-0.20717	0.349762
Q8DRY3	Uncharacterized protein OS	SMU_2073c PE	1881	SMU.2073c	803.3	495.3	451.8	365.1	261.6	282.9	0.4545	0.737129	0.808101	0.325657	0.528165	0.579017	0.352172	0.571169	0.626162	0.553564	-0.853179	0.117643
Q8DRY5	Anaerobic ribonucleoside-triphosphate reductase-activating protein OS	nrdG	1879	SMU.2071	452	601.4	579.6	310.8	471.4	406.8	0.687611	0.516794	0.536232	1.04292	0.783838	0.81332	0.9	0.676422	0.701863	0.739889	-0.43462	0.0881752
Q8DRY8	Putative stress response protein possible glycosyltransferase involved in cell wall biogenesis OS	csbB	1876	SMU.2067	969.9	1039.1	640.7	755.2	1036.5	732.4	0.778637	0.726783	1.17871	1.06867	0.997498	1.61776	0.755129	0.704841	1.14312	0.996795	-0.00463176	0.80361
Q8DRY9	Putative transmembrane protein OS	SMU_2066c PE	1875	SMU.2066c	5170.2	4737.3	4531.1	6870.4	5669.5	5829.5	1.32885	1.45028	1.51628	1.09657	1.19678	1.25124	1.12752	1.23055	1.28655	1.27607	0.351706	0.0541729
Q8DRZ0	Putative UDP-glucose 4-epimerase OS	galE	1874	SMU.2065	554.8	1048	1270.4	880.5	2158.2	2571.5	1.58706	0.840172	0.693089	3.89005	2.05935	1.69884	4.635	2.45372	2.02417	2.20905	1.14343	0.207504
Q8DRZ1	Putative transmembrane protein OS	SMU_2064c PE	1873	SMU.2064c	1387.1	967.1	1337.9	1015.5	806.4	1371.3	0.732103	1.05005	0.759025	0.581357	0.833833	0.602736	0.988609	1.41795	1.02496	0.887847	-0.171617	0.477704
Q8DRZ2	Uncharacterized protein OS	SMU_2061 PE	1871	SMU.2061	2062.1	1992.6	1837.5	2405.1	2191.8	3373.3	1.16634	1.20702	1.3089	1.0629	1.09997	1.19282	1.63586	1.69291	1.83581	1.35583	0.439181	0.193743
Q8DRZ5	Putative transcriptional regulator OS	SMU_2058 PE	1868	SMU.2058	350.1	482.9	808.9	280.5	373.7	714.7	0.8012	0.580866	0.346767	1.06741	0.773866	0.461985	2.04142	1.48002	0.883546	0.937452	-0.0931825	0.656551
Q8DRZ6	Putative cadmium-transporting ATPase P-type ATPase OS	cadA cadD	1867	SMU.2057c	8049.3	7222	6388.6	1752.8	1900	880	0.217758	0.242703	0.274364	0.236045	0.263085	0.297405	0.109326	0.12185	0.137745	0.211142	-2.24371	0.00113562
Q8DRZ7	Putative ATPase OS	cshA	1866	SMU.2056	4651.2	4150.2	4599	10952.7	12971.7	8629.7	2.35481	2.63908	2.38154	2.78889	3.12556	2.82055	1.85537	2.07935	1.87643	2.43573	1.28435	0.034714
Q8DRZ8	Putative acetyltransferase OS	SMU_2055 PE	1865	SMU.2055	1085.6	1259.8	554.8	1773.3	1901.8	743.8	1.63347	1.4076	3.19629	1.75184	1.5096	3.4279	0.685151	0.590411	1.34066	1.72699	0.788263	0.312751
Q8DRZ9	Uncharacterized protein OS	SMU_2054c PE	1864	SMU.2054c	462.4	229.5	409.9	674.6	176.3	527.9	1.45891	2.93943	1.64577	0.381272	0.768192	0.430105	1.14165	2.30022	1.28788	1.3726	0.456914	0.614064
Q8DS02	Ribosomal protein L11 methyltransferase OS	prmA	1861	SMU.2050c	764.1	590.6	690.3	1233.8	881.9	1192.1	1.61471	2.08906	1.78734	1.15417	1.49323	1.27756	1.56014	2.01846	1.72693	1.63573	0.709937	0.0456905
Q8DS03	Ribosomal RNA small subunit methyltransferase E OS	SMU_2049c PE	1860	SMU.2049c	496.6	622.6	500.9	1526.6	1629.4	1004.1	3.0741	2.45198	3.04771	3.28111	2.61709	3.25294	2.02195	1.61275	2.00459	2.59603	1.3763	0.0432511
Q8DS05	Putative PTS system, glucose-specific IIABC component OS	ptsG	1858	SMU.2047	11812.7	10263.4	7483.1	14294.3	13495.6	15886	1.21008	1.39275	1.91021	1.14247	1.31492	1.80348	1.34482	1.54783	2.12292	1.53216	0.61557	0.0448575
Q8DS06	Uncharacterized protein OS	SMU_2046c PE	1857	SMU.2046c	1219.5	1503.5	1538.6	1631.2	2033.5	2438.2	1.3376	1.08494	1.06018	1.66749	1.35251	1.32166	1.99934	1.62168	1.58469	1.44779	0.53385	0.103021
Q8DS07	Putative stringent response protein, ppGpp synthetase OS	relA	1856	SMU.2044	4725.7	5591.7	6575.8	5092.3	6040.2	6012.2	1.07758	0.910689	0.7744	1.27816	1.08021	0.91855	1.27223	1.0752	0.914292	1.03348	0.0475089	0.900231
Q8DS09	Uncharacterized protein OS	mccF	1849	SMU.2035	3716.6	6000.5	6054.6	3751.4	6474.4	6066.3	1.00936	0.625181	0.619595	1.74202	1.07898	1.06934	1.63222	1.01097	1.00193	1.08773	0.121323	0.887043
Q8DS10	Uncharacterized protein OS	SMU_2033c PE	1848	SMU.2033c	207	157.4	134.7	191.3	191.3	168.5	0.924155	1.21537	1.42019	0.924155	1.21537	1.42019	0.81401	1.07052	1.25093	1.13943	0.188317	0.509991
Q8DS11	30S ribosomal protein S2 OS	rs2	1847	SMU.2032	16490.9	13505.2	15831.7	11287.9	8586.4	12164.3	0.684493	0.835819	0.712994	0.520675	0.635785	0.542355	0.737637	0.900712	0.768351	0.704313	-0.505711	0.0322116
Q8DS12	Elongation factor Ts OS	tsf PE	1846	SMU.2031	18371.7	16803.7	18115.3	12943	12287.5	16354.2	0.704507	0.770247	0.714479	0.668828	0.731238	0.678294	0.890184	0.97325	0.902784	0.781535	-0.355618	0.0755489
Q8DS13	Transcriptional regulator CtsR OS	ctsR	1845	SMU.2030	1183.4	1507.1	1216.8	1373.5	2001.3	1636.7	1.16064	0.911353	1.12878	1.69114	1.32791	1.64472	1.38305	1.08599	1.34509	1.29763	0.375881	0.171888
Q8DS14	Class III stress response-related ATP-dependent Clp protease, ATP-binding subunit OS	clpC	1844	SMU.2029	10901	10571.8	10322.8	17353.9	18830.6	16106.5	1.59195	1.64153	1.68112	1.72742	1.78121	1.82418	1.47752	1.52353	1.56028	1.64542	0.718453	0.0104093
Q8DS15	Putative transcriptional regulator OS	SMU_2027 PE	1842	SMU.2027	702.7	1101.8	1841.1	780.7	1429.9	1866.6	1.111	0.708568	0.42404	2.03487	1.29779	0.776655	2.65633	1.69414	1.01385	1.30191	0.380634	0.769686
Q8DS16	50S ribosomal protein L3 OS	rl3	1840	SMU.2025	13469.5	12206.1	11003.3	8012.5	7291.7	9105.4	0.594862	0.656434	0.728191	0.541349	0.597382	0.662683	0.676001	0.745971	0.827515	0.670043	-0.577674	0.012007
Q8DS17	50S ribosomal protein L4 OS	SMU_2024c	1839	SMU.2024c	9426.8	11290.1	8289.3	8122.8	9570.6	8737.2	0.861671	0.719462	0.979914	1.01525	0.847698	1.15457	0.926847	0.773882	1.05403	0.925926	-0.111031	0.443914
Q8DS18	30S ribosomal protein S19 OS	SMU_2023c	1838	SMU.2023c	8282.9	7261.9	8655.1	4366	3921.6	6458.8	0.52711	0.60122	0.504442	0.473457	0.540024	0.453097	0.779775	0.889409	0.746242	0.612753	-0.706622	0.0369503
Q8DS19	50S ribosomal protein L22 OS	rl22	1837	SMU.2022	4701	4290.5	5288.7	2358.3	2163.7	3580.3	0.501659	0.549656	0.445913	0.460264	0.5043	0.409118	0.761604	0.834472	0.676972	0.571551	-0.807046	0.0234367
Q8DS20	50S ribosomal protein L16 OS	rl16	1835	SMU.2020	3019.2	3084	4061.6	2071.9	2241.3	3236	0.686241	0.671822	0.510119	0.742349	0.726751	0.551827	1.07181	1.04929	0.79673	0.756326	-0.40292	0.153699
Q8DS21	50S ribosomal protein L29 OS	rl29	1834	SMU.2019	4848.2	6978.7	5759.3	3353.8	3966.3	5526.3	0.691762	0.480577	0.582328	0.818097	0.568344	0.688677	1.13987	0.791881	0.959544	0.746786	-0.421233	0.152062
Q8DS22	30S ribosomal protein S17 OS	rs17	1833	SMU.2018	6579.3	7703.6	7005	4720.1	5691	6109.4	0.717417	0.612714	0.673819	0.864986	0.738746	0.81242	0.928579	0.793058	0.872148	0.779321	-0.359711	0.0416793
Q8DS23	50S ribosomal protein L14 OS	rl14	1832	SMU.2017	9305.1	9540.9	8540.1	8016.9	7644.3	8644.2	0.86156	0.840267	0.938736	0.821517	0.801214	0.895107	0.928974	0.906015	1.01219	0.889509	-0.168919	0.0708833
Q8DS24	50S ribosomal protein L24 OS	rl24	1831	SMU.2016	5028.4	3568.3	5986.2	2550.1	1719.6	4134.2	0.507139	0.714654	0.425996	0.341978	0.48191	0.287261	0.82217	1.15859	0.690622	0.603369	-0.728887	0.107969
Q8DS25	50S ribosomal protein L5 OS	rl5	1830	SMU.2015	9923.5	8190.3	10679.1	7259.7	6405.4	9567.8	0.731566	0.886378	0.679804	0.645478	0.782071	0.599807	0.964156	1.16819	0.895937	0.817043	-0.291517	0.200861
Q8DS26	30S ribosomal protein S14 type Z OS	rs14	1829	SMU.2014	1404.2	1131.5	2597.1	806.9	694.2	2284.2	0.574633	0.713124	0.310693	0.494374	0.613522	0.267298	1.62669	2.01874	0.879519	0.833177	-0.263305	0.54661
Q8DS27	30S ribosomal protein S8 OS	rs8	1828	SMU.2012	5529.7	6197.3	6299.2	4696.8	4799.4	6024.9	0.849377	0.757878	0.745618	0.867931	0.774434	0.761906	1.08955	0.972181	0.956455	0.863926	-0.21102	0.182329
Q8DS28	50S ribosomal protein L6 OS	rl6	1827	SMU.2011	6311.2	6571	5610	3520.9	3339.6	3978.1	0.557881	0.535824	0.627611	0.529155	0.508233	0.595294	0.630324	0.605403	0.709109	0.588759	-0.76425	0.00303196
Q8DS29	50S ribosomal protein L18 OS	rl18	1826	SMU.2010	5432	6428.9	5239.5	3058.6	3702.4	3851.5	0.563071	0.475758	0.583758	0.681591	0.575899	0.706632	0.709039	0.599092	0.735089	0.625548	-0.676808	0.0115485
Q8DS30	50S ribosomal protein L30 OS	rl30	1824	SMU.2008	2329.5	3016.4	3180.7	1484.5	1914.6	2542.3	0.637261	0.492143	0.466721	0.821893	0.63473	0.601943	1.09135	0.842826	0.799289	0.709795	-0.494525	0.101008
Q8DS31	50S ribosomal protein L15 OS	rl15	1823	SMU.2007	5260.3	4080.7	3613.3	3446.3	2563.9	2911.4	0.655153	0.844536	0.953782	0.487406	0.628299	0.709573	0.553467	0.713456	0.805745	0.705713	-0.502847	0.0927512
Q8DS32	Protein translocase subunit SecY OS	secY	1822	SMU.2006	2948.1	1831.6	2470.6	2599.7	1990.2	3138.2	0.881822	1.41936	1.05225	0.675079	1.08659	0.805553	1.06448	1.71337	1.27022	1.10764	0.147484	0.7483
Q8DS33	Adenylate kinase OS	adk	1821	SMU.2005	8577.9	10091.2	9239.7	5046.4	3981.1	8020.1	0.588302	0.500079	0.546165	0.464111	0.394512	0.430869	0.934972	0.794762	0.868004	0.613531	-0.704792	0.0819796
Q8DS34	Translation initiation factor IF-1 OS	infA	1820	SMU.2004	1476.8	1644	1744.5	961.1	1098.9	1193.8	0.650799	0.584611	0.550931	0.744109	0.668431	0.629923	0.808369	0.726156	0.684322	0.671961	-0.57355	0.00687646
Q8DS35	30S ribosomal protein S13 OS	rs13	1819	SMU.2003	8286.3	11215.8	11693.7	6303.2	8666.8	11145.2	0.760677	0.561993	0.539025	1.04592	0.772731	0.741151	1.34502	0.993705	0.953094	0.857035	-0.222575	0.393357
Q8DS36	DNA-directed RNA polymerase subunit alpha OS	rpoA	1817	SMU.2001	14827.5	16906.8	17407.2	11030.3	12620.2	14070.6	0.743908	0.652418	0.633663	0.851135	0.746457	0.724999	0.948953	0.832245	0.808321	0.771344	-0.374553	0.0326868
Q8DS37	50S ribosomal protein L17 OS	rl17	1816	SMU.2000	5666.5	8877.8	6817.4	3371.6	5158	5335.2	0.595006	0.379779	0.494558	0.910262	0.581	0.756593	0.941534	0.60096	0.782586	0.671364	-0.574833	0.101295
Q8DS38	Glutamate--cysteine ligase OS	gshA	1815	SMU.1999c	2163.4	2564.7	2397.5	3613.4	4422.5	3337	1.67024	1.4089	1.50715	2.04424	1.72437	1.84463	1.54248	1.30113	1.39187	1.60389	0.681575	0.0369772
Q8DS40	Putative 4-diphosphocytidyl-2-C-methyl-D-erythritol kinase OS	ipk	1813	SMU.1996	179.7	346.5	466.3	157.7	332	304	0.877574	0.455123	0.338194	1.84752	0.958153	0.711988	1.69171	0.877345	0.651941	0.934394	-0.0978965	0.546034
Q8DS41	Putative transcriptional regulator OS	adcR	1812	SMU.1995c	1076.4	345.4	1045.4	1063.5	254.9	1110.5	0.988016	3.07904	1.01731	0.236808	0.737985	0.24383	1.03168	3.21511	1.06227	1.29023	0.367627	0.973893
Q8DS42	Putative ABC transporter, ATP-binding protein OS	adcC	1811	SMU.1994	692.2	489.5	959.6	1561.8	1168.5	1849.9	2.25628	3.1906	1.62755	1.6881	2.38713	1.21769	2.67249	3.77916	1.92778	2.3052	1.20489	0.0331093
Q8DS44	Tyrosine--tRNA ligase OS	tyrS PE	1809	SMU.1992	4722.9	5201.3	4723.3	3302.3	3289.2	3459.7	0.69921	0.634899	0.699151	0.696437	0.63238	0.696378	0.732537	0.665161	0.732475	0.687625	-0.540305	0.00589233
Q8DS45	Putative membrane carboxypeptidase, penicillin-binding protein 1b OS	pbp1b	1808	SMU.1991	1491.5	941.1	1065.5	2608.2	2153.5	2318.2	1.74871	2.77144	2.44786	1.44385	2.28828	2.02112	1.55427	2.46329	2.17569	2.10161	1.0715	0.00575225
Q8DS46	DNA-directed RNA polymerase subunit beta OS	rpoB	1807	SMU.1990	35881.7	39419	35837.2	30801.5	31236.8	30640.1	0.858418	0.781387	0.859484	0.87055	0.79243	0.871631	0.85392	0.777293	0.85498	0.835566	-0.259175	0.032803
Q8DS47	DNA-directed RNA polymerase subunit beta' OS	rpoC	1806	SMU.1989	37337.6	34893.2	36860.8	33062.7	32823.5	35467	0.885507	0.94754	0.896961	0.8791	0.940685	0.890472	0.9499	1.01644	0.962187	0.929866	-0.104905	0.085101
Q8DS56	Uncharacterized protein OS	ythI ytxK	1797	SMU.1979c	524.1	542.6	248.2	495	564.5	208.5	0.944476	0.912274	1.99436	1.07708	1.04036	2.27438	0.397825	0.384261	0.840048	1.09612	0.132404	0.919245
Q8DS57	Acetate kinase OS	ackA	1796	SMU.1978	6459.8	5240.2	8978.8	11390.7	9317.8	11256.4	1.76332	2.17371	1.26862	1.44243	1.77814	1.03776	1.74253	2.14809	1.25366	1.62314	0.698787	0.054693
Q8DS58	Putative transcriptional regulator OS	SMU_1977c PE	1795	SMU.1977c	713.7	670.3	534.4	604.2	710.8	508.9	0.846574	0.901387	1.13061	0.995937	1.06042	1.33009	0.713045	0.759212	0.952283	0.965507	-0.0506415	0.712213
Q8DS60	Uncharacterized protein OS	SMU_1975c PE	1793	SMU.1975c	1008	769.9	948.3	466.2	342.5	656	0.4625	0.605533	0.491617	0.339782	0.444863	0.361173	0.650794	0.852059	0.691764	0.544454	-0.877119	0.0243753
Q8DS61	Pyrroline-5-carboxylate reductase OS	proC	1792	SMU.1974	2730.3	1999.6	2349.4	1743.6	1389.8	1604	0.638611	0.871974	0.742147	0.509028	0.695039	0.591555	0.587481	0.80216	0.682728	0.68008	-0.556223	0.0471525
Q8DS62	Putative glutamyl-aminopeptidase endo-1,4-beta-glucanase OS	pepA	1791	SMU.1973	4101.7	3096.1	3907.8	2884.8	3435.4	2314.2	0.703318	0.931753	0.738216	0.837555	1.10959	0.879114	0.564205	0.747456	0.5922	0.789267	-0.341414	0.139195
Q8DS65	Phenylalanine--tRNA ligase beta subunit OS	pheT syfB	1788	SMU.1970c	3642.6	2984.2	2778	3155.9	2043.6	1926.6	0.866387	1.05754	1.13603	0.561028	0.684807	0.735637	0.528908	0.6456	0.693521	0.767717	-0.381353	0.19225
Q8DS69	Putative periplasmic sugar-binding protein OS	rbsB	1784	SMU.1966c	179.5	242.7	245.5	60.1	108.4	228.9	0.334819	0.247631	0.244807	0.6039	0.446642	0.441548	1.27521	0.94314	0.932383	0.607786	-0.718364	0.207106
Q8DS71	Putative response regulator OS	levR	1782	SMU.1964c	1529	2624.4	2113.4	981	1469.9	1598.9	0.641596	0.3738	0.464181	0.961347	0.56009	0.695514	1.04572	0.609244	0.756553	0.678671	-0.559215	0.1311
Q8DS72	Putative sugar-binding periplasmic protein OS	levQ	1781	SMU.1963c	439.8	664.8	554.3	399.5	453.6	609.4	0.908367	0.600933	0.720729	1.03138	0.68231	0.818329	1.38563	0.916667	1.0994	0.907083	-0.140693	0.50922
Q8DS73	Putative PTS system, sugar-specific enzyme IIA component OS	levD ptfA	1780	SMU.1961c	286.3	204.3	324.5	192.1	94.3	217.4	0.670975	0.940284	0.591988	0.329375	0.461576	0.290601	0.759343	1.06412	0.669954	0.642024	-0.639301	0.115073
Q8DS74	Putative PTS system, mannose-specific IIB component OS	levE	1779	SMU.1960c	5637.4	4982	2708.6	1878.4	1370.9	871.8	0.333203	0.377037	0.693495	0.243179	0.275171	0.506129	0.154646	0.17499	0.321864	0.34219	-1.54713	0.0625719
Q8DS76	Putative PTS system, mannose-specific IID component OS	levG ptnD	1777	SMU.1957	1053.6	976.9	593.4	304.7	146.7	285.3	0.289199	0.311905	0.513482	0.139237	0.150169	0.247219	0.270786	0.292046	0.480789	0.299426	-1.73973	0.0359959
Q8DS79	Pseudouridine synthase OS	rluD	1772	SMU.1950	573.1	51.8	202.1	493.3	52.7	161.9	0.860757	9.52317	2.44087	0.091956	1.01737	0.260762	0.282499	3.12548	0.801089	2.04488	1.03202	0.855285
Q8DS80	Putative membrane carboxypeptidase, penicillin-binding protein 2a OS	pbp2a	1771	SMU.1949	3456.8	3378.8	2977	6673.6	7602.3	4807.5	1.93057	1.97514	2.24172	2.19923	2.25	2.55368	1.39074	1.42284	1.61488	1.9532	0.96584	0.0597682
Q8DS82	Transcription termination/antitermination protein NusG OS	nusG	1769	SMU.1947	2980.5	3655.7	2278.7	1984.9	1893.4	2022	0.665962	0.54296	0.871067	0.635263	0.517931	0.830912	0.67841	0.553109	0.887348	0.686996	-0.541627	0.126011
Q8DS84	Uncharacterized protein OS	SMU_1945 PE	1767	SMU.1945	5116	5041.7	3626.4	4593.5	3896.4	2961.8	0.897869	0.911101	1.26668	0.761611	0.772835	1.07445	0.578929	0.587461	0.816733	0.851964	-0.231136	0.314833
Q8DS85	Leucine--tRNA ligase OS	syl	1766	SMU.1943	8619.7	9108.8	12254	7468.1	8059.7	9386.3	0.866399	0.819877	0.609442	0.935033	0.884826	0.65772	1.08894	1.03047	0.765978	0.850964	-0.23283	0.277994
Q8DS86	Putative carbon-nitrogen hydrolase OS	cnhA	1760	SMU.1937	437.1	550.5	529.8	397.7	558	575.6	0.90986	0.722434	0.750661	1.2766	1.01362	1.05323	1.31686	1.04559	1.08645	1.01948	0.0278313	0.948412
Q8DS87	Putative ABC transporter, permease protein OS	psaB	1752	SMU.1928	487.6	1174.9	278.8	363.7	782.1	249.9	0.745898	0.309558	1.30452	1.60398	0.665674	2.80524	0.51251	0.212699	0.896341	1.00627	0.00901517	0.601506
Q8DS88	Transcriptional repressor NrdR OS	nrdR	1747	SMU.1923c	3037.9	2272.6	3278.2	4901.6	4248	4209.2	1.61348	2.15682	1.49521	1.39833	1.86922	1.29583	1.38556	1.85215	1.284	1.59451	0.673116	0.0160647
Q8DS89	Putative chromosome replication protein OS	dnaB	1746	SMU.1922	4189.9	3234.7	4981.3	5643.3	4267.8	4751.7	1.34688	1.74461	1.1329	1.01859	1.31938	0.856764	1.13408	1.46898	0.953908	1.21957	0.286368	0.311832
Q8DS90	GTPase Der OS	pgdA	1744	SMU.1920	5950.6	4796.3	5220	6262.7	5114	4895.1	1.05245	1.30574	1.19975	0.859409	1.06624	0.979693	0.822623	1.0206	0.937759	1.02714	0.0386324	0.860769
Q8DS91	Uncharacterized protein OS	sapR2	1743	SMU.1919	1151.5	2275.9	2803.5	888.8	1853.4	2140.3	0.771863	0.390527	0.317032	1.60955	0.814359	0.661102	1.85871	0.940419	0.763439	0.903	-0.147202	0.50894
Q8DS92	Putative membrane-associated protein DedA OS	dedA	1742	SMU.1918	488.1	215.9	179.7	256.6	170.9	113.7	0.525712	1.18851	1.42794	0.350133	0.79157	0.951029	0.232944	0.526633	0.632721	0.736355	-0.441527	0.367338
Q8DS93	Putative response regulator of the competence regulon, ComE response regulator of sakacin A production OS	comE	1741	SMU.1917	2595.6	2704.6	3333.4	1369.9	1298.1	1462.6	0.527778	0.506507	0.410962	0.500116	0.47996	0.389422	0.563492	0.540782	0.438771	0.484199	-1.04633	0.0191736
Q8DS94	Putative histidine kinase of the competence regulon, ComD OS	comD	1740	SMU.1916	810.5	934	923.4	199.4	441.4	409.2	0.246021	0.21349	0.215941	0.544602	0.472591	0.478016	0.504874	0.438116	0.443145	0.3952	-1.33935	0.00797864
Q8DS98	Uncharacterized protein OS	SMU_1910c PE	1735	SMU.1910c	377.8	630.1	292.7	144.8	167.8	88.3	0.383272	0.229805	0.494704	0.44415	0.266307	0.573283	0.233722	0.140136	0.301674	0.340784	-1.55307	0.0907218
Q8DSA4	Uncharacterized protein OS	SMU_1904c PE	1729	SMU.1904	1013.9	1136.2	448.9	750.2	454.7	242.4	0.739915	0.660271	1.6712	0.448466	0.400194	1.01292	0.239077	0.213343	0.539987	0.658374	-0.60302	0.219073
Q8DSB7	Serine--tRNA ligase OS	sys	1714	SMU.1886	14453.3	13133.1	14781.6	8418.6	7116.1	7506.7	0.582469	0.641022	0.569532	0.492351	0.541845	0.481416	0.519376	0.571586	0.507841	0.545271	-0.874955	0.00073503
Q8DSB9	Uncharacterized protein OS	SMU_1883 PE	1712	SMU.1883	3175.2	2170	3200.8	1907.5	1520.9	2120.7	0.60075	0.879032	0.595945	0.478993	0.700876	0.475162	0.667895	0.977281	0.662553	0.670943	-0.575738	0.0794333
Q8DSC2	Putative PTS system, mannose-specific component IID OS	manN	1709	SMU.1879	3174.7	3115.9	3584.1	3263.8	3887.9	6710.5	1.02807	1.04747	0.910633	1.22465	1.24776	1.08476	2.11374	2.15363	1.8723	1.40922	0.494901	0.336234
Q8DSC3	Putative PTS system, mannose-specific component IIC OS	ptnC	1708	SMU.1878	902.6	776.6	902.4	976.4	803.3	1738.3	1.08176	1.25728	1.082	0.889984	1.03438	0.890182	1.92588	2.23835	1.92631	1.36957	0.453722	0.390752
Q8DSC4	Putative PTS system, mannose-specific component IIAB OS	ptnA	1707	SMU.1877	7019.3	6702.9	7162.2	6902.6	6489.6	8952	0.983374	1.02979	0.963754	0.924537	0.968178	0.90609	1.27534	1.33554	1.2499	1.07072	0.0985848	0.59012
Q8DSC5	Uncharacterized protein OS	SMU_1876 PE	1706	SMU.1876	616.1	1148.2	563.6	644.2	1468.1	809.4	1.04561	0.561052	1.14301	2.38289	1.27861	2.60486	1.31375	0.704929	1.43612	1.38565	0.470561	0.564631
Q8DSC6	ATP-dependent RecD-like DNA helicase OS	SMU_1875	1705	SMU.1875	2519.6	966.9	1841.2	2733.7	1419.7	1891.8	1.08497	2.82728	1.48474	0.563462	1.4683	0.771073	0.750833	1.95656	1.02748	1.32608	0.407167	0.707037
Q8DSC7	Signal peptidase I OS	lapC	1704	SMU.1874	2361.6	1909.2	1842.4	2471.5	2178	2242.3	1.04654	1.29452	1.34146	0.922256	1.14079	1.18215	0.949483	1.17447	1.21705	1.14097	0.19026	0.254247
Q8DSC8	Ribonuclease HIII OS	rnh3	1703	SMU.1873	3122.7	2302.6	1653.6	2466.2	1733.6	987.8	0.789765	1.07105	1.49141	0.555161	0.752888	1.04838	0.316329	0.428993	0.597363	0.783482	-0.352027	0.354341
Q8DSC9	Uncharacterized protein OS	SMU_1872c PE	1702	SMU.1872c	2102.4	1261.8	2661.9	1763.3	1122.5	2356.3	0.838708	1.39745	0.662422	0.533914	0.889602	0.421691	1.12077	1.86741	0.885195	0.957462	-0.0627129	0.654609
Q8DSD1	Endonuclease MutS2 OS	mutS2	1700	SMU.1870	5164.8	4214.9	3872.6	6794.9	6022.5	5205.4	1.31562	1.61211	1.75461	1.16607	1.42886	1.55516	1.00786	1.235	1.34416	1.37994	0.464604	0.0586699
Q8DSD2	Thioredoxin OS	trxA PE	1699	SMU.1869	1688.4	3347.7	716.9	2331	3081.7	1071.1	1.3806	0.696299	3.2515	1.82522	0.920542	4.29865	0.634388	0.319951	1.49407	1.6468	0.719667	0.814229
Q8DSD3	Putative alcohol dehydrogenase OS	adhB	1698	SMU.1867c	5708.7	5438	6583.3	7059.8	5066.5	4684.2	1.23667	1.29823	1.07238	0.887505	0.931684	0.769599	0.820537	0.861383	0.711528	0.954392	-0.0673467	0.732728
Q8DSD4	Putative A/G-specific DNA glycosylase OS	mutY	1697	SMU.1865	1733.2	1507.6	1642.6	748.4	719.8	881.7	0.431802	0.496418	0.455619	0.415301	0.477448	0.438208	0.508712	0.584837	0.536771	0.482791	-1.05053	0.000719367
Q8DSD6	Uncharacterized protein OS	SMU_1861c PE	1695	SMU.1861c	311	262.9	151	332.9	189.9	203.5	1.07042	1.26626	2.20464	0.610611	0.722328	1.25762	0.654341	0.774059	1.34768	1.10088	0.138662	0.994677
Q8DSD7	30S ribosomal protein S6 OS	rs6	1694	SMU.1860	2303.1	3323.6	3441.8	1744.9	1290.5	3186.4	0.757631	0.525003	0.506973	0.560332	0.388284	0.374949	1.38353	0.958719	0.925795	0.709024	-0.496094	0.245426
Q8DSD8	Single-stranded DNA-binding protein OS	ssb PE	1693	SMU.1859	2210.1	1571.2	1471.9	1923.7	1460.5	1712.9	0.870413	1.22435	1.30695	0.66083	0.929544	0.992255	0.775033	1.09019	1.16373	1.00148	0.00212973	0.857328
Q8DSE0	Uncharacterized protein OS	hdrM	1690	SMU.1855	1920.8	973	4174.7	1252.8	981.9	2343.3	0.652228	1.28756	0.300093	0.511193	1.00915	0.235203	1.21996	2.40832	0.56131	0.909447	-0.136938	0.48682
Q8DSE2	Uncharacterized protein OS	SMU_1853 PE	1688	SMU.1853	4352.2	2924.7	2671	3022.6	2522.4	3199.4	0.694499	1.03347	1.13164	0.579569	0.862447	0.944365	0.735122	1.09392	1.19783	0.919207	-0.121538	0.533731
Q8DSE3	Putative magnesium/cobalt transport protein OS	SMU_1852 PE	1687	SMU.1852	3675.9	2753.3	1564.7	1315.5	1282.7	1444.4	0.357872	0.47779	0.840736	0.348949	0.465877	0.819774	0.392938	0.524607	0.923116	0.572407	-0.804888	0.163079
Q8DSE4	Putative aminopeptidase P OS	pepP	1685	SMU.1850	4222.1	5184.7	7230.1	3805.1	4866.1	4940.4	0.901234	0.733909	0.526286	1.15253	0.93855	0.673034	1.17013	0.952881	0.68331	0.859096	-0.219109	0.379198
Q8DSE5	Putative deoxycytidylate deaminase OS	comEB	1684	SMU.1849	1899	1496.2	2237.5	1862.5	1370.2	1812.2	0.980779	1.24482	0.832402	0.721538	0.915787	0.61238	0.954292	1.2112	0.809922	0.920347	-0.11975	0.504684
Q8DSE7	Elongation factor P OS	efp	1682	SMU.1847	4536	3117.7	3742.2	2750.7	1930.9	1976.5	0.606415	0.882285	0.735049	0.425683	0.619335	0.51598	0.435736	0.633961	0.528165	0.598068	-0.741619	0.0399185
Q8DSE8	Uncharacterized protein OS	SMU_1846c PE	1681	SMU.1846c	3015.5	2206.4	1917.5	2790	1879.4	1309.4	0.92522	1.2645	1.45502	0.623247	0.851795	0.98013	0.434223	0.593455	0.682868	0.867829	-0.204517	0.517479
Q8DSE9	Transcription antitermination protein NusB OS	nusB	1680	SMU.1845	1991.1	508.5	1064.4	1257.5	268.6	692.7	0.63156	2.47296	1.18142	0.1349	0.52822	0.252349	0.347898	1.36224	0.650789	0.840259	-0.251093	0.44294
Q8DSF0	Protein translocase subunit SecA OS	secA	1674	SMU.1838	17813.2	17569.9	17149.5	27009.7	28999.7	24524.1	1.51627	1.53727	1.57496	1.62799	1.65053	1.69099	1.37674	1.3958	1.43002	1.5334	0.616731	0.0169633
Q8DSF1	Phospho-2-dehydro-3-deoxyheptonate aldolase OS	aroH	1673	SMU.1837	4932.3	4163.5	5284.4	5625.5	4453.8	4821.4	1.14054	1.35115	1.06455	0.902986	1.06972	0.84282	0.977516	1.15802	0.912384	1.04663	0.0657539	0.735434
Q8DSF2	Phospho-2-dehydro-3-deoxyheptonate aldolase OS	aroG	1672	SMU.1836	2152.6	1963.4	2188.3	2407.4	1926.6	1657.9	1.11837	1.22614	1.10012	0.895011	0.981257	0.880409	0.770185	0.844403	0.75762	0.952613	-0.0700382	0.6885
Q8DSF3	Holo-[acyl-carrier-protein] synthase OS	acpS PE	1671	SMU.1835	752.6	494	836.3	863.3	648.8	978.1	1.14709	1.74757	1.03229	0.862078	1.31336	0.775798	1.29963	1.97996	1.16956	1.25859	0.33181	0.390839
Q8DSF4	Alanine racemase OS	alr	1670	SMU.1834	1996.4	760.4	1657.6	2887.9	1298.5	1808.9	1.44655	3.79787	1.74222	0.650421	1.70765	0.783361	0.906081	2.37888	1.09128	1.61159	0.688485	0.42926
Q8DSF5	ATP-dependent DNA helicase RecG OS	recG	1669	SMU.1833	2022.9	1845.9	1752.6	2865.5	2920.9	2229.4	1.41653	1.55236	1.635	1.44392	1.58237	1.66661	1.10208	1.20776	1.27205	1.43096	0.516988	0.0560699
Q8DSF7	Putative L-asparaginase OS	aspG	1667	SMU.1831	3227	2248.2	3872	3149.2	2071.2	2861.6	0.975891	1.40077	0.813326	0.641835	0.92127	0.534917	0.886768	1.27284	0.73905	0.909629	-0.13665	0.506599
Q8DSF8	Uncharacterized protein OS	SMU_1830c PE	1666	SMU.1830c	2527.7	2576.7	2076.9	992.3	724.6	941.3	0.39257	0.385105	0.477779	0.286664	0.281212	0.348885	0.372394	0.365312	0.453224	0.373683	-1.42011	0.00353594
Q8DSF9	Universal stress protein OS	uspA	1665	SMU.1828	2177.6	2230.2	2452.2	3951.1	2669.1	4164.2	1.81443	1.77163	1.61125	1.22571	1.1968	1.08845	1.91229	1.86719	1.69815	1.57621	0.65646	0.102913
Q8DSG1	Putative aminotransferase OS	yfbQ PE	1663	SMU.1826	6924.8	5770.9	8422.6	13229.1	11122	11103.2	1.91039	2.29238	1.57067	1.60611	1.92726	1.32049	1.6034	1.924	1.31826	1.71922	0.781752	0.0103271
Q8DSG2	Putative pyrazinamidase/nicotinamidase OS	pncA	1661	SMU.1823	646.3	1103.4	1052.8	796.3	1420.3	1330.6	1.23209	0.721678	0.756364	2.19759	1.2872	1.34907	2.0588	1.20591	1.26387	1.3414	0.423735	0.368557
Q8DSG3	Aspartate--tRNA(Asp/Asn) ligase OS	gatA	1660	SMU.1822	6965.5	7255.1	6184.5	8312.6	9333.4	8770.1	1.1934	1.14576	1.3441	1.33995	1.28646	1.50916	1.25908	1.20882	1.41808	1.30053	0.379103	0.0101485
Q8DSG4	Aspartyl/glutamyl-tRNA(Asn/Gln) amidotransferase subunit C OS	gatC	1659	SMU.1821c	767.6	499.5	707.3	1233.1	414.6	717.6	1.60644	2.46867	1.74339	0.540125	0.83003	0.586173	0.934862	1.43664	1.01456	1.2401	0.310454	0.648413
Q8DSG5	Glutamyl-tRNA(Gln) amidotransferase subunit A OS	gatA	1658	SMU.1820c	12670	10387.6	10316.9	10639.3	8893.7	7465.7	0.839724	1.02423	1.03125	0.701949	0.856184	0.862052	0.589242	0.718713	0.723638	0.816331	-0.292773	0.15326
Q8DSG6	Aspartyl/glutamyl-tRNA(Asn/Gln) amidotransferase subunit B OS	gatB	1654	SMU.1819	13334.8	11516.2	13072.2	11509.7	10535.7	10140.8	0.863133	0.999436	0.880472	0.790091	0.914859	0.805962	0.760476	0.880568	0.775753	0.852305	-0.230557	0.0578942
Q8DSH0	Putative response regulator ScnR-like protein OS	scnR	1653	SMU.1815	4027.9	4363	4253.9	2300.5	2323	1986.3	0.571141	0.527275	0.540798	0.576727	0.532432	0.546087	0.493135	0.45526	0.466936	0.52331	-0.934262	0.000173892
Q8DSH1	Putative histidine kinase, ScnK-like protein OS	scnK	1652	SMU.1814	1474.4	1285.3	1395.3	1186.2	754.9	973.1	0.804531	0.922897	0.85014	0.512005	0.587334	0.541031	0.659997	0.7571	0.697413	0.703605	-0.507162	0.0625715
Q8DSI2	Uncharacterized protein OS	SMU_1803c PE	1641	SMU.1803c	5053.9	5453.5	4440.9	5332.2	6206.6	8397.7	1.05507	0.977757	1.2007	1.22808	1.13809	1.3976	1.66163	1.53987	1.89099	1.34331	0.425793	0.202873
Q8DSI3	Uncharacterized protein OS	SMU_1802c PE	1640	SMU.1802c	1470.4	1389.2	845.9	458.8	888.9	949.3	0.312024	0.330262	0.542381	0.604529	0.639865	1.05083	0.645607	0.683343	1.12224	0.659009	-0.60163	0.13698
Q8DSI4	Putative GTP-binding protein OS	SMU_1801c PE	1639	SMU.1801c	4294.7	2291.9	3025.3	8168.3	4976.7	5223.4	1.90195	3.56399	2.7	1.1588	2.17143	1.64503	1.21624	2.27907	1.72657	2.04034	1.02881	0.0851046
Q8DSI5	Uncharacterized protein OS	SMU_1800c PE	1638	SMU.1800c	1564.2	2607.9	2456.9	1617.3	2528.4	2414.5	1.03395	0.620154	0.658269	1.61642	0.969516	1.0291	1.5436	0.925841	0.982742	1.04218	0.0595996	0.960414
Q8DSI6	Probable nicotinate-nucleotide adenylyltransferase OS	nadD	1637	SMU.1799	2898.2	1926.1	3267.9	4884.5	2987.7	3882.9	1.68536	2.53595	1.49469	1.03088	1.55117	0.914257	1.33976	2.01594	1.18819	1.52847	0.612085	0.152884
Q8DSI7	Uncharacterized protein OS	SMU_1798c PE	1636	SMU.1798c	3488	3021.6	3942.2	4745	4335.9	4372.1	1.36038	1.57036	1.20364	1.24309	1.43497	1.09987	1.25347	1.44695	1.10905	1.30242	0.381194	0.0450734
Q8DSI8	Ribosomal silencing factor RsfS OS	SMU_1797c	1635	SMU.1797c	2876.7	871.8	1417.8	3776.4	841.4	2449.8	1.31275	4.33173	2.66356	0.292488	0.96513	0.593455	0.851601	2.81005	1.72789	1.72763	0.788793	0.578083
Q8DSI9	Uncharacterized protein OS	SMU_1795c PE	1634	SMU.1795c	1081.4	1084.3	1374.4	1178.4	1151	1187.3	1.0897	1.08678	0.857392	1.06436	1.06151	0.837456	1.09793	1.09499	0.863868	1.006	0.00862956	0.943535
Q8DSJ2	UPF0348 protein SMU_1791c OS	SMU_1791c PE	1631	SMU.1791c	906.8	363.8	41.9	1278.2	691.7	38.3	1.40957	3.51347	30.506	0.762792	1.90132	16.5084	0.0422364	0.105278	0.914081	6.18479	2.62872	0.627567
Q8DSJ3	Putative transcriptional regulator OS	SMU_1790c PE	1630	SMU.1790c	210.4	168.5	367.1	155.8	138.8	460.2	0.740494	0.924629	0.424408	0.659696	0.823739	0.378099	2.18726	2.73116	1.25361	1.12479	0.169653	0.982038
Q8DSJ4	Probable transcriptional regulatory protein SMU_1789c OS	SMU_1789c PE	1629	SMU.1789c	4639.3	4353.5	5139.2	3506.1	3363.7	4127	0.755739	0.805352	0.682227	0.725045	0.772643	0.654518	0.889574	0.947973	0.803043	0.78179	-0.355146	0.0333786
Q8DSJ5	Putative bacterocin transport accessory protein, Bta OS	bta	1627	SMU.1788c	1973.5	3008.2	1453.9	1615.5	4304.6	718.1	0.818596	0.537032	1.11115	2.1812	1.43096	2.96073	0.363871	0.238714	0.493913	1.12624	0.171514	0.957991
Q8DSJ6	Putative secreted protein OS	SMU_1787c PE	1627	SMU.1787c	1440.4	1323.1	1068	910.9	739.9	1181.2	0.632394	0.688459	0.852903	0.513677	0.559217	0.69279	0.82005	0.892752	1.10599	0.750915	-0.413279	0.121789
Q8DSJ7	Isoprenyl transferase OS	uppS PE	1626	SMU.1786	2650.3	3687.4	3011.9	1801.2	2891	2478.1	0.679621	0.488474	0.598028	1.09082	0.784021	0.959859	0.935026	0.672045	0.82277	0.781185	-0.356264	0.173943
Q8DSJ8	Putative Eep protein-like protein OS	eep	1624	SMU.1784c	5837.1	6364.1	6092.7	5585.8	7516.4	8395	0.956948	0.877705	0.916802	1.28769	1.18106	1.23367	1.43821	1.31912	1.37788	1.17657	0.234582	0.326174
Q8DSJ9	Proline--tRNA ligase OS	proS	1623	SMU.1783	12514.5	11528.1	13226.8	11036.9	9186.3	11000.1	0.881929	0.957391	0.834435	0.734052	0.796862	0.694522	0.878988	0.954199	0.831652	0.840448	-0.25077	0.0648104
Q8DSK1	UPF0374 protein SMU_1781 OS	SMU_1781 PE	1621	SMU.1781	3657.1	4344.3	4235.1	2059.8	2612	2201.3	0.563233	0.474139	0.486364	0.714227	0.601248	0.61675	0.601925	0.50671	0.519775	0.56493	-0.823856	0.00331808
Q8DSK2	Regulatory protein RecX OS	recX	1620	SMU.1780	422.1	637.1	1453.1	254.5	474.3	1076.6	0.602938	0.399466	0.175143	1.12367	0.744467	0.326406	2.55058	1.68984	0.740899	0.928157	-0.10756	0.588067
Q8DSK3	Uncharacterized RNA methyltransferase SMU_1779c OS	trmA yfjO	1619	SMU.1779c	2830.5	2324	2850.1	3453.4	2937.4	3305.1	1.22007	1.48597	1.21168	1.03777	1.26394	1.03063	1.16767	1.42216	1.15964	1.22217	0.289445	0.071681
Q8DSK4	Putative ribonucleotide reductase protein, Nrd OS	nrdI	1618	SMU.1777	1474.4	1739.6	2214.1	2007.8	2474.9	2793.9	1.36177	1.15417	0.906824	1.67858	1.42268	1.11779	1.89494	1.60606	1.26187	1.3783	0.462889	0.121881
Q8DSK8	Uncharacterized protein OS	SMU_1773c PE	1614	SMU.1773c	1606.2	1781	2087.7	702.6	725.9	1548.1	0.43743	0.394497	0.336543	0.451936	0.40758	0.347703	0.963828	0.869231	0.741534	0.550031	-0.862414	0.0765814
Q8DSK9	Uncharacterized protein OS	SMU_1772c PE	1613	SMU.1772c	486	441	716.8	569.8	440.5	764.8	1.17243	1.29206	0.794922	0.906379	0.998866	0.614537	1.57366	1.73424	1.06696	1.12823	0.17406	0.748288
Q8DSL1	Valine--tRNA ligase OS	valS PE	1611	SMU.1770	16098.9	16576	19758.8	11989.3	11366.5	12772.1	0.744728	0.723293	0.606783	0.706042	0.68572	0.575263	0.793352	0.770518	0.646401	0.694678	-0.525584	0.0306639
Q8DSL5	Uncharacterized protein OS	SMU_1765c PE	1607	SMU.1765c	3502.8	3981.8	3025.1	2671.9	3122	4881.5	0.76279	0.671028	0.883244	0.891287	0.784068	1.03203	1.3936	1.22595	1.61367	1.02863	0.0407235	0.944914
Q8DSL6	Uncharacterized protein OS	SMU_1764c PE	1606	SMU.1764c	5270.8	4716.7	4627.2	8385.1	9672.1	8861.1	1.59086	1.77775	1.81213	1.83503	2.05061	2.09027	1.68117	1.87867	1.915	1.84794	0.88592	0.00219126
Q8DSL7	Uncharacterized protein OS	SMU_1763c PE	1605	SMU.1763c	1583.9	1912.8	1190	1960.3	2694.6	2081.7	1.23764	1.02483	1.64731	1.70124	1.40872	2.26437	1.31429	1.0883	1.74933	1.49289	0.57811	0.0917495
Q8DSL8	Uncharacterized protein OS	SMU_1762c PE	1604	SMU.1762c	550.1	208.2	185.9	493.5	437	458.8	0.89711	2.37032	2.65465	0.794401	2.09894	2.35073	0.83403	2.20365	2.46799	1.85242	0.889415	0.334657
Q8DSL9	Uncharacterized protein OS	SMU_1761c PE	1603	SMU.1761c	2570.9	3020	2624.2	3310.8	4941.3	4677	1.2878	1.09629	1.26164	1.92201	1.63619	1.88297	1.81921	1.54868	1.78226	1.58189	0.661653	0.0802401
Q8DSM0	Uncharacterized protein OS	SMU_1760c PE	1602	SMU.1760c	6728.8	7100.1	6262.2	5731.1	7456.8	7054.7	0.851727	0.807186	0.91519	1.10819	1.05024	1.19076	1.04843	0.993606	1.12655	1.01021	0.014655	0.935853
Q8DSM1	CRISPR-associated exonuclease Cas4 OS	SMU_1758c PE	1601	SMU.1758c	347.4	58.9	248.7	544.1	286.1	479.2	1.56621	9.23769	2.18778	0.823546	4.85739	1.15038	1.37939	8.13582	1.92682	3.47389	1.79655	0.13068
Q8DSM8	Aspartokinase OS	akh	1594	SMU.1748	8880.2	6097	7883.1	8444.2	5092.1	7140.3	0.950902	1.38498	1.07118	0.573422	0.835181	0.645951	0.80407	1.17112	0.905773	0.926952	-0.109433	0.598335
Q8DSM9	Putative phosphatase OS	SMU_1747c PE	1593	SMU.1747c	604.1	289	418.8	474.7	597.8	645	0.785797	1.64256	1.13348	0.989571	2.06851	1.42741	1.0677	2.23183	1.54011	1.43189	0.517918	0.283333
Q8DSN0	Trans-2-decenoyl-[acyl-carrier-protein] isomerase OS	fabM	1592	SMU.1746c	5964.1	4755.9	7059.7	6690.1	6013.3	5975.2	1.12173	1.40669	0.947647	1.00825	1.26439	0.851778	1.00186	1.25638	0.846382	1.07834	0.108819	0.704811
Q8DSN1	Putative transcriptional regulator OS	SMU_1745c PE	1591	SMU.1745c	2530.2	2773.8	2241.8	2138.5	2422.4	1698.8	0.84519	0.770964	0.953921	0.957395	0.873315	1.08056	0.671409	0.612445	0.757784	0.835887	-0.25862	0.181941
Q8DSN2	3-oxoacyl-[acyl-carrier-protein] synthase 3 OS	fabH	1590	SMU.1744	2063.1	1963.9	1726.4	2373.3	2128.6	2321.2	1.15036	1.20846	1.37471	1.03175	1.08386	1.23297	1.1251	1.18193	1.34453	1.19263	0.254148	0.0502864
Q8DSN3	Acyl carrier protein OS	acpS PE	1589	SMU.1743	2242.3	3128.3	1668	1779.3	2511.3	2036.9	0.793516	0.568775	1.06673	1.11997	0.802768	1.50558	0.908398	0.65112	1.22116	0.959779	-0.0592262	0.653035
Q8DSN4	Putative trans-2-enoyl-ACP reductase OS	fabK	1588	SMU.1742c	10394.1	8086.5	7884.4	12187.2	8150.6	7308.3	1.17251	1.5071	1.54574	0.784156	1.00793	1.03376	0.70312	0.903766	0.926932	1.065	0.0908557	0.81837
Q8DSN5	Putative 3-oxoacyl-acyl-carrier-protein reductase / 3-ketoacyl-acyl carrier protein reductase OS	fabG	1586	SMU.1740	9640.8	8227.5	7811.7	15279.6	9628.1	11150.4	1.58489	1.85714	1.95599	0.998683	1.17023	1.23252	1.15658	1.35526	1.4274	1.41541	0.501221	0.168097
Q8DSN6	3-oxoacyl-[acyl-carrier-protein] synthase 2 OS	fabF	1585	SMU.1739	4855.4	6038.4	6121.6	7708.3	8526.4	10400.3	1.58757	1.27655	1.2592	1.75607	1.41203	1.39284	2.14201	1.72236	1.69895	1.58306	0.662719	0.0375774
Q8DSN7	Biotin carboxyl carrier protein of acetyl-CoA carboxylase OS	bccP	1584	SMU.1738	767.7	760.8	784.9	1133.3	1957.1	1625.7	1.47623	1.48962	1.44388	2.5493	2.57242	2.49344	2.11762	2.13683	2.07122	2.03895	1.02783	0.0787399
Q8DSN8	3-hydroxyacyl-[acyl-carrier-protein] dehydratase FabZ OS	fabZ	1583	SMU.1737	4205.5	3686.4	4655.9	8311	7153.8	8985.3	1.97622	2.2545	1.78505	1.70106	1.94059	1.5365	2.13656	2.43742	1.92987	1.96642	0.975571	0.00701796
Q8DSN9	Biotin carboxylase OS	accC	1582	SMU.1736	6731.3	6230.8	5080.6	10820.7	9105	8260.1	1.60752	1.73665	2.12981	1.35264	1.46129	1.79211	1.22712	1.32569	1.62581	1.58429	0.663838	0.0259218
Q8DSP0	Acetyl-coenzyme A carboxylase carboxyl transferase subunit beta OS	accD	1581	SMU.1735	4874	4774	4256.6	10705.3	10043.7	10085.3	2.19641	2.24242	2.51499	2.06067	2.10383	2.35956	2.0692	2.11255	2.36933	2.22544	1.15409	4.33204e-05
Q8DSP1	Acetyl-coenzyme A carboxylase carboxyl transferase subunit alpha OS	accA	1580	SMU.1734	1987.1	3312.9	2254.8	4735.2	5150.1	4502.3	2.38297	1.42932	2.10005	2.59177	1.55456	2.28406	2.26576	1.35902	1.99676	1.99603	0.997134	0.0167229
Q8DSP2	Putative SNF helicase OS	snf	1579	SMU.1733c	3201.1	3211.7	3046.7	5937.8	5753.2	4249.5	1.85492	1.8488	1.94893	1.79726	1.79133	1.88834	1.32751	1.32313	1.39479	1.68611	0.7537	0.0548248
Q8DSP3	Uncharacterized protein OS	SMU_1732c PE	1578	SMU.1732c	3087.6	2198.9	3448.7	2036.6	1646.6	2277.6	0.659606	0.92619	0.590541	0.533294	0.748829	0.477455	0.73766	1.03579	0.660423	0.707754	-0.498679	0.11409
Q8DSP4	UDP-N-acetylmuramate--L-alanine ligase OS	murC	1577	SMU.1731	7240.1	4945.2	6118.8	7900.5	6095.8	7108.5	1.09121	1.59761	1.29118	0.84195	1.23267	0.996241	0.981823	1.43745	1.16175	1.18132	0.240402	0.333661
Q8DSP5	Putative acetyltransferase OS	SMU_1730c PE	1576	SMU.1730c	1289	645.1	1046.2	1138.5	693	996.6	0.883243	1.76484	1.08822	0.537626	1.07425	0.662397	0.773157	1.54488	0.95259	1.03125	0.0443878	0.83683
Q8DSP6	Endolytic murein transglycosylase OS	mltG	1575	SMU.1729c	7109.8	7866.6	6434.5	7232.4	8815.7	5868.5	1.01724	0.919381	1.124	1.23994	1.12065	1.37007	0.82541	0.746002	0.912037	1.03053	0.0433803	0.87041
Q8DSP7	Transcription elongation factor GreA OS	greA	1574	SMU.1728	6345.1	5958	7790.8	2770.5	2748.4	3132.7	0.436636	0.465005	0.355612	0.433153	0.461296	0.352775	0.49372	0.525797	0.402102	0.436233	-1.19683	0.0169313
Q8DSP8	OXaA-like protein precursor	SMU_1727	1573	SMU.1727	2363.2	3231.4	3180.1	2571.3	4151.5	3854.4	1.08806	0.795723	0.808559	1.75673	1.28474	1.30546	1.63101	1.1928	1.21204	1.23057	0.299324	0.357674
Q8DSP9	Acylphosphatase OS	SMU_1725 PE	1572	SMU.1725	1643.2	848.2	1430.8	3417.1	2426.3	1753	2.07954	4.02865	2.38824	1.47657	2.86053	1.69576	1.06682	2.06673	1.22519	2.09867	1.06948	0.110132
Q8DSQ0	Putative rRNA methylase OS	cspR	1571	SMU.1724c	707	742.3	1479.9	328.5	522.2	1009.5	0.464639	0.442543	0.221974	0.738614	0.703489	0.352862	1.42786	1.35996	0.682141	0.710454	-0.493186	0.334877
Q8DSQ1	Uncharacterized protein OS	SMU_1723c PE	1570	SMU.1723c	2047.8	871.1	2057	3988.9	2194.5	1259.7	1.9479	4.57915	1.93918	1.07164	2.51923	1.06684	0.615148	1.4461	0.612397	1.75529	0.811708	0.426523
Q8DSQ2	Putative integral membrane protein OS	SMU_1722c PE	1569	SMU.1722c	183	800.5	405.8	61.5	274	179	0.336066	0.076827	0.151552	1.49727	0.342286	0.675209	0.978142	0.22361	0.441104	0.524674	-0.930507	0.242899
Q8DSQ3	Putative diaminopimelate decarboxylase OS	lysA tabA	1568	SMU.1721c	3414	1743.7	3624.1	6447	3519.1	5473.6	1.8884	3.69731	1.77892	1.03079	2.01818	0.971027	1.60328	3.13907	1.51033	1.9597	0.970634	0.10986
Q8DSQ4	UPF0154 protein SMU_1719c OS	SMU_1719c PE	1567	SMU.1719c	1394.1	1333.4	1241	2125.2	2357.9	1751.4	1.52442	1.59382	1.71249	1.69134	1.76834	1.9	1.25629	1.31348	1.41128	1.57461	0.654993	0.0434755
Q8DSQ5	Glutamate racemase OS	murI	1566	SMU.1718	1150.3	1146.6	1134.2	1131.8	1248.1	868.8	0.983917	0.987092	0.997884	1.08502	1.08852	1.10042	0.755281	0.757718	0.766002	0.946874	-0.0787562	0.642284
Q8DSQ6	dITP/XTP pyrophosphatase OS	rdgB	1565	SMU.1717c	1784.2	2153.6	3110.6	3494.7	5111.4	4701.8	1.95869	1.62272	1.12348	2.86481	2.37342	1.64322	2.63524	2.18323	1.51154	1.99071	0.993281	0.0308115
Q8DSQ7	Phosphoesterase OS	SMU_1716c PE	1564	SMU.1716c	599.2	330	870.5	1512.6	1029.5	1389.1	2.52437	4.58364	1.73762	1.71812	3.1197	1.18265	2.31826	4.20939	1.59575	2.55439	1.35298	0.0291644
Q8DSQ8	Uncharacterized protein OS	SMU_1715c PE	1563	SMU.1715c	444.4	472.9	356.1	854.7	923.8	681.1	1.92327	1.80736	2.40017	2.07876	1.95348	2.59422	1.53263	1.44026	1.91266	1.96031	0.971083	0.0173989
Q8DSQ9	Tyrosine recombinase XerD-like OS	xerD	1562	SMU.1714c	137	143.1	169.5	155.5	198.5	188.3	1.13504	1.08665	0.917404	1.44891	1.38714	1.17109	1.37445	1.31586	1.11091	1.21638	0.2826	0.136687
Q8DSR0	Pseudouridine synthase OS	rluB	1559	SMU.1711	4190	3745.2	4055.9	5024.3	4505.2	3845.6	1.19912	1.34153	1.23876	1.07523	1.20293	1.11078	0.917804	1.02681	0.94815	1.1179	0.160791	0.308924
Q8DSR2	Putative potassium uptake protein TrkH OS	trkH PE	1557	SMU.1709	839.2	99.5	129.5	1240.6	128.2	193.6	1.47831	12.4683	9.57992	0.152765	1.28844	0.989961	0.230696	1.94573	1.49498	3.29213	1.71902	0.726142
Q8DSR3	Putative potassium uptake system protein TrkA OS	trkA PE	1556	SMU.1708	4774.5	4255	4835.5	4119.8	4206.6	2986.8	0.862876	0.968226	0.85199	0.881056	0.988625	0.869941	0.625573	0.701951	0.617682	0.818658	-0.288668	0.150043
Q8DSR4	Putative tRNA (cytidine(34)-2'-O)-methyltransferase OS	trmH	1555	SMU.1707c	397.2	322	690.8	303.6	263	486	0.76435	0.942857	0.43949	0.662135	0.81677	0.380718	1.22356	1.50932	0.703532	0.826971	-0.274092	0.42692
Q8DSR5	Uncharacterized protein OS	SMU_1706 PE	1554	SMU.1706	1538.4	3530.3	922.6	241.2	912.8	771.9	0.156786	0.0683228	0.261435	0.593344	0.258562	0.989378	0.501755	0.21865	0.836657	0.431654	-1.21205	0.222587
Q8DSR6	Uncharacterized protein OS	SMU_1705 PE	1553	SMU.1705	1465.3	1794.8	561.3	218.1	268.6	444.4	0.148843	0.121518	0.388562	0.183307	0.149655	0.478532	0.303283	0.247604	0.791733	0.31256	-1.6778	0.116016
Q8DSR7	Uncharacterized protein OS	SMU_1704 PE	1552	SMU.1704	487.6	1020.4	641.7	168.8	388.6	695.5	0.346185	0.165425	0.263051	0.796965	0.380831	0.605579	1.42637	0.681595	1.08384	0.638872	-0.646402	0.245814
Q8DSR8	Riboflavin transporter OS	SMU_1703c PE	1551	SMU.1703c	531.6	577	410.5	629.4	1064.9	723.3	1.18397	1.09081	1.53325	2.0032	1.84558	2.59415	1.36061	1.25355	1.762	1.62524	0.70065	0.140002
Q8DSS2	Uncharacterized protein OS	SMU_1699c PE	1547	SMU.1699c	763.4	503.8	1066.2	936.3	674.1	1163.3	1.22649	1.85848	0.878165	0.883023	1.33803	0.632245	1.52384	2.30905	1.09107	1.30449	0.383483	0.533678
Q8DSS3	Uncharacterized protein OS	SMU_1697c PE	1546	SMU.16797c	202.7	121.7	659.4	296.1	85.3	656.9	1.46078	2.43303	0.449045	0.420819	0.700904	0.12936	3.24075	5.3977	0.996209	1.69207	0.758786	0.942426
Q8DSS4	Protein DltD OS	dltD	1538	SMU.1688	3442.2	4237.7	5333.9	3958.1	5432.5	5652.2	1.14988	0.934021	0.742065	1.57821	1.28195	1.01849	1.64203	1.33379	1.05967	1.19334	0.25501	0.426044
Q8DSS8	Uncharacterized protein OS	SMU_1681c PE	1533	SMU.1681c	1434.9	773.8	2060.4	2059.6	1351.9	1696.4	1.43536	2.66167	0.999612	0.942156	1.74709	0.656135	1.18224	2.1923	0.823335	1.40443	0.489988	0.555149
Q8DSS9	Uncharacterized protein OS	SMU_1680c PE	1532	SMU.1680c	1283.6	740.4	1375.8	1268.3	924	1144.3	0.98808	1.71299	0.921864	0.71985	1.24797	0.671609	0.891477	1.54552	0.831734	1.05901	0.0827174	0.930545
Q8DST0	Uncharacterized protein OS	SMU_1679c PE	1531	SMU.1679c	974.1	2264.8	1079	1167.3	3080.4	941.8	1.19834	0.51541	1.08184	3.1623	1.36012	2.85487	0.966841	0.415842	0.872845	1.38093	0.465644	0.736815
Q8DST1	Uncharacterized protein OS	SMU_1678 PE	1530	SMU.1678	4034	4598.8	4112.4	3251.3	4405.8	4185.6	0.805974	0.706989	0.790609	1.09217	0.958033	1.07135	1.03758	0.91015	1.0178	0.932294	-0.101143	0.503281
Q8DST2	UDP-N-acetylmuramoyl-L-alanyl-D-glutamate--L-lysine ligase OS	murE	1529	SMU.1677	7057.1	5861.3	5131.2	2887.6	2269.3	2194.3	0.409177	0.492655	0.562753	0.321563	0.387167	0.442255	0.310935	0.374371	0.427639	0.414279	-1.27132	0.0142798
Q8DST3	Putative membrane protein OS	SMU_1676c PE	1528	SMU.1676c	1304.7	1552.4	2518.5	1132.2	1392.7	1826.6	0.867786	0.729322	0.449553	1.06745	0.897127	0.552988	1.40002	1.17663	0.725273	0.874016	-0.194269	0.476091
Q8DST4	Putative cystathionine gamma-synthase possible bifunctional enzyme OS	metB	1527	SMU.1675	1219.3	956.4	392	2235.7	1363.7	518	1.83359	2.33762	5.70332	1.11843	1.42587	3.47883	0.424834	0.541614	1.32143	2.02061	1.01479	0.420726
Q8DST5	Putative aminotransferase probable beta-cystathionase OS	metC	1526	SMU.1674	2003.1	3234.9	2091.1	3610.7	6107.7	2538.7	1.80256	1.11617	1.7267	3.04912	1.88806	2.92081	1.26739	0.784785	1.21405	1.75218	0.809153	0.256739
Q8DST6	Uracil phosphoribosyltransferase OS	upp PE	1525	SMU.1673	5312.6	4645.4	5953.7	6988.7	5674.6	5165.2	1.3155	1.50443	1.17384	1.06814	1.22155	0.953122	0.972255	1.1119	0.867561	1.13203	0.178916	0.394992
Q8DST7	ATP-dependent Clp protease proteolytic subunit OS	clpP	1524	SMU.1672	3174.7	3427.3	3071.1	5639.4	6223.5	5045.2	1.77636	1.64544	1.83628	1.96034	1.81586	2.02647	1.58919	1.47206	1.6428	1.75164	0.80871	0.0131389
Q8DST9	UPF0298 protein SMU_1670c OS	SMU_1670c PE	1522	SMU.1670c	541.1	534.9	46	654.7	743	68.3	1.20994	1.22397	14.2326	1.37313	1.38904	16.1522	0.126224	0.127687	1.48478	4.14662	2.05194	0.691888
Q8DSU0	Putative ABC transporter, branched chain amino acid-binding protein OS	livK	1521	SMU.1669	14496.2	21932	14894.5	7509.6	8394.8	13223.5	0.518039	0.342404	0.504186	0.579103	0.382765	0.563617	0.912205	0.602932	0.887811	0.588118	-0.765822	0.0746844
Q8DSU1	Putative branched chain amino acid ABC transporter, permease protein OS	livH	1520	SMU.1668	506.9	197	330.6	446.2	174.7	541.8	0.880253	2.26497	1.34967	0.344644	0.886802	0.528433	1.06885	2.75025	1.63884	1.30141	0.380079	0.778918
Q8DSU2	Putative branched chain amino acid ABC transporter, permease protein OS	livM	1519	SMU.1667	1614.4	1682.2	1014.6	1297.7	1312.7	1433	0.803828	0.77143	1.27903	0.813119	0.780347	1.29381	0.887636	0.851861	1.41238	0.98816	-0.0171838	0.717318
Q8DSU3	Putative branched chain amino acid ABC transporter, ATP-binding protein OS	livG	1518	SMU.1666	2775	3813.4	3018.5	2520.3	2676.6	5079.8	0.908216	0.660906	0.834951	0.964541	0.701893	0.886732	1.83056	1.33209	1.68289	1.0892	0.123266	0.819817
Q8DSU4	Putative branched chain amino acid ABC transporter, ATP-binding protein OS	livF	1517	SMU.1665	4073.6	3259.4	3498.2	4278.4	3343.8	5387.7	1.05027	1.31263	1.22303	0.820846	1.02589	0.955863	1.32259	1.65297	1.54013	1.21158	0.276892	0.347497
Q8DSU5	Putative acetoin utilization protein, acetoin dehydrogenase OS	acoB acuB	1516	SMU.1664c	6641.6	6053	5107.1	7575.6	5117.8	5997.6	1.14063	1.25154	1.48335	0.770567	0.845498	1.0021	0.903035	0.990848	1.17437	1.06244	0.0873767	0.747133
Q8DSU6	Thymidylate kinase OS	kthY	1515	SMU.1663	2267.4	2436.4	3862.9	2374.2	2325.4	2870.8	1.0471	0.974471	0.614616	1.02558	0.954441	0.601983	1.26612	1.1783	0.743172	0.933976	-0.0985432	0.587417
Q8DSU7	Putative DNA polymerase III, delta subunit OS	holB	1514	SMU.1662	983.2	1539.9	1858.4	1168.5	2045	2068.8	1.18847	0.758816	0.628767	2.07994	1.32801	1.10041	2.10415	1.34346	1.11322	1.29392	0.371743	0.486555
Q8DSU8	Putative signal peptidase II OS	ispA yaaT	1513	SMU.1661c	1466.2	1061.4	1336.9	2489.4	2970.8	2599.2	1.69786	2.34539	1.86207	2.02619	2.79894	2.22216	1.77275	2.44884	1.9442	2.12427	1.08696	0.00203549
Q8DSV0	Ribosomal RNA small subunit methyltransferase I OS	SMU_1659c	1511	SMU.1659c	1154.8	913.9	1427.8	3198.6	2476.7	2873.8	2.76983	3.49995	2.24023	2.1447	2.71003	1.73463	2.48857	3.14455	2.01275	2.52725	1.33757	0.00393541
Q8DSV3	Phosphoserine aminotransferase OS	serC	1508	SMU.1656	9206.8	7107.8	9797.4	6951.9	5836	6937.7	0.755083	0.978066	0.709566	0.633879	0.82107	0.595668	0.753541	0.976069	0.708116	0.770118	-0.376849	0.104563
Q8DSV6	Putative D-3-phosphoglycerate dehydrogenase OS	serA	1505	SMU.1653	6582.7	6148.8	7910.2	8663.6	7951	7727.4	1.31612	1.40899	1.09524	1.20786	1.2931	1.00516	1.1739	1.25673	0.976891	1.19267	0.254189	0.130668
Q8DSV7	Methylated-DNA--protein-cysteine methyltransferase OS	ogt	1504	SMU.1652	323.9	981.7	713.2	349.6	1077.2	750.2	1.07935	0.356117	0.490185	3.32572	1.09728	1.51038	2.31615	0.764185	1.05188	1.33236	0.413983	0.861874
Q8DSV8	Putative arsenate reductase OS	arsC	1503	SMU.1651	1494.6	1451.1	1335.2	1514.3	1492.7	1265.3	1.01318	1.04355	1.13414	0.998729	1.02867	1.11796	0.846581	0.871959	0.947648	1.00027	0.000387263	0.977141
Q8DSV9	Endonuclease III OS	end3	1502	SMU.1650	1654.3	930.5	1659.7	820.8	467.7	638.8	0.496162	0.882106	0.494547	0.282718	0.502633	0.281798	0.386145	0.686513	0.384889	0.488612	-1.03324	0.0693007
Q8DSW2	Uncharacterized protein OS	SMU_1646c PE	1498	SMU.1646c	617.6	258.5	314.1	465.9	181.8	264.9	0.754372	1.80232	1.48329	0.294365	0.703288	0.578797	0.428918	1.02476	0.843362	0.879274	-0.185615	0.546957
Q8DSW3	Putative tellurite resistance protein OS	tehB	1497	SMU.1465c	2366.9	1859	1693.8	1732.2	1406	1034	0.731843	0.931791	1.02267	0.594026	0.756321	0.830086	0.436858	0.556213	0.610462	0.718919	-0.476099	0.111208
Q8DSW4	Uncharacterized protein OS	SMU_1644c PE	1496	SMU.1644c	6319.5	7702.2	4439	7682.4	13188	8077.1	1.21567	0.997429	1.73066	2.08687	1.71224	2.97094	1.27812	1.04867	1.81958	1.65113	0.723455	0.178738
Q8DSW7	Uncharacterized protein OS	SMU_1641c PE	1493	SMU.1641c	3722.7	3786.7	2326.2	5510.1	6142.1	3837.8	1.48014	1.45512	2.36871	1.6499	1.62202	2.6404	1.03092	1.01349	1.64982	1.65672	0.728334	0.0955598
Q8DSW8	Methionine--tRNA ligase OS	metS	1492	SMU.1639	9392.1	8643.3	6828.1	11876	10081.8	8823.1	1.26447	1.37401	1.73928	1.07343	1.16643	1.47652	0.939417	1.0208	1.29217	1.26073	0.334255	0.168134
Q8DSX2	Bifunctional protein GlmU OS	glmU	1488	SMU.1635	4621.2	3793.1	4544.5	5841.2	5038.1	5090.3	1.264	1.53995	1.28533	1.09021	1.32823	1.10861	1.10151	1.34199	1.1201	1.24222	0.312916	0.0535304
Q8DSX3	Uncharacterized protein OS	SMU_1634c PE	1487	SMU.1634c	2458.5	2122.7	2009.3	1759.5	1614.8	1235.2	0.71568	0.828897	0.875678	0.656823	0.760729	0.803663	0.50242	0.5819	0.614741	0.704504	-0.505321	0.033964
Q8DSX5	5'-methylthioadenosine/S-adenosylhomocysteine nucleosidase OS	pfs	1485	SMU.1632	3615.6	3768.6	3968.5	2348.9	2676	2455.9	0.649657	0.623282	0.591886	0.740126	0.710078	0.67431	0.679251	0.651674	0.618848	0.659901	-0.599677	0.000790666
Q8DSX6	Peptidyl-prolyl cis-trans isomerase OS	ppiA	1484	SMU.1631	2630.7	2586	3371	2931.2	3336.8	4460.4	1.11423	1.13349	0.869534	1.26841	1.29033	0.989855	1.69552	1.72483	1.32317	1.26771	0.342221	0.262578
Q8DSX7	DNA translocase FtsK OS	ftsK	1483	SMU.1629c	5741.1	6752.6	5326.1	8546.4	11201	7688.9	1.48863	1.26565	1.60463	1.95102	1.65877	2.10304	1.33927	1.13866	1.44363	1.55481	0.636739	0.078163
Q8DSX9	50S ribosomal protein L11 OS	rl11	1481	SMU.1627	11066.6	11013.8	10668.7	4994.1	5059	6888.6	0.451277	0.45344	0.468108	0.457141	0.459333	0.474191	0.622468	0.625452	0.645683	0.517455	-0.950496	0.01117
Q8DSY0	50S ribosomal protein L1 OS	rl1	1154	SMU.1262	16068.4	12860	11451.8	9781.6	7805.1	8179.7	0.608748	0.760622	0.854154	0.485742	0.606928	0.681561	0.509055	0.636058	0.714272	0.650793	-0.619729	0.0531336
Q8DSY1	Uridylate kinase OS	pyrH	1479	SMU.1625	3801.7	2388.2	3341.1	5875	3524.3	4605.6	1.54536	2.46001	1.7584	0.927033	1.47571	1.05483	1.21146	1.92848	1.37847	1.52664	0.61036	0.149123
Q8DSY2	Ribosome-recycling factor OS	rrf1	1478	SMU.1624	11607.9	12120.1	8796.7	7874.1	7172.9	6953.3	0.67834	0.649673	0.89512	0.617933	0.591819	0.815408	0.599014	0.5737	0.790444	0.690161	-0.534995	0.0681129
Q8DSY3	Uncharacterized protein OS	SMU_1623c PE	1477	SMU.1623c	2381.3	2255.3	2409.2	2205.5	2112.6	2758.7	0.926175	0.977919	0.915449	0.887162	0.936727	0.876889	1.15848	1.22321	1.14507	1.00523	0.00752751	0.964347
Q8DSY4	Peptide methionine sulfoxide reductase MsrA OS	pmsR	1476	SMU.1622	2077.1	1202	1203.6	3336.6	2267.6	1358.9	1.60637	2.77587	2.77218	1.09171	1.88652	1.88401	0.654229	1.13053	1.12903	1.65894	0.730263	0.288578
Q8DSY6	Putative phosphate starvation-induced protein PhoH OS	phoH	1474	SMU.1620	1083.2	587.7	1036.6	1965.7	1192.9	1369.1	1.81472	3.34473	1.8963	1.10127	2.02978	1.15078	1.26394	2.32959	1.32076	1.80576	0.852609	0.107514
Q8DSY7	Endoribonuclease YbeY OS	ybeY PE	1473	SMU.1619c	189.1	415.8	723.7	463.1	744.2	1513.7	2.44897	1.11376	0.639906	3.93548	1.7898	1.02833	8.00476	3.64045	2.09161	2.74367	1.45611	0.279186
Q8DSY9	Uncharacterized protein OS	SMU_1615c PE	1469	SMU.1615c	440.5	379.7	452.9	773.7	590.5	640.9	1.75641	2.03766	1.70832	1.34052	1.55518	1.30382	1.45494	1.68791	1.4151	1.58443	0.663964	0.0323085
Q8DSZ0	Dephospho-CoA kinase OS	coaE	1467	SMU.1613c	1680.3	1815.9	1734.8	2867.4	2845.2	2203	1.70648	1.57905	1.65287	1.69327	1.56683	1.64007	1.31108	1.21317	1.26989	1.51475	0.599075	0.0504213
Q8DSZ1	Uncharacterized protein OS	SMU_1612c PE	1466	SMU.1612c	1741.3	1810.4	1962.4	3841.9	3795.5	3459.7	2.20634	2.12213	1.95776	2.17969	2.0965	1.93411	1.98685	1.91101	1.76299	2.01749	1.01256	0.000748984
Q8DSZ5	SsrA-binding protein OS	smpB	1461	SMU.1606	406.2	147.8	1375.1	350.7	197.3	1254.3	0.863368	2.3728	0.255036	0.485721	1.33491	0.14348	3.08789	8.48647	0.912152	1.99354	0.99533	0.936536
Q8DSZ7	Uncharacterized protein OS	SMU_1604c PE	1459	SMU.1604c	2749.9	2040.2	2921.6	1346.7	1114.6	1916.5	0.489727	0.660082	0.460946	0.405324	0.546319	0.381503	0.696934	0.939369	0.655976	0.581798	-0.78141	0.0374075
Q8DSZ8	Putative lactoylglutathione lyase OS	lguL	1458	SMU.1603	4264.2	4815.8	3136.2	4987.7	5520	3050	1.16967	1.0357	1.59036	1.2945	1.14623	1.76009	0.715257	0.633332	0.972515	1.14641	0.197117	0.648703
Q8DSZ9	Putative NAD(P)H-flavin oxidoreductase OS	frp	1457	SMU.1602	5791.9	7268.1	7398.9	6496.1	7519.5	4711.6	1.12158	0.893782	0.877982	1.29828	1.03459	1.0163	0.813481	0.648257	0.636797	0.926783	-0.109696	0.58902
Q8DT00	Putative phospho-beta-glucosidase OS	bgl	1456	SMU.1601	1963.7	1956.2	2868	2082.5	1926.3	2139.7	1.0605	1.06456	0.726116	0.980954	0.984715	0.671653	1.08963	1.0938	0.74606	0.935332	-0.096449	0.556909
Q8DT01	Putative PTS system, cellobiose-specific IIB component OS	ptcB	1455	SMU.1600	32.1	148.9	86.6	350	1238.6	676.3	10.9034	2.35057	4.04157	38.5857	8.31833	14.3025	21.0685	4.54197	7.80947	12.4358	3.63643	0.121934
Q8DT05	Permease IIC component OS	ptcC	1451	SMU.1596	133.9	109.6	59.7	390.4	167.5	365.8	2.91561	3.56204	6.53936	1.25093	1.52828	2.8057	2.73189	3.33759	6.1273	3.42208	1.77487	0.0883669
Q8DT06	Putative CDP-diglyceride synthetase OS	SMU_1593c PE	1448	SMU.1593c	325.5	103.1	268.3	354.1	123.2	254.2	1.08786	3.43453	1.31979	0.378495	1.19496	0.459187	0.780952	2.46557	0.947447	1.34098	0.423284	0.908674
Q8DT07	Putative dipeptidase PepQ OS	pepQ	1447	SMU.1592	6064.8	3391	5592.7	2627.1	1680.7	2079.2	0.433172	0.774727	0.469737	0.277124	0.495636	0.300517	0.342831	0.613152	0.37177	0.453185	-1.14183	0.0605897
Q8DT08	Intracellular alpha-amylase OS	amyA	1445	SMU.1590	1910.7	1981.6	2574.1	2382.7	2734.2	2952.5	1.24703	1.20241	0.925644	1.43099	1.37979	1.0622	1.54525	1.48996	1.147	1.27003	0.344863	0.120669
Q8DT09	Putative hexosyltransferase OS	cpoA ywaF	1444	SMU.1589	2452.5	3274.2	2025.9	3104.2	4690.4	2742.5	1.26573	0.948079	1.53226	1.9125	1.43253	2.31522	1.11825	0.837609	1.35372	1.41288	0.498635	0.269633
Q8DT10	Putative hexosyltransferase OS	rfaG	1443	SMU.1588c	819.5	1333.1	853.3	991.2	1617.8	1045.7	1.20952	0.74353	1.16161	1.97413	1.21356	1.89593	1.27602	0.784412	1.22548	1.27602	0.351653	0.454036
Q8DT11	Uncharacterized protein OS	SMU_1587c PE	1442	SMU.1587c	527.7	68.7	67.7	524.6	106.8	126.8	0.994125	7.6361	7.74889	0.202388	1.55459	1.57755	0.240288	1.84571	1.87297	2.63029	1.39522	0.885826
Q8DT12	Threonine--tRNA ligase OS	syt1	1441	SMU.1586	14047.6	14648.4	16277.1	12585.4	13802.9	17845.2	0.895911	0.859166	0.773197	0.982581	0.94228	0.847995	1.27034	1.21824	1.09634	0.987338	-0.0183843	0.896321
Q8DT13	Putative transcriptional regulator OS	SMU_1585c PE	1440	SMU.1585c	148.2	499	282.4	163.7	400.2	280.7	1.10459	0.328056	0.579674	2.7004	0.802004	1.41714	1.89406	0.562525	0.99398	1.1536	0.206148	0.830549
Q8DT15	Uncharacterized protein OS	SMU_1582c PE	1438	SMU.1582c	1235.9	1349.2	1086.9	2603.2	3125.7	1752.6	2.10632	1.92944	2.39507	2.52909	2.31671	2.87579	1.41808	1.29899	1.61248	2.05355	1.03812	0.0817563
Q8DT16	DNA polymerase III subunit gamma/tau OS	dnaX	1437	SMU.1581	5248	5141.3	5101.7	10923.9	11371	8794.5	2.08154	2.12473	2.14123	2.16673	2.2117	2.22886	1.67578	1.71056	1.72384	2.00722	1.0052	0.0223061
Q8DT18	Bifunctional ligase/repressor BirA OS	birA	1435	SMU.1578	2639.7	3117.8	4158.1	2923.3	3488.1	3015.7	1.10744	0.937616	0.703037	1.3214	1.11877	0.838869	1.14244	0.967253	0.725259	0.984676	-0.0222795	0.760529
Q8DT19	Uncharacterized protein OS	SMU_1577c PE	1434	SMU.1577c	6049.7	7301.8	8241.8	6261.6	8626.3	8345.9	1.03503	0.857542	0.759737	1.42591	1.18139	1.04665	1.37956	1.14299	1.01263	1.09349	0.128944	0.607161
Q8DT20	Uncharacterized protein OS	SMU_1576c PE	1433	SMU.1576c	13018.1	14319.3	12170.3	9064.1	10777	6410	0.696269	0.632999	0.744772	0.827847	0.752621	0.885516	0.492391	0.447648	0.526692	0.667417	-0.583339	0.0544998
Q8DT21	Uncharacterized protein OS	SMU_1575c PE	1432	SMU.1575c	416.3	482.5	385	388.6	219.3	267.1	0.933461	0.805389	1.00935	0.526784	0.454508	0.56961	0.641605	0.553575	0.693766	0.687561	-0.540441	0.0955556
Q8DT22	Uncharacterized protein OS	SMU_1574c PE	1431	SMU.1574c	4650.4	3103	5515.4	6434.1	4161.7	5102.9	1.38356	2.07351	1.16657	0.894912	1.34119	0.75456	1.0973	1.64451	0.925209	1.25348	0.325938	0.448991
Q8DT23	S-adenosylmethionine synthase OS	metK	1430	SMU.1573	5502.8	7983.9	6447.3	2893.3	4287.9	3666.9	0.525787	0.362392	0.448761	0.779221	0.537068	0.665069	0.66637	0.459287	0.56875	0.556967	-0.844336	0.0327842
Q8DT24	UDP-N-acetylglucosamine 1-carboxyvinyltransferase 2 OS	murZ	1429	SMU.1572	4765.5	5281.8	5665.9	4512.2	4453.2	5099.8	0.946847	0.854292	0.796378	0.934466	0.843122	0.785965	1.07015	0.965542	0.900086	0.89965	-0.152564	0.177746
Q8DT25	Putative ABC transporter, ATP-binding protein, MsmK-like protein OS	msmK	1428	SMU.1571	8211.4	5683.3	6006.8	13965.8	11484.5	12059.1	1.70078	2.45734	2.325	1.3986	2.02074	1.91192	1.46858	2.12185	2.00757	1.93471	0.952117	0.00585007
Q8DT26	Putative maltose/maltodextrin ABC transporter, MalG permease OS	malG	1427	SMU.1570	1037.5	792.4	1033.4	1308.4	1364	2261.8	1.26111	1.65119	1.26611	1.3147	1.72135	1.31991	2.18005	2.85437	2.1887	1.75083	0.80804	0.147712
Q8DT27	Putative maltose/maltodextrin ABC transporter, permease protein MalF OS	malF	1426	SMU.1569	874	657	1077.2	1139.5	1059.2	2157.8	1.30378	1.7344	1.05784	1.2119	1.61218	0.98329	2.46888	3.28432	2.00316	1.73997	0.799063	0.235879
Q8DT28	Putative maltose/maltodextrin ABC transporter, sugar-binding protein MalX OS	malX	1425	SMU.1568	14245.1	12166.7	11758.9	20170.8	20479.6	23929	1.41598	1.65787	1.71536	1.43766	1.68325	1.74163	1.67981	1.96676	2.03497	1.7037	0.76867	0.00592004
Q8DT29	Putative maltose operon transcriptional repressor OS	malR	1424	SMU.1566	616.1	866.3	1040.3	602.6	939.6	1107.1	0.978088	0.695602	0.579256	1.52508	1.08461	0.903201	1.79695	1.27796	1.06421	1.10055	0.138226	0.837789
Q8DT30	4-alpha-glucanotransferase OS	malQ	1423	SMU.1565	7120.8	5294.5	6487	10431.6	7385.8	8612.1	1.46495	1.97027	1.60808	1.03721	1.39499	1.13855	1.20943	1.62661	1.32759	1.41974	0.505631	0.0860578
Q8DT31	Alpha-1,4 glucan phosphorylase OS	glgP	1422	SMU.1564	15910.7	13598	13925.5	17566.2	16959	17510.1	1.10405	1.29182	1.26144	1.06589	1.24717	1.21784	1.10052	1.2877	1.25741	1.20376	0.267548	0.049814
Q8DT32	Putative cation-transporting P-type ATPase PacL OS	pacL	1421	SMU.1563	15964.2	13795.6	17252	9273.9	10952.8	6012.4	0.580919	0.672236	0.537555	0.686085	0.793934	0.634871	0.376618	0.43582	0.348505	0.562949	-0.828923	0.0214372
Q8DT33	Putative potassium uptake protein TrkA OS	trk PE	1420	SMU.1562	4801.5	4706.3	5505.5	5862.8	5785.5	2373.5	1.22104	1.24573	1.0649	1.20494	1.22931	1.05086	0.494325	0.504324	0.431114	0.938504	-0.0915653	0.803298
Q8DT34	Putative potassium uptake system protein TrkB OS	trkB PE	1419	SMU.1561	4081.7	3492.7	5201	5864.6	5185.7	2912.2	1.4368	1.6791	1.12759	1.27048	1.48473	0.997058	0.713477	0.833796	0.559931	1.12255	0.166781	0.723777
Q8DT36	Putative acetyltransferase OS	yhdC	1417	SMU.1558c	474.8	263	568.8	465.6	232.7	482.8	0.980623	1.77034	0.818565	0.490101	0.884791	0.409107	1.01685	1.83574	0.848805	1.0061	0.0087777	0.747524
Q8DT37	Uncharacterized protein OS	SMU_1557c PE	1416	SMU.1557c	2853.7	3700.9	2796	2560.1	3731.1	3105.7	0.897116	0.691751	0.915629	1.30746	1.00816	1.33444	1.08831	0.839174	1.11077	1.02142	0.0305801	0.974157
Q8DT38	Methionine aminopeptidase OS	ampM		SMU.1556	4963.5	5211.9	4747.6	3555.2	3550.4	3044.7	0.716269	0.682131	0.748842	0.715302	0.68121	0.74783	0.613418	0.584182	0.641314	0.681166	-0.553921	0.00220757
Q8DT45	Putative histidine kinase OS	yvfT	1407	SMU.1548c	46.2	263.7	97.2	69.3	436	212.8	1.5	0.262799	0.712963	9.43723	1.65339	4.4856	4.60606	0.806978	2.1893	2.85048	1.5112	0.463177
Q8DT46	Putative response regulator OS	yocG	1406	SMU.1547c	225.8	134.1	122.9	213.7	153.7	169.4	0.946413	1.59359	1.73881	0.680691	1.14616	1.25061	0.750221	1.26324	1.37836	1.19423	0.256083	0.660629
Q8DT49	DNA ligase OS	dnlJ	1403	SMU.1543	5995.1	6196.7	7186.2	5788.2	6508	8151.6	0.965488	0.934078	0.80546	1.08555	1.05024	0.905625	1.35971	1.31547	1.13434	1.06177	0.0864768	0.682198
Q8DT50	Uncharacterized protein OS	SMU_1542c PE	1402	SMU.1542c	2582.9	2866.2	3567	2436	2472.8	3192.8	0.943126	0.849906	0.682927	0.957373	0.862745	0.693244	1.23613	1.11395	0.895094	0.914944	-0.128245	0.47122
Q8DT51	Putative pullulanase OS	pulA	1401	SMU.1541	4770.6	3526.9	3520.3	7552.7	5323.5	5106.6	1.58318	2.14146	2.14547	1.1159	1.5094	1.51223	1.07043	1.4479	1.45062	1.55295	0.635014	0.101626
Q8DT52	1,4-alpha-glucan branching enzyme GlgB OS	glgB	1400	SMU.1539	4197.5	4401.3	3651	7816.2	9853.9	7612.7	1.86211	1.77588	2.14084	2.34756	2.23886	2.69896	1.81363	1.72965	2.0851	2.07695	1.05447	0.0186333
Q8DT53	Glucose-1-phosphate adenylyltransferase OS	glgC	1399	SMU.1538	6239.5	4211.3	4845.6	16862.4	11974.6	10012.2	2.70252	4.00408	3.47994	1.91916	2.84345	2.47123	1.60465	2.37746	2.06625	2.60764	1.38274	0.0515118
Q8DT54	Putative glycogen biosynthesis protein GlgD OS	glgD	1398	SMU.1537	4416.5	4515.5	4660.5	12873.7	14105.7	9419.1	2.91491	2.851	2.7623	3.19386	3.12384	3.02665	2.13271	2.08595	2.02105	2.67914	1.42177	0.0321215
Q8DT55	Alpha-1,4 glucan phosphorylase OS	phsG	1396	SMU.1535	10786.5	8951.6	9542.6	18871.8	16159.3	12551.5	1.74958	2.1082	1.97764	1.4981	1.80519	1.69339	1.16363	1.40215	1.31531	1.6348	0.709113	0.0692566
Q8DT57	UDP-N-acetylglucosamine 1-carboxyvinyltransferase 1 OS	murA	1386	SMU.1525	4369.1	5187.6	5035.4	6007	6808.7	5217.8	1.37488	1.15795	1.19295	1.55838	1.3125	1.35217	1.19425	1.00582	1.03622	1.24279	0.313584	0.113255
Q8DT61	Putative amino acid ABC transporter, permease protein OS	glnM	1382	SMU.1521	416.4	430.4	384.2	522.6	650.7	1260.1	1.25504	1.21422	1.36023	1.56268	1.51185	1.69365	3.02618	2.92774	3.2798	1.98127	0.986422	0.219833
Q8DT62	Putative ABC transporter, glutamine binding protein OS	glnH	1381	SMU.1520	2947.6	2947.7	3182.6	3592.8	4048.6	5376.5	1.21889	1.21885	1.12889	1.37352	1.37348	1.2721	1.82403	1.82396	1.68934	1.4359	0.521951	0.130679
Q8DT63	Putative amino acid ABC transporter, ATP-binding protein OS	glnQ	1380	SMU.1519	4889.9	4978.8	3433.9	9556.6	9225	10486.6	1.95435	1.91946	2.78302	1.88654	1.85286	2.68645	2.14454	2.10625	3.05385	2.26526	1.17967	0.00145054
Q8DT64	Putative histidine kinase CovS VicK-like protein OS	covS	1378	SMU.1516	1202.2	1374.9	702.2	1129.4	1351.3	1073.4	0.939444	0.821442	1.60837	1.12402	0.982835	1.92438	0.892863	0.780711	1.52862	1.17808	0.236434	0.706695
Q8DT65	Uncharacterized protein OS	covX	1377	SMU.1515	2049.2	842.9	613.4	1563.6	686.2	440.7	0.763029	1.85502	2.54907	0.334862	0.814094	1.11868	0.21506	0.522838	0.718455	0.987902	-0.0175605	0.655027
Q8DT66	Ribonuclease 3 OS	rnc	1376	SMU.1514	6362.1	6261.7	6631.6	2472.1	2595.4	2947.4	0.388567	0.394797	0.372776	0.407947	0.414488	0.391369	0.463275	0.470703	0.444448	0.416485	-1.26366	5.01455e-05
Q8DT68	Putative transcriptional regulator OS	rggD	1371	SMU.1509	406.3	266.3	628.4	605	356.2	593.3	1.48905	2.27187	0.962763	0.876692	1.33759	0.566836	1.46025	2.22794	0.944144	1.34857	0.431431	0.561817
Q8DT75	ATP-dependent helicase/deoxyribonuclease subunit B OS	rexB	1364	SMU.1500	7497	4941.6	9170.9	9235.2	6542.9	8041.6	1.23185	1.86887	1.00701	0.872736	1.32404	0.713441	1.07264	1.62733	0.876861	1.1772	0.235357	0.643935
Q8DT76	exonuclease RexA	rexA	1363	SMU.1499	9704	6715.7	8380.4	11711.8	8329.7	8151.8	1.2069	1.74394	1.39752	0.858378	1.24033	0.99395	0.840045	1.21384	0.972722	1.16307	0.217939	0.480888
Q8DT79	Uncharacterized protein OS	SMU_1487 PE	1352	SMU.1487	5436.4	4904.7	4677.7	8619.6	7659.7	4705.4	1.58553	1.75742	1.8427	1.40897	1.56171	1.63749	0.865536	0.959366	1.00592	1.40274	0.488245	0.23062
Q8DT80	Uncharacterized protein OS	SMU_1486c PE	1351	SMU.1486c	1688.8	1553.8	786.3	4167	3863.2	1607.1	2.46743	2.68181	5.2995	2.28754	2.48629	4.91314	0.951622	1.0343	2.04388	2.68506	1.42495	0.135348
Q8DT81	Putative endonuclease OS	SMU_1485c PE	1350	SMU.1485c	6465.3	7713.8	6618.2	9472.5	11292.6	8618.2	1.46513	1.22799	1.43128	1.74665	1.46395	1.70629	1.33299	1.11724	1.3022	1.42153	0.50744	0.0490393
Q8DT82	Uncharacterized protein OS	SMU_1484c PE	1349	SMU.1484c	1330.2	1371.2	1125.3	2031.8	2061.4	1714.7	1.52744	1.48177	1.80556	1.54969	1.50335	1.83187	1.28905	1.25051	1.52377	1.52922	0.6128	0.0108713
Q8DT83	Uncharacterized protein OS	SMU_1483c PE	1348	SMU.1483c	442.5	348.5	151.3	887.5	704	155.6	2.00565	2.54663	5.86583	1.59096	2.02009	4.65301	0.351638	0.446485	1.02842	2.27875	1.18824	0.349661
Q8DT85	Uncharacterized protein OS	SMU_1480 PE	1346	SMU.1480	783.7	338.7	651.1	832.4	407.5	764	1.06214	2.45763	1.27845	0.519969	1.20313	0.625864	0.974863	2.25568	1.1734	1.28346	0.360037	0.701473
Q8DT86	Uncharacterized protein OS	SMU_1479 PE	1345	SMU.1479	5005.5	3186.8	4234.8	3903.5	2156.6	2935.3	0.779842	1.2249	0.921767	0.430846	0.676729	0.509257	0.586415	0.921081	0.693138	0.74933	-0.416327	0.192369
Q8DT87	tRNA dimethylallyltransferase OS	miaA	1344	SMU.1477	1905.1	1588.3	2173.6	2174.8	2128.2	2572.3	1.14157	1.36926	1.00055	1.11711	1.33992	0.979113	1.35022	1.61953	1.18343	1.23341	0.302654	0.143649
Q8DT88	GTPase HflX OS	hflX	1343	SMU.1476c	2518.5	2099.8	1640.9	2522.5	1926.7	1448.3	1.00159	1.2013	1.53727	0.765019	0.917564	1.17417	0.575065	0.689732	0.882625	0.971593	-0.0415761	0.779202
Q8DT89	Uncharacterized protein OS	SMU_1475c PE	1342	SMU.1475c	1126.9	721.8	1221.6	1600.6	1248.8	1509.3	1.42036	2.21751	1.31025	1.10817	1.73012	1.02227	1.33934	2.09102	1.23551	1.49717	0.58224	0.0906015
Q8DT90	Ribonuclease Z OS	SMU_1474c	1341	SMU.1474c	6914.6	5571.3	6132.2	4973.9	3836.2	3933.4	0.719333	0.892772	0.811112	0.554797	0.688565	0.625583	0.568854	0.706011	0.641434	0.689829	-0.535689	0.0215142
Q8DT91	Putative oxidoreductase OS	SMU_1473c PE	1340	SMU.1473c	8584.6	7359.1	6981.1	6510.6	6793.9	5164.8	0.758405	0.884701	0.932604	0.791406	0.923197	0.973185	0.601635	0.701825	0.739826	0.811865	-0.300689	0.100446
Q8DT92	Putative single-strand DNA-specific exonuclease RecJ OS	recJ	1339	SMU.1472	4163.7	3023.6	3513.4	4749.9	3097.7	3183.7	1.14079	1.57094	1.35194	0.743978	1.02451	0.881682	0.764632	1.05295	0.906159	1.04862	0.0684915	0.871342
Q8DT94	Uncharacterized protein OS	SMU_1470c PE	1337	SMU.1470c	2610.3	2690.7	2318.3	3336.2	3874.6	3958.6	1.27809	1.2399	1.43907	1.48435	1.44	1.67131	1.51653	1.47122	1.70754	1.472	0.557779	0.01134
Q8DT95	Adenine phosphoribosyltransferase OS	apt	1336	SMU.1467	4682.9	4961.4	5031	4633.2	4446.3	4104.4	0.989387	0.933849	0.92093	0.949476	0.896178	0.883781	0.876465	0.827266	0.815822	0.899239	-0.153223	0.0648338
Q8DT96	Homoserine O-acetyltransferase OS	metA	1335	SMU.1466	85.1	95.6	79	82	72.1	68.7	0.963572	0.857741	1.03797	0.847239	0.754184	0.912658	0.807286	0.718619	0.86962	0.86321	-0.212216	0.124293
Q8DT97	Uncharacterized protein OS	dnaD	1334	SMU.1465c	2338.6	2720.5	2631.3	3837.7	3511.6	3524.8	1.64102	1.41066	1.45848	1.50158	1.29079	1.33455	1.50723	1.29564	1.33957	1.41995	0.505837	0.0025572
Q8DT98	Uncharacterized protein OS	orf3	1333	SMU.1464c	1162.9	935.6	760.6	1661	1833.2	1889	1.42833	1.77533	2.1838	1.5764	1.95938	2.4102	1.62439	2.01903	2.48357	1.94005	0.956092	0.00664255
Q8DT99	Uncharacterized protein OS	SMU_1463c PE	1332	SMU31463c	2704.8	2115.6	2396.9	3313.7	2814.7	2812.4	1.22512	1.56632	1.38249	1.04063	1.33045	1.17431	1.03978	1.32936	1.17335	1.25131	0.323442	0.0734434
Q8DTA0	Putative oxidoreductase OS	SMU_1462c PE	1331	SMU.1462c	1604.2	1639.1	1761	2750.4	2827.6	2456.4	1.7145	1.67799	1.56184	1.76262	1.72509	1.60568	1.53123	1.49863	1.39489	1.60805	0.685315	0.00558893
Q8DTA1	Putative dTDP-4-keto-L-rhamnose reductase OS	rmlC	1329	SMU.1460	5927.5	3361.4	5487.6	8918.7	5876.1	7173.3	1.50463	2.65327	1.62525	0.991329	1.74811	1.0708	1.21017	2.13402	1.30718	1.58275	0.662434	0.11396
Q8DTA4	Putative membrane protein possible permease OS	yljI	1324	SMU.1454c	1256.5	1275.1	1432.3	2768.6	3389.5	2533.8	2.20342	2.17128	1.93297	2.69757	2.65822	2.36647	2.01655	1.98714	1.76904	2.2003	1.1377	0.0211721
Q8DTA5	Uncharacterized protein OS	SMU_1453c PE	1323	SMU.1453c	1515.1	2131.9	2193.8	3847.3	4331.4	4301.3	2.5393	1.80463	1.75372	2.85882	2.03171	1.97438	2.83895	2.01759	1.96066	2.19775	1.13603	0.00172685
Q8DTA6	Alpha-acetolactate synthase OS	alsS	1322	SMU.1452	5235.3	10102.5	7543.3	5369.5	7520.5	3918.5	1.02563	0.531502	0.711824	1.4365	0.74442	0.996977	0.748477	0.387874	0.519468	0.789186	-0.341563	0.317214
Q8DTA7	Alpha-acetolactate decarboxylase OS	aldB	1321	SMU.1451	3841.4	4802.6	5694	1995.2	2105.9	2489.3	0.519394	0.415442	0.350404	0.548212	0.438492	0.369845	0.648019	0.518323	0.437179	0.471701	-1.08406	0.0325779
Q8DTA8	Putative amino acid permease OS	aapA ydgB ydgC	1320	SMU.1450	2104.8	945.2	1841.3	1712.1	781.3	1933.8	0.813426	1.81136	0.929832	0.371199	0.826598	0.42432	0.918757	2.04592	1.05024	1.02129	0.0303985	0.771509
Q8DTA9	Putative fibronectin/fibrinogen-binding protein OS	fbp pavA	1319	SMU.1449	3829.6	5365.3	5631.3	3955.9	5683.5	4811.7	1.03298	0.737312	0.702484	1.4841	1.05931	1.00927	1.25645	0.896818	0.854456	1.00369	0.00530816	0.875958
Q8DTB0	Uncharacterized protein OS	SMU_1447c	1318	SMU.1447c	7160.6	5537.7	4562.5	9291	7136.8	7019.6	1.29752	1.67777	2.03638	0.996676	1.28877	1.56423	0.980309	1.2676	1.53854	1.40531	0.490889	0.123125
Q8DTB1	Putative ABC transporter, permease protein OS	SMU_1446c	1317	SMU.1446c	154.2	363.5	384.8	140.8	519.3	538.2	0.9131	0.387345	0.365904	3.3677	1.42861	1.34953	3.49027	1.48061	1.39865	1.57575	0.656036	0.552781
Q8DTB2	Putative ABC transporter, ATP-binding protein OS	livG	1316	SMU.1445c	1782.5	2216.4	1398.2	1886.4	2581.5	1980	1.05829	0.85111	1.34916	1.44825	1.16473	1.8463	1.1108	0.893341	1.41611	1.23756	0.307504	0.337402
Q8DTB3	Ribonuclease J OS	SMU_1444c	1315	SMU.1444c	12970.9	10589.5	11202.1	10232.4	8157.8	10177.7	0.788874	0.966278	0.913436	0.628931	0.770367	0.728238	0.784656	0.961112	0.908553	0.827827	-0.272598	0.104916
Q8DTB4	Putative tributyrin esterase OS	estA	1314	SMU.1443c	2959.1	2652.8	2733.7	3649.9	3731	2462.2	1.23345	1.37587	1.33515	1.26086	1.40644	1.36482	0.832077	0.928151	0.900684	1.18194	0.241161	0.347288
Q8DTB5	Uncharacterized protein OS	SMU_1442c	1313	SMU.1442c	8016.3	7135.2	7498.7	10672.4	11849.8	8621.4	1.33134	1.49574	1.42323	1.47821	1.66075	1.58025	1.07548	1.20829	1.14972	1.37811	0.462694	0.0864418
Q8DTB6	Putative Zn-dependent protease OS	prtB	1312	SMU.1438c	574.3	598.5	444.6	615.4	883.5	572.9	1.07157	1.02824	1.38417	1.53839	1.47619	1.98718	0.997562	0.957226	1.28857	1.30323	0.382095	0.25905
Q8DTB7	Putative UDP-N-acetylglucosamine 2-epimerase OS	epsC	1311	SMU.1437	1767.5	2091.2	1110.1	2685.5	2521	1709.6	1.51938	1.28419	2.41915	1.42631	1.20553	2.27097	0.967242	0.817521	1.54004	1.49448	0.579644	0.195109
Q8DTB8	Uncharacterized protein OS	SMU_1436c	1310	SMU.1436c	681.7	452.3	250.8	833.9	573.9	508.1	1.22327	1.84369	3.32496	0.841866	1.26885	2.28828	0.745343	1.12337	2.02592	1.63173	0.706399	0.331618
Q8DTC0	Putative glycosyltransferase OS	icaA	1308	SMU.1434c	1576.4	881.4	650.3	1258.9	742.7	860.4	0.798592	1.4283	1.93588	0.471137	0.842637	1.14209	0.545801	0.976174	1.32308	1.05152	0.0724765	0.81304
Q8DTC1	Putative ABC transporter, ATP-binding protein OS	SMU_1431c	1306	SMU.1431c	4080.2	4015.7	4888.2	3902.7	3566.6	5259.9	0.956497	0.97186	0.798392	0.874124	0.888164	0.729635	1.28913	1.30983	1.07604	0.988186	-0.0171454	0.894181
Q8DTC2	Putative cobyric acid synthase CobQ OS	cobQ	1305	SMU.1430	1451.7	1114.7	1593.6	1770.4	1524.8	2240.3	1.21954	1.58823	1.11094	1.05035	1.3679	0.956827	1.54323	2.00978	1.40581	1.3614	0.445092	0.154529
Q8DTC3	Putative UDP-N-acetylmuramyl tripeptide synthetase MurC OS	murC2	1304	SMU.1429	2704	3659	4402.4	3394.8	4618.3	6079.9	1.25547	0.927794	0.771125	1.70795	1.26218	1.04904	2.24848	1.66163	1.38104	1.36275	0.446517	0.304898
Q8DTC4	Diadenylate cyclase OS	dacA	1303	SMU.1428c	1226	1450.7	2138	1355.5	1877.7	3386.3	1.10563	0.934377	0.634004	1.53157	1.29434	0.878251	2.76207	2.33425	1.58386	1.45093	0.536976	0.438796
Q8DTC5	Uncharacterized protein OS	SMU_1427c	1302	SMU.1427c	2111.1	2283.9	2724.5	3716.4	4823.7	4415.1	1.76041	1.62722	1.36407	2.28492	2.11205	1.77049	2.09137	1.93314	1.62052	1.84046	0.88007	0.0118863
Q8DTC6	Phosphoglucosamine mutase OS	glmM	1301	SMU.1426c	6603.2	6111.3	6559.2	10790.2	9929.4	9945.7	1.63409	1.76561	1.64505	1.50373	1.62476	1.51381	1.50619	1.62743	1.5163	1.593	0.671743	0.00111888
Q8DTC7	Chaperone protein ClpB OS	clpB	1300	SMU.1425	2482.2	4452.8	3870	8920.7	13826.9	11184.1	3.59387	2.00339	2.30509	5.57042	3.10521	3.57284	4.50572	2.5117	2.88995	3.3398	1.73976	0.0201036
Q8DTC9	Putative pyruvate dehydrogenase, TPP-dependent E1 component alpha-subunit OS	pdhA	1298	SMU.1423	707.6	632	596.8	3689.2	3775	3485	5.21368	5.83734	6.18164	5.33493	5.9731	6.3254	4.9251	5.51424	5.83948	5.68277	2.50659	0.000197441
Q8DTD0	Dihydrolipoamide acetyltransferase component of pyruvate dehydrogenase complex OS	pdhC	1296	SMU.1421	561.4	360.4	588.7	3175.5	1258.2	1543.7	5.65639	8.81104	5.39409	2.24118	3.49112	2.13725	2.74973	4.2833	2.62222	4.15404	2.05451	0.128216
Q8DTD1	Putative oxidoreductase OS	qr1	1295	SMU.1420	1899	3613	2939.5	1590.2	2437.3	3747.3	0.837388	0.440133	0.540976	1.28346	0.674592	0.829155	1.9733	1.03717	1.27481	0.987888	-0.0175809	0.792993
Q8DTD3	Oxygen-independent coproporphyrinogen-III oxidase-like protein OS	hemN	1293	SMU.1418	432	127.3	725.4	551.7	121.5	741.9	1.27708	4.33386	0.760546	0.28125	0.954438	0.167494	1.71736	5.82797	1.02275	1.81586	0.860653	0.871445
Q8DTD4	Putative oleoyl-acyl carrier protein thioesterase OS	SMU_1417c	1292	SMU.1417c	2402.9	2499.2	2105.7	2499	2486.4	1471.4	1.03999	0.99992	1.18678	1.03475	0.994878	1.18079	0.612343	0.588748	0.69877	0.926331	-0.110401	0.652227
Q8DTD5	Putative mutator protein MutT OS	mutT	1291	SMU.1416c	1208.2	893.2	1121.3	1478.3	1356.7	1522.4	1.22356	1.65506	1.31838	1.12291	1.51892	1.20993	1.26006	1.70443	1.35771	1.37455	0.458961	0.037115
Q8DTD6	Putative phosphatases involved in N-acetyl-glucosamine catabolism OS	nagD ylfH	1290	SMU.1415c	1735	1677.4	1553.9	2433.3	2425.7	1859.5	1.40248	1.45064	1.56593	1.3981	1.44611	1.56104	1.07176	1.10856	1.19667	1.3557	0.439035	0.0820417
Q8DTD7	Uncharacterized protein OS	SMU_1414c	1289	SMU.1414c	417.9	998	283.5	557.2	1276.1	420.2	1.33333	0.558317	1.96543	3.0536	1.27866	4.50123	1.0055	0.421042	1.48219	1.73326	0.793485	0.621009
Q8DTD8	Putative ABC transporter, membrane protein subunit and ATP-binding protein OS	yhcA	1288	SMU.1412c	14844.3	13070.3	12786.7	17588.9	19442.6	9673.4	1.18489	1.34572	1.37556	1.30977	1.48754	1.52053	0.651658	0.740105	0.75652	1.15248	0.204738	0.575723
Q8DTE2	Uncharacterized protein OS	SMU_1406c	1282	SMU.1406c	2216.9	1186	2094.1	2829.3	1465.5	2384.8	1.27624	2.38558	1.35108	0.661058	1.23567	0.699823	1.07574	2.01079	1.13882	1.31498	0.395038	0.489725
Q8DTE3	CRISPR-associated endonuclease Cas9 OS	cas9	1281	SMU.1405c	32068	25199.7	29720.8	19206.5	18693.5	22658.8	0.59893	0.762172	0.646231	0.582933	0.741814	0.62897	0.706586	0.899169	0.762389	0.703244	-0.507903	0.0282518
Q8DTE4	CRISPR-associated endonuclease Cas1 OS	cas1	1280	SMU.1404c	437.1	189.1	379.1	322.7	199.2	592.9	0.738275	1.7065	0.851227	0.455731	1.05341	0.525455	1.35644	3.13538	1.56397	1.26515	0.339313	0.806963
Q8DTE9	Putative transcriptional regulator OS	SMU_1398	1275	SMU.1398	4234.9	3423.6	7569.2	2848.6	2715.8	5039.1	0.672649	0.832048	0.376341	0.64129	0.793259	0.358796	1.1899	1.47187	0.665737	0.777988	-0.362181	0.367409
Q8DTF1	Glucan-binding protein C, GbpC OS	gbpC	1273	SMU.1396	748	1583.7	1379.5	1181	823.4	2115.4	1.57888	0.745722	0.856107	1.1008	0.519922	0.596883	2.82807	1.33573	1.53345	1.23284	0.301988	0.784151
Q8DTF3	Elongation factor 4 OS	lepA	1271	SMU.1394	6605.8	8874.2	6925.2	7312.9	7728.4	6916.1	1.10704	0.824063	1.05598	1.16994	0.870884	1.11598	1.04697	0.779349	0.998686	0.996545	-0.00499296	0.857061
Q8DTF4	Uncharacterized protein OS	SMU_1393c	1270	SMU.1393c	218	240.7	678	321.7	271	738.2	1.47569	1.33652	0.474484	1.24312	1.12588	0.399705	3.38624	3.06689	1.08879	1.51081	0.595325	0.773806
Q8DTF5	Putative acetyltransferase OS	SMU_1392c	1269	SMU.1392c	1360.5	1506	1551.1	1979.5	2098.7	2229.4	1.45498	1.31441	1.27619	1.54259	1.39356	1.35304	1.63866	1.48035	1.4373	1.43234	0.518377	0.0028674
Q8DTF6	Uncharacterized protein OS	SMU_1391c	1268	SMU.1391c	2135.3	2683.8	2153.2	3064.9	4173	3778.5	1.43535	1.142	1.42342	1.95429	1.55488	1.93805	1.76954	1.40789	1.75483	1.59781	0.676092	0.033522
Q8DTF7	Uncharacterized protein OS	SMU_1390	1267	SMU.1390	115.6	122.8	148.5	212.8	127.9	195.6	1.84083	1.7329	1.433	1.1064	1.04153	0.861279	1.69204	1.59283	1.31717	1.402	0.487485	0.185537
Q8DTF8	Uncharacterized protein OS	pckA	1266	SMU.1389	9018.5	8448.9	11828.7	13662	13654.5	11639.8	1.51489	1.61702	1.15499	1.51405	1.61613	1.15435	1.29066	1.37767	0.98403	1.3582	0.441694	0.0709883
Q8DTF9	Putative RNA helicase OS	deaD rheB	1265	SMU.1388	1638.9	1926.6	1090.3	2152.7	2731.4	1412.1	1.3135	1.11736	1.97441	1.66661	1.41773	2.50518	0.861614	0.732949	1.29515	1.43161	0.51764	0.305136
Q8DTG0	Putative oxidoreductase OS	yrbA	1264	SMU.1387	4396.7	4453.9	4434.7	4602.6	4360.6	3414.4	1.04683	1.03339	1.03786	0.991789	0.979052	0.983291	0.776582	0.766609	0.769928	0.931703	-0.102058	0.491834
Q8DTG1	Uridine kinase OS	urk	1263	SMU.1386	1884.7	2617.8	1815.3	2184.4	3127.8	1820.6	1.15902	0.834441	1.20333	1.65957	1.19482	1.72302	0.965989	0.695469	1.00292	1.15984	0.213929	0.596131
Q8DTG2	2-isopropylmalate synthase OS	leuA	1262	SMU.1384	16179.8	14581.2	11199.4	7821.9	7939.6	6697.8	0.483436	0.536437	0.698421	0.490711	0.544509	0.708931	0.413961	0.459345	0.59805	0.5482	-0.867225	0.0396375
Q8DTG3	3-isopropylmalate dehydrogenase OS	leuB	1261	SMU.1383	2476.5	3886	1851.8	2553.9	4144	2098.9	1.03125	0.657205	1.37914	1.67333	1.06639	2.23782	0.847527	0.540118	1.13344	1.17403	0.231464	0.833187
Q8DTG4	3-isopropylmalate dehydratase large subunit OS	leuC	1260	SMU.1382	2043	1492.8	1694.1	2248.3	2048.8	1690.6	1.10049	1.5061	1.32714	1.00284	1.37245	1.20937	0.827509	1.1325	0.997934	1.16404	0.219137	0.331953
Q8DTG5	3-isopropylmalate dehydratase small subunit OS	leuD	1259	SMU.1381	378.3	495.8	661.3	321.1	523.7	602.2	0.848797	0.64764	0.485559	1.38435	1.05627	0.791925	1.59186	1.2146	0.910631	0.992404	-0.0110005	0.813979
Q8DTG7	Uncharacterized protein OS	SMU_1377c	1255	SMU.1377c	12475	12651.4	12962.4	7884.9	7620.5	8527.2	0.632056	0.623243	0.60829	0.610862	0.602344	0.587893	0.683543	0.674012	0.657841	0.631121	-0.664013	0.000555784
Q8DTG8	Uncharacterized protein OS	yqkA	1254	SMU.1375c	629.7	876.1	160.3	248.9	464.8	212.1	0.395268	0.2841	1.55271	0.738129	0.530533	2.89956	0.336827	0.242096	1.32314	0.922486	-0.116401	0.364007
Q8DTH5	Uncharacterized protein OS	SMU_1367c	1247	SMU.1367c	1274.5	1588.4	789.2	895.7	1754.8	530.6	0.702785	0.563901	1.13495	1.37685	1.10476	2.22352	0.41632	0.334047	0.672326	0.947717	-0.0774711	0.73709
Q8DTH6	Uncharacterized protein OS	ylbB	1245	SMU.1365c	5809.1	5554.6	6185.5	2568.1	3906.6	2566.4	0.442082	0.462338	0.415181	0.672497	0.703309	0.631574	0.44179	0.462031	0.414906	0.51619	-0.954027	0.0137093
Q8DTH8	Putative transcriptional regulator (TetR family) OS	yjjB	1243	SMU.1361c	1522.5	1147.9	2792.9	1158.9	1150.6	1767.7	0.761182	1.00958	0.414945	0.755731	1.00235	0.411973	1.16105	1.53994	0.632926	0.85441	-0.227	0.461031
Q8DTJ2	Putative peptide synthetase OS	mycA	1228	SMU.1345c	5671.6	5597.4	7520.8	4730.3	4640.8	4527.9	0.834033	0.845089	0.628962	0.818252	0.829099	0.617062	0.798346	0.808929	0.60205	0.753536	-0.408252	0.120996
Q8DTJ3	Putative malonyl-CoA acyl-carrier-protein transacylase OS	fabD	1227	SMU.1344c	2441.3	1435.9	3049.5	1856.7	967.2	1563.7	0.760537	1.29306	0.608854	0.396182	0.673585	0.317167	0.640519	1.089	0.512773	0.699075	-0.51648	0.210258
Q8DTJ4	Putative polyketide synthase OS	pksC	1226	SMU.1343c	5321	5638.4	7581.5	3057.7	3490	3178.1	0.574648	0.542299	0.403311	0.655892	0.61897	0.460331	0.597275	0.563653	0.419191	0.537285	-0.896239	0.0491618
Q8DTJ5	Putative bacitracin synthetase 1 BacA OS	bacA1	1225	SMU.1342	17750.6	14445.5	27884.1	10230.6	9619.4	14785.3	0.576352	0.708221	0.366897	0.54192	0.66591	0.344978	0.832946	1.02352	0.530241	0.621221	-0.686822	0.159542
Q8DTJ6	Putative gramicidin S synthetase OS	mycB	1224	SMU.1341c	7815	7170.5	9937.7	5683.9	5581.7	5722.8	0.727306	0.792678	0.571953	0.714229	0.778425	0.561669	0.732284	0.798103	0.575868	0.694724	-0.525488	0.086676
Q8DTJ7	Putative surfactin synthetase OS	bacA2	1223	SMU.1340	7971	7534.4	10494.9	6774.2	6252.5	7318.5	0.849856	0.899103	0.645475	0.784406	0.82986	0.595766	0.918141	0.971345	0.697339	0.799032	-0.323674	0.168758
Q8DTJ8	Putative bacitracin synthetase OS	bacD	1222	SMU.1339	7165.1	5519.3	8301	7771.8	5953.6	6845.2	1.08467	1.40811	0.936249	0.830917	1.07869	0.717215	0.955353	1.24023	0.824624	1.00845	0.0121414	0.893865
Q8DTK0	Putative alpha/beta superfamily hydrolase OS	SMU_1337	1220	SMU.1337c	2286.1	2074.8	2799.6	1314.6	1912	2099	0.57504	0.633603	0.469567	0.836359	0.921535	0.682955	0.918158	1.01166	0.74975	0.755403	-0.404681	0.128993
Q8DTK1	Uncharacterized protein OS	pksD	1219	SMU.1336	1887.8	1592.1	1683.1	2387.5	1699.7	2289.1	1.2647	1.49959	1.41851	0.90036	1.06758	1.00986	1.21258	1.43779	1.36005	1.24122	0.311764	0.19161
Q8DTK2	Putative enoyl-(Acyl-carrier-protein) reductase OS	fabK	1218	SMU.1335c	2412.6	1787.3	2883	973.9	652	1063.2	0.403672	0.5449	0.337808	0.270248	0.364796	0.226153	0.440686	0.594864	0.368783	0.394657	-1.34133	0.0307175
Q8DTK9	Peptide chain release factor 2 OS	prfB	1211	SMU.1326	4385.6	4601.1	3995.7	2696.8	2693.9	2270.9	0.614922	0.586121	0.674926	0.61426	0.58549	0.6742	0.517808	0.493556	0.568336	0.59218	-0.755893	0.00175092
Q8DTL0	Putative ABC transporter, ATP-binding component OS	ftsE	1210	SMU.1325	3941.1	4473.2	4066.2	5158.5	6847	5872.1	1.3089	1.1532	1.26863	1.73733	1.53067	1.68388	1.48996	1.31273	1.44412	1.4366	0.522662	0.0550179
Q8DTL1	Cell division protein FtsX OS	ftsX	1209	SMU.1324	3403.7	4790	4063.4	4122.9	7678.6	5835	1.2113	0.860731	1.01464	2.25596	1.60305	1.8897	1.71431	1.21816	1.43599	1.46709	0.552961	0.216095
Q8DTL2	Uncharacterized protein OS	SMU_1323	1208	SMU.1323	1476	706.5	1608.1	1817.8	982.8	1826.8	1.23157	2.57297	1.1304	0.665854	1.39108	0.611156	1.23767	2.5857	1.136	1.39582	0.481116	0.520703
Q8DTL3	Putative acetoin dehydrogenase OS	budC	1207	SMU.1322	9357.1	10192.8	9662.6	14955	12749.2	6513	1.59825	1.46721	1.54772	1.36252	1.2508	1.31944	0.696049	0.63898	0.674042	1.17278	0.229932	0.57766
Q8DTL4	Uncharacterized protein OS	SMU_1321c	1206	SMU.1321c	3782.7	6600.1	4826	1767.5	2928.6	3336.5	0.467259	0.267799	0.366245	0.774209	0.443721	0.606838	0.882042	0.505523	0.691359	0.55611	-0.846557	0.0810192
Q8DTL5	Uncharacterized protein OS	SMU_1319c	1205	SMU.1319c	1220.8	973.8	740.9	817.2	727.3	572.6	0.669397	0.839187	1.10298	0.595757	0.746868	0.981644	0.469037	0.588006	0.772844	0.751747	-0.411681	0.178637
Q8DTL7	Uncharacterized protein OS	SMU_1316c	1203	SMU.1316c	344.6	205.8	715.7	269.7	171.9	1424.6	0.782647	1.3105	0.376834	0.498839	0.835277	0.240184	4.13407	6.92225	1.9905	1.89901	0.925248	0.678495
Q8DTL8	Putative ATP-binding protein OS	SMU_1315c	1202	SMU.1315c	542.3	174.8	535.1	331.2	124.7	687.6	0.610732	1.89474	0.61895	0.229947	0.713387	0.233041	1.26793	3.93364	1.28499	1.1986	0.261345	0.868572
Q8DTL9	Uncharacterized protein OS	SMU_1314	1201	SMU.1314	1231	653.2	1200.6	1709.9	925.7	1402.3	1.38903	2.61773	1.4242	0.75199	1.41718	0.771031	1.13916	2.14682	1.168	1.42501	0.510977	0.344837
Q8DTM0	3'-5' exonuclease DinG OS	dinG	1200	SMU.1313c	654.7	1782.9	1676	608.2	1441.9	1383.4	0.928975	0.34113	0.362888	2.20238	0.808739	0.860322	2.11303	0.775927	0.825418	1.02431	0.0346555	0.642093
Q8DTM1	Asparagine--oxo-acid transaminase OS	aspB	1199	SMU.1312	8161.1	7851.4	7071.6	10991.2	9986.6	9612.1	1.34678	1.3999	1.55427	1.22368	1.27195	1.41221	1.17779	1.22425	1.35925	1.33001	0.411439	0.010052
Q8DTM2	Asparagine--tRNA ligase OS	asnS	1198	SMU.1311	6590.9	7646.5	5924	8688.9	10133.7	7904.9	1.31832	1.13632	1.46673	1.53753	1.32527	1.71062	1.19937	1.03379	1.33439	1.34026	0.422512	0.0603661
Q8DTM4	Putative glycerol dehydrogenase OS	gldA-2	1196	SMU.1309c	9032.3	9192.7	9042.6	6689.3	7750.3	5074.8	0.740598	0.727675	0.739754	0.858065	0.843093	0.857088	0.56185	0.552047	0.56121	0.715709	-0.482555	0.0792401
Q8DTM5	Putative translation initiation inhibitor aldR regulator-like protein OS	aldR	1195	SMU.1308	1563.9	1759.8	867.2	1701.4	1038.9	940.2	1.08792	0.966814	1.96195	0.664301	0.590351	1.19799	0.601189	0.534265	1.08418	0.96544	-0.0507413	0.662537
Q8DTM6	Uncharacterized protein OS	SMU_1307c	1194	SMU.1307c	3858.2	3923.9	3195.5	1993.3	2481.4	3063.4	0.51664	0.50799	0.623783	0.64315	0.632381	0.776529	0.793997	0.780703	0.958661	0.692648	-0.529805	0.0454893
Q8DTM7	Nucleotide-binding protein SMU_1306c OS	SMU_1306c	1193	SMU.1306c	6561.4	6491.9	5795.3	4558.2	4667.5	4284.4	0.694699	0.702137	0.786534	0.711357	0.718973	0.805394	0.65297	0.659961	0.739289	0.719035	-0.475866	0.00849391
Q8DTM8	Putative gluconeogenesis factor OS	SMU_1305c	1192	SMU.1305c	1072.4	1603.4	842.3	1095	1601.3	848.7	1.02107	0.682924	1.30001	1.49319	0.99869	1.9011	0.791402	0.529313	1.0076	1.08059	0.111819	0.978723
Q8DTM9	Probable cell division protein WhiA OS	whiA PE	1191	SMU.1304c	234.2	364.3	373.1	203.1	353.2	444.2	0.867208	0.557508	0.544358	1.50811	0.969531	0.946663	1.89667	1.21932	1.19057	1.07777	0.108051	0.914548
Q8DTN0	Dipeptidase OS	pepD	1190	SMU.1303c	7766.7	7773.8	8492.1	6875.8	7184.8	8271.2	0.885292	0.884484	0.80967	0.925078	0.924233	0.846057	1.06496	1.06398	0.973988	0.93086	-0.103364	0.324233
Q8DTN1	Putative surface adhesin AdcA protein-like protein putative Zn-binding lipoprotein OS	adcA	1189	SMU.1302	7097	5449.9	4907.7	9313.4	7374.6	9770.3	1.3123	1.70891	1.89771	1.03912	1.35316	1.50266	1.37668	1.79275	1.99081	1.55268	0.634759	0.0388771
Q8DTN2	Putative methyltransferase OS	SMU_1301c	1188	SMU.1301c	215.7	1204.4	922.9	156.4	804.6	836.1	0.725081	0.129857	0.169466	3.73018	0.66805	0.871817	3.87622	0.694205	0.905949	1.30787	0.387218	0.648918
Q8DTN3	Uncharacterized protein OS	SMU_1300c	1187	SMU.1300c	1887	1772.4	980.3	2583.2	2537.3	1561.7	1.36895	1.45746	2.63511	1.34462	1.43156	2.58829	0.82761	0.881122	1.59308	1.56976	0.65054	0.197084
Q8DTN5	50S ribosomal protein L31 type B OS	rl31	1185	SMU.1298	3843.2	2229.1	2922.1	1620.8	974.1	1609	0.421732	0.72711	0.55467	0.253461	0.436993	0.333356	0.418662	0.721816	0.550631	0.490937	-1.02639	0.0581103
Q8DTN6	Probable bifunctional oligoribonuclease and PAP phosphatase NrnA OS	SMU_1297	1184	SMU.1297	2705.7	3761.9	2743.4	2105.4	2491.1	1654.4	0.778135	0.559664	0.767442	0.920686	0.662192	0.908034	0.61145	0.439778	0.603047	0.694492	-0.52597	0.0873114
Q8DTN7	Uncharacterized GST-like protein SMU_1296 OS	yghU	1183	SMU.1296	4119.6	5562.3	4741.7	7464.1	6331	5396.9	1.81185	1.34191	1.57414	1.5368	1.1382	1.33518	1.31005	0.970264	1.13818	1.35073	0.433739	0.10281
Q8DTN8	Adenosine deaminase OS	add	1182	SMU.1295	1856.9	1722.2	2601.2	1227.2	1567.1	1132.9	0.660886	0.712577	0.471782	0.843933	0.909941	0.602453	0.610103	0.657821	0.43553	0.656114	-0.607981	0.093123
Q8DTN9	Putative flavodoxin OS	flaW	1181	SMU.1294	1334	1449	1436.9	3083.5	3021.1	2540.7	2.31147	2.12802	2.14594	2.26469	2.08496	2.10251	1.90457	1.75342	1.76818	2.05153	1.0367	0.0106025
Q8DTP0	Uncharacterized protein OS	SMU_1293c	1180	SMU.1293c	3477.5	3022.7	4318.9	4092.2	4776.1	3402.1	1.17676	1.35382	0.94751	1.37343	1.58008	1.10586	0.978318	1.12552	0.787724	1.15878	0.212607	0.428136
Q8DTP1	Uncharacterized protein OS	SMU_1292c	1179	SMU.1292c	92	339.2	246.4	128.1	390.4	277.5	1.39239	0.377653	0.519886	4.24348	1.15094	1.58442	3.0163	0.818101	1.12622	1.58104	0.660877	0.725477
Q8DTP2	Putative chorismate mutase OS	pheA	1178	SMU.1291c	509.4	571.3	628.5	571.5	353.8	460.6	1.12191	1.00035	0.909308	0.694543	0.619289	0.562928	0.904201	0.806231	0.732856	0.816846	-0.291864	0.22674
Q8DTP5	50S ribosomal protein L19 OS	rl19	1175	SMU.1288	3294.1	4414.4	3075.8	2918.6	3768.7	3650.4	0.886008	0.661154	0.948891	1.14408	0.853729	1.22527	1.10816	0.82693	1.18681	0.982338	-0.025709	0.78
Q8DTP6	Putative transcriptional regulator OS	tnrA	1147	SMU.1287	2364.5	2357.6	2271.3	4653.2	4836.3	3007.6	1.96794	1.9737	2.04869	2.04538	2.05137	2.12931	1.27198	1.2757	1.32418	1.78758	0.838011	0.0870852
Q8DTQ1	Uncharacterized protein OS	gph	1168	SMU.1278c	1211.8	221.1	617.6	1563.2	279.4	708.3	1.28998	7.0701	2.53109	0.230566	1.26368	0.452396	0.584502	3.20353	1.14686	1.97475	0.981667	0.74416
Q8DTQ2	DNA gyrase subunit B OS	gyrB	1167	SMU.1277	9036.5	8551.7	11564.4	9355	7701	10918.6	1.03525	1.09393	0.808948	0.85221	0.900523	0.665923	1.20828	1.27678	0.944156	0.976222	-0.0347195	0.780482
Q8DTQ3	Septation ring formation regulator EzrA OS	ezrA	1166	SMU.1276c	10040.5	10575	12640.8	13955.5	17389.6	20094.5	1.38992	1.31967	1.104	1.73195	1.64441	1.37567	2.00134	1.90019	1.58965	1.56187	0.643272	0.0586633
Q8DTQ4	Histidinol-phosphate aminotransferase OS	hisC	1165	SMU.1273	3195.6	2871.6	3309.1	2795.9	2815.2	3807.5	0.874922	0.973638	0.844913	0.880961	0.980359	0.850745	1.19148	1.32592	1.15061	1.00817	0.0117423	0.971471
Q8DTQ5	ATP phosphoribosyltransferase regulatory subunit OS	hisZ	1164	SMU.1272	2140.1	2079.6	2053.6	1139.6	1235.1	1511.3	0.532498	0.54799	0.554928	0.577123	0.593912	0.601432	0.706182	0.726726	0.735927	0.619635	-0.690509	0.0152667
Q8DTQ6	ATP phosphoribosyltransferase OS	hisG	1163	SMU.1271	1743.5	533.1	1005.3	1416.6	338.5	760.1	0.812504	2.65729	1.40913	0.19415	0.634965	0.336715	0.435962	1.42581	0.756093	0.962513	-0.0551217	0.617045
Q8DTQ7	Histidinol dehydrogenase OS	hisD	11162	SMU.1270	3963.7	3173.6	3193.5	2407.7	2000.7	2103.4	0.607437	0.758665	0.753938	0.504756	0.63042	0.626491	0.530666	0.66278	0.65865	0.637089	-0.650432	0.0239229
Q8DTQ8	Putative phosphoserine phosphatase OS	serB	1161	SMU.1269	846.7	239.8	398.3	817.6	184.5	496.1	0.965631	3.40951	2.05272	0.217905	0.769391	0.463219	0.585922	2.06881	1.24554	1.30874	0.388177	0.987003
Q8DTQ9	Imidazoleglycerol-phosphate dehydratase OS	hisB	1160	SMU.1268	1851.5	1708.3	1240.8	1296.4	1009.1	866.1	0.700189	0.758883	1.04481	0.545018	0.590704	0.813266	0.467783	0.506995	0.698017	0.680629	-0.555059	0.0803921
Q8DTR3	Imidazole glycerol phosphate synthase subunit HisF OS	hisF	1156	SMU.1264	647.8	778.6	356	849.3	1031.3	575.8	1.31105	1.0908	2.38567	1.592	1.32456	2.89691	0.888855	0.739532	1.61742	1.53853	0.621556	0.284822
Q8DTS0	Uncharacterized protein OS	SMU_1257c	1149	SMU.1257c	391	388	445.2	847.9	403.2	595.9	2.16854	2.18531	1.90454	1.0312	1.03918	0.90566	1.52404	1.53582	1.3385	1.51475	0.599084	0.246682
Q8DTS3	Uncharacterized protein OS	SMU_1254	1146	SMU.1254	959.9	341	761.9	704.1	217.9	600.8	0.733514	2.06481	0.924137	0.227003	0.639003	0.285996	0.625899	1.76188	0.788555	0.894532	-0.160794	0.487917
Q8DTS4	Uncharacterized protein OS	SMU_1253c	1145	SMU.1253c	406.2	609.8	77.5	622	1477.4	97.8	1.53127	1.02001	8.02581	3.63712	2.42276	19.0632	0.240768	0.16038	1.26194	4.15147	2.05362	0.465101
Q8DTS5	Putative glycerate kinase OS	grk	1144	SMU.1252	532.8	571.5	375.4	872.9	839.7	553.5	1.63833	1.52738	2.32525	1.57601	1.46929	2.23681	1.03885	0.968504	1.47443	1.58387	0.663457	0.105694
Q8DTS6	Uncharacterized protein OS	SMU_1251	1143	SMU.1251	1484.8	402.4	327.7	2324.7	530.5	331.5	1.56567	5.77709	7.09399	0.357287	1.31834	1.61886	0.223262	0.823807	1.0116	2.19888	1.13677	0.687515
Q8DTS7	Uncharacterized protein OS	SMU_1250c	1142	SMU.1250c	1949.1	980.1	1052.9	1254.2	541.6	845.4	0.643476	1.27967	1.19119	0.277872	0.552597	0.514389	0.433739	0.862565	0.802925	0.728713	-0.456578	0.306986
Q8DTS8	Uncharacterized protein OS	SMU_1249c	1141	SMU.1249c	3282.1	2091.2	3741.5	1633.2	982.8	2230.3	0.497608	0.780987	0.436509	0.299442	0.469969	0.262675	0.679534	1.06652	0.596098	0.565482	-0.822446	0.0858527
Q8DTS9	Enolase OS	eno	1140	SMU.1247	28149.6	25807.9	35575	35072	34742.9	36353.2	1.24591	1.35896	0.985861	1.23422	1.34621	0.97661	1.29143	1.40861	1.02187	1.20774	0.272315	0.197583
Q8DTT1	Uncharacterized protein OS	SMU_1245c	1138	SMU.1245c	641.9	930.5	670.6	1059.4	1904.7	1323.8	1.65041	1.13853	1.57978	2.96728	2.04696	2.84029	2.06232	1.42268	1.97405	1.9647	0.974309	0.0984427
Q8DTT3	Putative nitroreductase OS	ybiE	1135	SMU.1240c	4223.1	4413.2	4064.3	4698.7	4583.9	2849.6	1.11262	1.06469	1.15609	1.08543	1.03868	1.12784	0.674765	0.645699	0.701129	0.956328	-0.0644221	0.782921
Q8DTT4	Putative dipeptidase OS	pepV	1134	SMU.1239	7446.1	5627.8	5412.7	7955.7	6971.1	3811.4	1.06844	1.41364	1.46982	0.936208	1.23869	1.28792	0.511865	0.677245	0.704159	1.03422	0.0485439	0.956213
Q8DTT5	Uncharacterized protein OS	SMU_1238c	1133	SMU.1238c	5378.1	5895.6	7576.5	6242.1	8269	5221.4	1.16065	1.05877	0.823876	1.53753	1.40257	1.0914	0.970863	0.885644	0.689157	1.06894	0.0961822	0.805978
Q8DTT8	tRNA modification GTPase MnmE OS	trmE	1130	SMU.1235	4356	5399.5	7054.8	3322.1	5002.4	5127	0.762649	0.615261	0.470899	1.14839	0.926456	0.709078	1.177	0.949532	0.726739	0.831778	-0.265729	0.321042
Q8DTT9	Ribose-5-phosphate isomerase A OS	rpiA	1129	SMU.1234	3302.8	3912.3	4493.2	4236.4	5958.7	4715.5	1.28267	1.08284	0.942847	1.80414	1.52307	1.32616	1.42773	1.2053	1.04947	1.2938	0.371618	0.169323
Q8DTU0	Phosphopentomutase OS	deoB	1128	SMU.1233	7425.4	5995.7	9126.8	6010.6	5627	5760.1	0.809465	1.00249	0.658566	0.757804	0.938506	0.616536	0.775729	0.960705	0.631119	0.794546	-0.331797	0.19667
Q8DTU3	Uncharacterized protein OS	SMU_1230c	1125	SMU.1230c	1142.2	442.7	571.2	1458.3	931.4	973.7	1.27675	3.2941	2.55305	0.815444	2.10391	1.6306	0.852478	2.19946	1.70466	1.8256	0.868375	0.218921
Q8DTU4	Purine nucleoside phosphorylase OS	punA	1124	SMU.1229	2771.6	3119.5	2817.1	2675.3	4805	2433.1	0.965255	0.857605	0.949665	1.73366	1.54031	1.70565	0.877868	0.779965	0.86369	1.14152	0.190955	0.648567
Q8DTU5	Uncharacterized protein OS	gat	1123	SMU31228c	1616.9	1243.4	1290.4	3225.8	2012.8	1536.5	1.99505	2.59434	2.49985	1.24485	1.61879	1.55983	0.950275	1.23572	1.19072	1.65438	0.72629	0.21998
Q8DTU6	Purine nucleoside phosphorylase DeoD-type OS	deoD	1122	SMU.1227	2904.7	3210.3	2949.9	3891.1	4169.6	2889.9	1.33959	1.21207	1.31906	1.43547	1.29882	1.41347	0.994905	0.900196	0.97966	1.21036	0.275436	0.243562
Q8DTU8	Putative transcriptional regulator OS	cpsY	1120	SMU.1225	746.2	934.5	1982.3	611.7	743.6	1682.6	0.819753	0.654575	0.308581	0.996516	0.79572	0.37512	2.25489	1.80054	0.848812	0.983834	-0.0235137	0.704874
Q8DTU9	Dihydroorotate dehydrogenase B (NAD(+)), electron transfer subunit OS	pyrK	1119	SMU.1224	1400	1453.3	1522.1	1747.2	1851.1	2211.2	1.248	1.20223	1.14789	1.32221	1.27372	1.21615	1.57943	1.5215	1.45273	1.32932	0.410686	0.0688543
Q8DTV0	Dihydroorotate dehydrogenase OS	pyrDB	1118	SMU.1223	1520	1241.5	1293.1	1738.3	1532.7	2274	1.14362	1.40016	1.34429	1.00836	1.23455	1.18529	1.49605	1.83166	1.75856	1.37806	0.462639	0.141336
Q8DTV1	Orotidine 5'-phosphate decarboxylase OS	pyrF	1117	SMU.1222	1182.7	866.6	1254.8	1628	1041.8	1797.1	1.37651	1.87861	1.29742	0.880866	1.20217	0.830252	1.51949	2.07374	1.43218	1.38791	0.472918	0.229759
Q8DTV2	Orotate phosphoribosyltransferase OS	pyrE	1116	SMU.1221	3855.9	3446.2	3431.1	4011.7	3205.9	4246.6	1.04041	1.16409	1.16922	0.831427	0.930271	0.934365	1.10133	1.23226	1.23768	1.07123	0.0992637	0.534548
Q8DTV3	Uncharacterized protein OS	SMU_1220c	1115	SMU.1220c	2591.1	1892.5	1672.8	4015.2	2933.7	2973.5	1.54961	2.12164	2.40029	1.13222	1.55017	1.75377	1.14758	1.5712	1.77756	1.66712	0.737354	0.0524117
Q8DTV4	Uncharacterized protein OS	SMU_1219c	1114	SMU.1219c	306.9	916.4	670.2	194.6	619.5	753.7	0.634083	0.212353	0.290361	2.01857	0.676015	0.924351	2.45585	0.822457	1.12459	1.01763	0.025207	0.679922
Q8DTV5	Putative amidase OS	nylA	1113	SMU.1218	75.5	17.3	745.8	120.2	36	915.1	1.59205	6.94798	0.161169	0.476821	2.08092	0.0482703	12.1205	52.896	1.227	8.61674	3.10714	0.842321
Q8DTV6	Putative ABC transporter, amino acid binding protein OS	atmA	1112	SMU.1217c	2938.7	3564.9	2733.2	1886.3	1152.7	1546.8	0.641882	0.529131	0.690143	0.392248	0.323347	0.42174	0.526355	0.433897	0.56593	0.502742	-0.992111	0.00972229
Q8DTV8	Uracil-DNA glycosylase OS	ung PE	1110	SMU.1215	2374.4	2235.6	2834.4	2627.4	2085.8	2458.2	1.10655	1.17525	0.926969	0.878454	0.932993	0.735888	1.03529	1.09957	0.867273	0.973139	-0.0392826	0.725757
Q8DTV9	Dihydroorotase OS	pyrC	1109	SMU.1214	5511.3	5184.4	6255.9	5475.8	6734.9	5929.1	0.993559	1.05621	0.875302	1.22202	1.29907	1.07657	1.07581	1.14364	0.947761	1.07666	0.106562	0.461684
Q8DTW0	DNA topoisomerase 4 subunit B OS	parE	1106	SMU.1210	5359	6314.6	8523.1	2833.9	3508.8	6575.9	0.528811	0.448785	0.332496	0.654749	0.555665	0.411681	1.22708	1.04138	0.771539	0.663576	-0.591667	0.180477
Q8DTW1	Uncharacterized protein OS	SMU_1209c	1105	SMU.1209c	3306.7	3246.6	4669.7	1321.8	1662.5	2915.7	0.399734	0.407134	0.283059	0.502767	0.512074	0.356019	0.881755	0.898078	0.624387	0.540556	-0.887483	0.0575168
Q8DTW2	Uncharacterized protein OS	SMU_1208c	1104	SMU.1208c	3632.6	3385.9	3013.6	7021.5	6155.9	5967.9	1.93291	2.07375	2.32994	1.69463	1.8181	2.04271	1.64287	1.76257	1.98032	1.91976	0.940923	0.00327724
Q8DTW3	Fic OS	fic	1103	SMU.1207	295.4	359.4	245.1	333.4	571.2	427.1	1.12864	0.927657	1.36026	1.93365	1.58932	2.33048	1.44584	1.18837	1.74255	1.51631	0.600561	0.161251
Q8DTW4	Uncharacterized protein OS	SMU_1206c	1102	SMU.1206c	4337.6	3922.7	3580	3862.1	3549.2	3001.2	0.890377	0.984551	1.0788	0.818241	0.904785	0.991397	0.691903	0.765085	0.838324	0.884829	-0.176529	0.228097
Q8DTW5	Uncharacterized protein OS	SMU_1205c	1101	SMU.1205c	8957.3	7441.2	5380.1	3934.8	2799.3	3241.9	0.439284	0.528786	0.731362	0.312516	0.376189	0.520306	0.361928	0.435669	0.602572	0.478735	-1.0627	0.0519193
Q8DTW6	DNA topoisomerase 4 subunit A OS	parC	1100	SMU.1204	9770.7	10245.6	12881.1	5336.1	5848.5	9856.9	0.546133	0.520819	0.414258	0.598575	0.57083	0.454037	1.00882	0.962062	0.765222	0.648973	-0.623769	0.093029
Q8DTW7	Branched-chain-amino-acid aminotransferase OS	ilvE	1099	SMU.1203	7380.2	5125.1	4339.1	3451.9	2234.4	2334	0.467724	0.673528	0.795534	0.302756	0.435972	0.514945	0.316252	0.455406	0.5379	0.500002	-0.999995	0.0672308
Q8DTW8	Uncharacterized protein OS	SMU_1201c	1098	SMU.1201c	752.8	2108.6	855.1	465.3	1355.5	634.1	0.618092	0.220668	0.544147	1.80061	0.642844	1.58519	0.842322	0.300721	0.741551	0.810683	-0.30279	0.467537
Q8DTW9	Putative ribosomal protein S1 sequence specific DNA-binding protein OS	rs1	1097	SMU.1200	18394	19534.6	18481.5	9766.7	11333.3	14212.5	0.530972	0.499969	0.528458	0.616141	0.580165	0.613224	0.77267	0.727555	0.769012	0.626463	-0.674699	0.0255073
Q8DTX0	Uncharacterized protein OS	SMU_1197	1096	SMU.1197	392.4	692.2	1334	215.6	582	646.3	0.549439	0.311471	0.161619	1.48318	0.840797	0.436282	1.64704	0.93369	0.484483	0.760889	-0.394241	0.372274
Q8DTX1	Uncharacterized protein OS	SMU_1196c	1095	SMU.1196c	3138.7	2691.6	1858.9	3633.4	2811.5	1907.9	1.15761	1.3499	1.9546	0.895753	1.04455	1.51245	0.607863	0.708835	1.02636	1.13977	0.188742	0.742026
Q8DTX2	Uncharacterized protein OS	SMU_1195	1094	SMU.1195	161.9	305	522.4	79.1	201	238.5	0.488573	0.259344	0.151417	1.24151	0.659016	0.384763	1.47313	0.781967	0.456547	0.655141	-0.610123	0.272578
Q8DTX3	Putative ABC transporter, ATP-binding protein OS	yurY	1093	SMU.1194	6646.8	3711.5	3142.4	2918.6	2835.7	1433.6	0.439099	0.786367	0.928781	0.426626	0.764031	0.902399	0.215683	0.386259	0.456212	0.589495	-0.762448	0.182598
Q8DTX4	Putative transcriptional regulator OS	yhcF	1092	SMU.1193	3039.5	3392	4240.3	1171.4	1678.3	1426.6	0.385392	0.345342	0.276254	0.552163	0.494782	0.395797	0.469354	0.420578	0.336438	0.408456	-1.29175	0.015921
Q8DTX5	DNA-directed DNA polymerase OS	dnaE	1091	SMU.1192	4567.4	3426.6	3800.8	5528.3	3648.3	4180.7	1.21038	1.61335	1.45451	0.79877	1.0647	0.959877	0.915335	1.22007	1.09995	1.14855	0.199813	0.478563
Q8DTX6	ATP-dependent 6-phosphofructokinase OS	pfkA	1090	SMU.1191	8171.7	9841.4	9321	5401.5	6724	5531	0.661001	0.548855	0.579498	0.82284	0.683236	0.721382	0.676848	0.562014	0.593391	0.649896	-0.621719	0.00812421
Q8DTX7	Pyruvate kinase OS	pykF	1089	SMU.1190	30262.8	26609.4	30995.2	20958.5	17727.6	16824.8	0.69255	0.787635	0.676185	0.585788	0.666216	0.571947	0.555956	0.632288	0.54282	0.634598	-0.656084	0.00437542
Q8DTX9	Signal peptidase I OS	lapB	1087	SMU.1188	3104.2	3470.6	3054.9	3381.1	4608.7	3127.1	1.0892	0.974212	1.10678	1.48467	1.32793	1.50863	1.00738	0.901026	1.02363	1.15816	0.211836	0.393525
Q8DTY0	Glutamine--fructose-6-phosphate aminotransferase [isomerizing] OS	glmS	1086	SMU.1187	7272.4	5422.2	5510.5	13396	9971.3	13985.7	1.84203	2.47058	2.431	1.37112	1.83898	1.80951	1.92312	2.57934	2.53801	2.0893	1.06302	0.0211593
Q8DTY2	Putative amino acid ABC transporter, permease protein OS	glnP	1080	SMU.1179c	1398.6	558.9	932.9	1640.3	803.6	1240.5	1.17282	2.93487	1.75828	0.574575	1.43782	0.8614	0.886958	2.21954	1.32972	1.464	0.549914	0.482905
Q8DTY3	Putative amino acid ABC transporter, ATP-binding protein OS	msmK	1079	SMU.1178c	1818.9	1665.9	2001.1	2099.3	1953.8	3165.7	1.15416	1.26016	1.04907	1.07417	1.17282	0.976363	1.74045	1.90029	1.58198	1.32327	0.404111	0.266782
Q8DTY4	Putative ABC transporter, glutamine binding protein OS	atmA	1078	SMU.1177c	4885.6	5136.7	4167.4	4906.3	5159.9	5547.8	1.00424	0.955146	1.1773	1.05614	1.00452	1.23816	1.13554	1.08003	1.33124	1.10915	0.14945	0.252415
Q8DTY5	Putative cation efflux transporter OS	ydaE	1077	SMU.1176	717.6	208.7	184.9	439.4	150.2	168.3	0.612319	2.10541	2.37642	0.209309	0.719693	0.812331	0.234532	0.806421	0.910222	0.976296	-0.0346101	0.591768
Q8DTY6	ATP-dependent DNA helicase OS	pcrA	1075	SMU.1174	7554.8	8025.9	7420.9	7779.8	10011.1	7891.1	1.02978	0.969337	1.04836	1.32513	1.24735	1.34904	1.04451	0.983204	1.06336	1.11779	0.160646	0.343172
Q8DTY7	Putative O-acetylhomoserine sulfhydrylase OS	cysD	1074	SMU.1173	2630.1	1520.5	1698.5	1785.8	804.3	759.2	0.678986	1.17448	1.0514	0.305806	0.528971	0.473535	0.288658	0.499309	0.446983	0.605348	-0.724164	0.15774
Q8DTY8	Uncharacterized protein OS	SMU_1172c	1073	SMU.1172c	1416.6	1571.4	1769.8	1163.8	1336.1	1381.9	0.821545	0.740613	0.657588	0.943174	0.850261	0.754944	0.975505	0.879407	0.780823	0.822651	-0.281647	0.085375
Q8DTY9	Uncharacterized protein OS	SMU_1171c	1072	SMU.1171c	650.1	1210.9	1361.3	681.1	890.8	1206	1.04768	0.562474	0.500331	1.37025	0.735651	0.654374	1.8551	0.995953	0.885918	0.956415	-0.0642911	0.608832
Q8DTZ1	Putative thioredoxin family protein OS	SMU_1169c	1070	SMU.1169c	906.2	1125.1	1866.9	730.9	1485.1	1082.3	0.806555	0.649631	0.391505	1.63882	1.31997	0.79549	1.19433	0.961959	0.579731	0.926443	-0.110225	0.613489
Q8DTZ4	Putative ABC transporter, permease protein OS	psaB	1067	SMU.1166c	459.5	173.2	26.6	626.4	288.6	41.5	1.36322	3.61663	23.5489	0.628074	1.66628	10.8496	0.0903156	0.239607	1.56015	4.84031	2.2751	0.666248
Q8DTZ6	Putative ABC transporter, ATP-binding protein OS	SMU_1164c	1065	SMU.1164c	209	304	160.8	104.6	174.3	143.2	0.500478	0.344079	0.650498	0.833971	0.573355	1.08396	0.685167	0.471053	0.890547	0.670345	-0.577025	0.173988
Q8DTZ8	Uncharacterized protein OS	SMU_1161c	1063	SMU.1161c	1765.9	1440	3391	1020.3	889.8	2382.8	0.577779	0.708542	0.300885	0.503879	0.617917	0.2624	1.34934	1.65472	0.702684	0.742016	-0.430477	0.377461
Q8DTZ9	Uncharacterized protein OS	SMU_1160c	1062	SMU.1160c	3274.5	3499.3	4391.7	2961.1	3186.7	2981	0.904291	0.846198	0.674249	0.973187	0.910668	0.725619	0.910368	0.851885	0.67878	0.830583	-0.267804	0.180389
Q8DU01	Uncharacterized protein OS	SMU_1158c	1060	SMU.1158c	5941.9	7210	8621.7	7787.9	9480.8	7992.3	1.31068	1.08015	0.903291	1.59558	1.31495	1.09964	1.34507	1.1085	0.926998	1.18721	0.247573	0.29172
Q8DU02	Uncharacterized protein OS	SMU_1157c	1059	SMU.1157c	1007.6	1290.4	1052	1516.8	2172.4	1196.9	1.50536	1.17545	1.44183	2.15601	1.68351	2.06502	1.18787	0.927542	1.13774	1.47559	0.561294	0.210301
Q8DU08	Uncharacterized protein OS	SMU_1151c	1053	SMU.1151c	4305.9	3988.2	3376.7	3895.8	4160.6	2537.6	0.904759	0.976832	1.15373	0.966256	1.04323	1.23215	0.589331	0.636277	0.751503	0.917118	-0.12482	0.573671
Q8DU13	Putative response regulator OS	covS	1048	SMU.1146c	316.2	922.4	1061.5	302.8	929.2	1080.5	0.957622	0.328274	0.285257	2.93865	1.00737	0.875365	3.41714	1.1714	1.0179	1.33322	0.414915	0.990612
Q8DU14	Putative histidine kinase OS	covR	1047	SMU.1145c	548.7	641.2	51.3	346.7	477.5	42.5	0.631857	0.540705	6.75828	0.870239	0.744697	9.30799	0.0774558	0.066282	0.82846	2.20289	1.13939	0.610157
Q8DU15	tRNA pseudouridine synthase B OS	truB	1046	SMU.1144	1659.7	1577.2	1811.4	1403	1178.9	1507.4	0.845333	0.889551	0.774539	0.710309	0.747464	0.650823	0.908236	0.955744	0.832174	0.812686	-0.29923	0.0609709
Q8DU16	Riboflavin biosynthesis protein OS	mreA	1045	SMU.1143c	2887.8	3256	4117.8	2178.7	2464.5	2123.1	0.75445	0.669134	0.529093	0.853418	0.75691	0.598499	0.735196	0.652058	0.515591	0.673817	-0.569572	0.0755282
Q8DU17	Regulatory protein Spx OS	spxA	1044	SMU.1142c	1545.2	1486.6	2241.6	1563	1380.2	2085.9	1.01152	1.05139	0.69727	0.893218	0.928427	0.615721	1.34992	1.40313	0.930541	0.986794	-0.0191793	0.812883
Q8DU18	Uncharacterized protein OS	SMU_1140c	1040	SMU.1140c	1122.1	731.3	1074.4	1351.7	878.9	1350.6	1.20462	1.84835	1.2581	0.783264	1.20183	0.818038	1.20364	1.84685	1.25707	1.26908	0.343788	0.340291
Q8DU20	Putative ABC transporter, phosphate-binding protein OS	pstS	1040	SMU.1138	1338.8	1870.2	1862.5	1436.4	2028.1	2300.9	1.0729	0.768046	0.771221	1.51486	1.08443	1.08891	1.71863	1.2303	1.23538	1.16496	0.220286	0.501802
Q8DU21	Phosphate transport system permease protein OS	pstC1	1039	SMU.1137	320.2	827.6	748.2	596.3	1330.9	1418.4	1.86227	0.720517	0.796979	4.15646	1.60814	1.7788	4.42973	1.71387	1.89575	2.10695	1.07515	0.202883
Q8DU22	Phosphate transport system permease protein PstA OS	pstC	1038	SMU.1136	831.2	477.1	948	1862.4	1166.9	2709.5	2.24062	3.90358	1.96456	1.40387	2.44582	1.23091	3.25974	5.6791	2.85812	2.77626	1.47314	0.110413
Q8DU23	Phosphate import ATP-binding protein PstB 2 OS	pstB	1037	SMU.1135	1796.5	2341.6	1089	3827.4	3789	2703.8	2.13048	1.63452	3.5146	2.1091	1.61812	3.47934	1.50504	1.15468	2.48283	2.18097	1.12497	0.030376
Q8DU24	Phosphate import ATP-binding protein PstB 1 OS	SMU_1134c	1036	SMU.1134c	2115.9	2503.5	2875	4044.5	4777.6	5759.7	1.91148	1.61554	1.40678	2.25795	1.90837	1.66177	2.7221	2.30066	2.00337	1.97645	0.98291	0.0267638
Q8DU25	Phosphate-specific transport system accessory protein PhoU OS	phoU	1035	SMU.1133	6148.5	6993.9	5233.4	7462.4	6158.2	9360.7	1.21369	1.06699	1.42592	1.00158	0.88051	1.17671	1.52244	1.33841	1.78865	1.26832	0.34292	0.240514
Q8DU26	Aminopeptidase OS	pepN	1034	SMU.1132	9896.4	7727.4	9406.3	12359.3	10185.1	10268.2	1.24887	1.59941	1.31394	1.02917	1.31805	1.0828	1.03757	1.3288	1.09163	1.2278	0.296081	0.117765
Q8DU28	Putative response regulator CiaR OS	ciaR	1032	SMU.1129	2738.4	2911.1	1246	2570	2630.8	1000.2	0.938504	0.882828	2.0626	0.960707	0.903713	2.1114	0.36525	0.343581	0.802729	1.04126	0.0583256	0.773323
Q8DU29	Putative histidine kinase sensor CiaH OS	ciaH	1031	SMU.1128	1443.2	395.1	1003	1497.3	504.3	1401.1	1.03749	3.78967	1.49282	0.349432	1.27639	0.502792	0.970829	3.54619	1.39691	1.59584	0.674312	0.691568
Q8DU30	30S ribosomal protein S20 OS	rs20	1030	SMU.1127	2850.7	2068.2	2139.1	1665.4	1236.5	1839.9	0.584207	0.805241	0.778552	0.433753	0.597863	0.578047	0.64542	0.889614	0.860128	0.68587	-0.543994	0.072392
Q8DU31	Pantothenate kinase OS	coaA	1029	SMU.1126	3248.5	2714.3	3852.5	6331.1	4376.3	3620	1.94893	2.3325	1.64337	1.34718	1.61231	1.13596	1.11436	1.33368	0.93965	1.48977	0.575091	0.195181
Q8DU32	Uncharacterized protein OS	SMU_1125c	1028	SMU.1125c	3200.5	2622.7	2736.8	2561.1	2386.8	2052.4	0.800219	0.976513	0.935801	0.745758	0.910055	0.872113	0.641275	0.782552	0.749927	0.823801	-0.279631	0.0897239
Q8DU33	Putative pyrimidine-nucleoside phosphorylase OS	pdp	1027	SMU.1124	4017.2	3752.3	4390.2	3100.2	3523.7	2437.8	0.771732	0.826213	0.706164	0.877153	0.939077	0.802629	0.606841	0.649682	0.555282	0.748308	-0.418296	0.0613105
Q8DU34	Deoxyribose-phosphate aldolase OS	deoC	1026	SMU.1123	4418.9	4326.7	3581.6	2356.3	2429.6	3297.4	0.533232	0.544595	0.65789	0.54982	0.561537	0.678356	0.746204	0.762105	0.92065	0.661599	-0.595971	0.0251581
Q8DU35	Cytidine deaminase OS	cdd	1025	SMU.1122	455.6	1002.8	1383.1	263	435.3	1131.1	0.577261	0.262266	0.190153	0.955443	0.434085	0.314728	2.48266	1.12794	0.817801	0.795815	-0.329495	0.422558
Q8DU36	Putative ABC transporter OS	rnsB	1024	SMU.1121c	10931.6	12134	10249.4	13144.5	13741.4	18251.7	1.20243	1.08328	1.28247	1.25703	1.13247	1.3407	1.66963	1.50418	1.78076	1.36144	0.445132	0.122842
Q8DU37	Putative sugar ABC transporter, ATP-binding protein OS	rnsA	1023	SMU.1120	8888.2	7322	10440.2	7648.9	7448.3	11957.6	0.860568	1.04465	0.732639	0.837999	1.01725	0.713425	1.34533	1.63311	1.14534	1.0367	0.0519998	0.942176
Q8DU38	Putative sugar ABC transporter, permease protein OS	rnsC	1022	SMU.1119c	1168	699.3	891.4	967.8	628.2	965	0.828596	1.38396	1.08571	0.537842	0.898327	0.704734	0.826199	1.37995	1.08257	0.969764	-0.0442938	0.728692
Q8DU39	Putative ABC sugar transporter, permease protein OS	rnsD	1021	SMU.1118c	541.6	1134	640.6	386.2	1071	626.5	0.713072	0.340564	0.602872	1.97747	0.944444	1.67187	1.15676	0.552469	0.977989	0.993057	-0.0100514	0.789705
Q8DU40	Uncharacterized protein OS	SMU_1116c	1019	SMU.1116c	5064.6	5106.9	4587.8	3195.3	3670.9	3762	0.630909	0.625683	0.696478	0.724815	0.718812	0.800144	0.742803	0.73665	0.820001	0.72181	-0.470308	0.00475357
Q8DU41	DNA gyrase subunit A OS	gyrA	1017	SMU.1114	14097.9	12734.3	14648.7	16352.5	16755.9	17458.1	1.15992	1.28413	1.11631	1.18854	1.31581	1.14385	1.23835	1.37095	1.19178	1.22329	0.290771	0.0168314
Q8DU42	Uncharacterized protein OS	SMU_1112c	1015	SMU.1112c	1550.3	2035.7	1732.2	2220.7	3038.8	2492.7	1.43243	1.09088	1.28201	1.96014	1.49275	1.7543	1.60788	1.22449	1.43904	1.47599	0.561685	0.0566675
Q8DU43	Uncharacterized protein OS	SMU_1111c	1014	SMU.1111c	4840.3	5029.7	4791	5718.8	5810	7740.3	1.1815	1.13701	1.19365	1.20034	1.15514	1.21269	1.59914	1.53892	1.61559	1.31489	0.394938	0.143508
Q8DU44	Putative integral membrane protein possible permease OS	SMU_1109c	1013	SMU.1109c	451.1	1107.9	1195.6	241.5	786	1231.8	0.535358	0.21798	0.201991	1.74241	0.70945	0.657411	2.73066	1.11183	1.03028	0.993041	-0.0100753	0.679669
Q8DU45	Uncharacterized protein OS	SMU_1108c	1012	SMU.1108c	1743.7	1545.9	1818	1675	3170.6	1512.5	0.960601	1.08351	0.921342	1.81832	2.05097	1.744	0.867408	0.978394	0.831958	1.25072	0.322763	0.513487
Q8DU46	Uncharacterized protein OS	SMU_1107c	1011	SMU.1107c	1093.8	1212.9	876.1	980.4	1401	645.5	0.896325	0.808311	1.11905	1.28086	1.15508	1.59913	0.590144	0.532196	0.736788	0.968654	-0.0459468	0.843327
Q8DU47	Uncharacterized protein OS	gpm	1010	SMU.1006c	1296.5	603.5	946.3	919.8	365.9	870.2	0.709449	1.52411	0.971996	0.282221	0.606297	0.386664	0.671192	1.44192	0.919582	0.834826	-0.260453	0.438142
Q8DU48	Putative phosphoglycerate mutase-like protein OS	gpm	1009	SMU.1005c	611.1	402.3	351.1	958.6	603	309.3	1.56865	2.3828	2.73028	0.986745	1.49888	1.71746	0.506136	0.768829	0.880946	1.44897	0.535027	0.474584
Q8DU50	6-phospho-beta-glucosidase OS	ascB	1007	SMU.1102	6298.7	7451	5597	4710.7	4613.3	4354.4	0.747884	0.632224	0.841647	0.732421	0.619152	0.824245	0.691317	0.584405	0.777988	0.716809	-0.480339	0.0679132
Q8DU51	Putative permease OS	SMU_1100c	1006	SMU.1100c	266.6	186.5	363.6	339.5	269.8	534.7	1.27344	1.82038	0.933718	1.012	1.44665	0.742024	2.00563	2.86702	1.47057	1.50794	0.592576	0.321974
Q8DU52	Putative oxidoreductase OS	yogA	1005	SMU.1098c	4715	5546.5	4619.4	3189.6	3914.9	3885.3	0.676479	0.575065	0.690479	0.830308	0.705833	0.847491	0.82403	0.700496	0.841083	0.743474	-0.427646	0.0284192
Q8DU53	Putative transcriptional regulator protein OS	SMU_1097c	1004	SMU.1097	561.1	809.5	523.3	394.5	728.9	400.2	0.703083	0.487338	0.75387	1.29906	0.900432	1.39289	0.713242	0.494379	0.764762	0.834339	-0.261294	0.436833
Q8DU54	Putative ABC transporter, ATP-binding protein, choline transporter OS	opuBa	1003	SMU.1096	3557.6	4845.8	3326.8	4106.2	5353.9	4386.7	1.15421	0.847373	1.23428	1.50492	1.10485	1.60932	1.23305	0.905258	1.31859	1.21243	0.2779	0.311307
Q8DU55	Putative choline ABC transporter, osmoprotectant binding protein OS	opuBc	1002	SMU.1095	3894.8	5538.3	2711	3969.6	6050.9	4139.6	1.01921	0.716754	1.46426	1.55358	1.09256	2.23198	1.06285	0.74745	1.52696	1.2684	0.34301	0.56082
Q8DU56	Putative ABC transporter, ATP-binding protein OS	vex2	1001	SMU.1094	35.7	260.3	403.8	69.5	541.7	782.5	1.94678	0.267	0.172115	15.1737	2.08106	1.34151	21.9188	3.00615	1.93784	5.3161	2.41037	0.39839
Q8DU57	Putative ABC transporter, permease protein OS	vex3	1000	SMU.1093	361.3	421.7	607.6	600	847	1212.8	1.66067	1.42281	0.987492	2.34431	2.00854	1.39401	3.35677	2.87598	1.99605	2.00518	1.00373	0.126699
Q8DU58	Uncharacterized protein OS	wapE PE	999	SMU.1091	300.6	807.4	580	900.6	479.9	541.5	2.99601	1.11543	1.55276	1.59647	0.594377	0.827414	1.8014	0.670671	0.933621	1.34313	0.425597	0.712169
Q8DU59	Uncharacterized protein OS	SMU_1090	998	SMU.1090	6122.1	4489.7	5571.4	8393.7	6194.4	6611.5	1.37105	1.86955	1.50657	1.01181	1.37969	1.11182	1.07994	1.47259	1.18669	1.33219	0.413799	0.120962
Q8DU60	Uncharacterized protein OS	SMU_1089	997	SMU.10989	7403.2	6837.8	7182.2	8509.9	8259.6	7944.6	1.14949	1.24454	1.18486	1.11568	1.20793	1.15001	1.07313	1.16186	1.10615	1.15485	0.207706	0.00911194
Q8DU61	FAD:protein FMN transferase OS	apbE	996	SMU.1088	1642.4	585	1465.3	1885.7	797.9	1844.6	1.14814	3.22342	1.2869	0.485813	1.36393	0.54453	1.12311	3.15316	1.25885	1.50976	0.594322	0.595552
Q8DU62	Probable tautomerase SMU_1087 OS	xylH	995	SMU.1087	541.4	408.4	215	1336.1	896	440.2	2.46786	3.27155	6.21442	1.65497	2.19393	4.16744	0.813077	1.07786	2.04744	2.65651	1.40953	0.182542
Q8DU63	Thymidine kinase OS	kitH	994	SMU.1086	841.3	906	1288.2	817.3	860.3	1376	0.971473	0.902097	0.634451	1.02258	0.949558	0.667831	1.63556	1.51876	1.06816	1.04116	0.0581979	0.980168
Q8DU64	Peptide chain release factor 1 OS	rf1	993	SMU.1085	10666.3	10841.9	9074.6	7045.5	6179.7	6111.6	0.660538	0.64984	0.776398	0.579367	0.569983	0.680989	0.572982	0.563702	0.673484	0.636365	-0.652074	0.00930263
Q8DU66	Uncharacterized protein OS	SMU_1083c	991	SMU.1083c	691.5	1396.8	821.7	827.4	2258.7	998.2	1.19653	0.592354	1.00694	3.26638	1.61705	2.74881	1.44353	0.714633	1.2148	1.53345	0.616778	0.493586
Q8DU67	Serine hydroxymethyltransferase OS	glyA	990	SMU.1082	11574.7	10501.1	10748.7	7826.3	6500.8	6607.2	0.676156	0.745284	0.728116	0.561639	0.619059	0.604799	0.570831	0.629191	0.614698	0.638864	-0.64642	0.00229555
Q8DU68	Uncharacterized protein OS	SMU_1081c	989	SMU.1081c	2705.1	3413.6	2877	3092.4	2820.2	2687.6	1.14317	0.905906	1.07487	1.04255	0.826166	0.980257	0.993531	0.787321	0.934168	0.965327	-0.0509106	0.625522
Q8DU69	Uncharacterized protein OS	SMU_1080c	988	SMU.1080c	568.2	1150.7	1292.1	475.3	1196.7	1393	0.836501	0.413053	0.367851	2.10612	1.03998	0.926167	2.4516	1.21057	1.07809	1.15888	0.212733	0.962243
Q8DU70	Putative ABC transporter, ATP-binding protein OS	SMU_1079c	987	SMU.1079c	1428.8	1427	1074.6	1372.1	1717.2	1503	0.960316	0.961528	1.27685	1.20185	1.20336	1.59799	1.05193	1.05326	1.39866	1.18953	0.250388	0.229055
Q8DU71	Putative ABC transporter, ATP-binding protein OS	SMU_1078c	986	SMU.1078c	2764.4	2240.2	2158.6	2850.7	2733.1	3342.9	1.03122	1.27252	1.32062	0.988677	1.22002	1.26614	1.20927	1.49223	1.54864	1.26104	0.334613	0.0918995
Q8DU72	Putative phosphoglucomutase OS	pgm	985	SMU.1077	15242	11531.6	15796.6	32438.8	33067.4	27969.6	2.12825	2.81304	2.05353	2.16949	2.86755	2.09332	1.83503	2.42547	1.77061	2.23959	1.16323	0.00142999
Q8DU74	Putative flavoprotein involved in panthothenate metabolism OS	dfpB	982	SMU.1074	2481.8	2417.1	2187	3837.8	3534.9	2240.8	1.54638	1.58777	1.75482	1.42433	1.46246	1.61632	0.902893	0.927061	1.0246	1.36074	0.444388	0.224803
Q8DU76	Uncharacterized protein OS	SMU_1071c	979	SMU.1071c	2812.6	4008.9	3369.7	1624.4	2699.3	1388.4	0.577544	0.405198	0.482061	0.959717	0.673327	0.801051	0.493636	0.346329	0.412025	0.572321	-0.805104	0.0495949
Q8DU77	Uncharacterized protein OS	SMU_1070c	978	SMU.1070c	3782.2	2219.5	4273.8	4613	4259	2348.9	1.21966	2.0784	1.07937	1.12606	1.9189	0.996537	0.621041	1.0583	0.549605	1.1831	0.242568	0.75379
Q8DU78	Uncharacterized protein OS	SMU_1069c	977	SMU.1069c	610.9	221.4	719.2	672.2	357	368.5	1.10034	3.03613	0.93465	0.584384	1.61247	0.496385	0.603208	1.66441	0.512375	1.17159	0.228474	0.79502
Q8DU79	Putative ABC transporter, ATP-binding protein OS	SMU_1068c	976	SMU.1098c	3980.5	3613.1	8250.2	6158.6	9398.4	6660.7	1.54719	1.70452	0.746479	2.36111	2.6012	1.13917	1.67333	1.84349	0.807338	1.60265	0.680458	0.310816
Q8DU80	Putative ABC transporter, permease protein OS	SMU_1067c	975	SMU.1067c	1845.7	821.2	1753.1	2705.7	2139.5	1556.5	1.46595	3.29481	1.54338	1.15918	2.60533	1.22041	0.843311	1.8954	0.887856	1.65729	0.728828	0.229261
Q8DU81	GMP synthase [glutamine-hydrolyzing] OS	guaA	974	SMU.1066	9186.5	8539.9	8373.7	7346.5	6561.1	7200.6	0.799706	0.860256	0.87733	0.714211	0.768288	0.783537	0.783824	0.843171	0.859907	0.810026	-0.303961	0.00859687
Q8DU82	Putative transcriptional regulator (GntR family) OS	rgrB	973	SMU.1065c	1652	1757.5	2208.9	1785.7	2161.8	2952.1	1.08093	1.01605	0.808411	1.3086	1.23004	0.978677	1.78699	1.67972	1.33646	1.24732	0.318829	0.348691
Q8DU83	Putative transcriptional regulator (GntR family) OS	busR	972	SMU.1064c	1154	485	939.1	772.8	422.7	965.8	0.669671	1.5934	0.822916	0.366291	0.871546	0.450112	0.836915	1.99134	1.02843	0.958958	-0.0604601	0.613744
Q8DU84	Putative ABC transporter, ATP-binding protein, proline/glycine betaine transport system OS	opuAa atmD	971	SMU.1063	4598.9	4988	3966.7	10027.8	8982.9	9416.8	2.18048	2.01038	2.528	1.95327	1.8009	2.26458	2.04762	1.88789	2.37396	2.11634	1.08157	0.000308569
Q8DU85	Putative ABC transporter, proline/glycine betaine permease protein OS	busAB	970	SMU.1062	2580.3	3904.9	2098.4	7046.9	9358.1	7609.6	2.73104	1.80463	3.35823	3.62675	2.3965	4.45964	2.94911	1.94873	3.62638	2.989	1.57966	0.0051524
Q8DU90	Putative glutamine amidotransferase OS	guaA	962	SMU.1054	499	459.2	410.2	452.3	339.6	614.3	0.906413	0.984974	1.10263	0.680561	0.739547	0.827889	1.23106	1.33776	1.49756	1.03427	0.0486085	0.892094
Q8DU91	Redox-sensing transcriptional repressor Rex OS	rex	961	SMU.1053	2109.5	2933.8	2842.9	1699.3	2578.8	2643.6	0.805546	0.579215	0.597735	1.22247	0.878997	0.907102	1.25319	0.901084	0.929896	0.897248	-0.156421	0.468656
Q8DU92	Uncharacterized protein OS	SMU_1052 PE	960	SMU0.1052	4231.6	3850.5	3442.7	3398.6	3379	2717.9	0.803148	0.882639	0.98719	0.798516	0.877548	0.981497	0.642287	0.705856	0.789468	0.829794	-0.269174	0.101507
Q8DU93	Putative iron-sulfur cofactor synthesis protein NifS family OS	nifS	959	SMU.1051	3792.7	2467.1	4959.6	3096.1	2365.2	3422.2	0.816331	1.25496	0.624264	0.623619	0.958696	0.476893	0.902312	1.38713	0.690015	0.859358	-0.218669	0.400856
Q8DU94	Putative ribose-phosphate pyrophosphokinase 2 OS	krpS prsA	958	SMU.1050	2769.1	2549.1	1695.1	4155.7	3807.2	1914.9	1.50074	1.63026	2.4516	1.37489	1.49355	2.246	0.691524	0.751206	1.12967	1.47438	0.56011	0.307108
Q8DU95	Uncharacterized protein OS	SMU_1048	957	SMU.1048	2538.4	3833.1	2026.1	1377.5	1376.2	648.8	0.542665	0.35937	0.679878	0.542153	0.359031	0.679236	0.255594	0.169262	0.320221	0.434157	-1.20371	0.0726807
Q8DU97	Putative GTP pyrophosphokinase OS	relA	955	SMU.1046c	995.5	1117.7	535.3	1040.7	750	421.5	1.0454	0.931109	1.94414	0.75339	0.671021	1.40108	0.423405	0.377114	0.787409	0.926009	-0.110902	0.59458
Q8DU98	NAD kinase OS	nadK ppnK	954	SMU.1045c	3729.9	4752.2	5338.7	4901.6	7358.6	5980.2	1.31414	1.03144	0.918126	1.97287	1.54846	1.37835	1.60331	1.25841	1.12016	1.34947	0.432397	0.169874
Q8DU99	Pseudouridine synthase OS	rluE	953	SMU.1044c	386.9	246.6	98.6	448.9	265.1	101.3	1.16025	1.82036	4.55274	0.68519	1.07502	2.68864	0.261825	0.410787	1.02738	1.52024	0.604302	0.842333
Q8DUA0	Putative phosphotransacetylase OS	pta	952	SMU.1043c	9015	8890.7	9323.4	8683.2	10368	6619.4	0.963195	0.976661	0.931334	1.15008	1.16616	1.11204	0.734265	0.744531	0.709977	0.943139	-0.084458	0.679915
Q8DUA1	Uncharacterized protein OS	SMU_1042	951	SMU.1042	2737.2	1415	3040.2	1418.7	1183.1	1458.8	0.518303	1.00261	0.466647	0.43223	0.836113	0.389152	0.532953	1.03095	0.479837	0.632089	-0.661799	0.168155
Q8DUA2	Putative ABC transporter, ATP-binding protein OS	ecsA	950	SMU.1041	2685.3	1818.5	2515	1362.3	1235.9	1162.6	0.507318	0.749134	0.54167	0.460247	0.679626	0.491412	0.43295	0.639318	0.462266	0.551549	-0.858439	0.0489878
Q8DUA3	Putative oxidoreductase, short-chain dehydrogenase/reductase OS	ydfG	949	SMU.1040c	2834.3	3979.9	4279.2	2079.4	2351.9	2485.4	0.733656	0.522475	0.485932	0.829799	0.590944	0.549612	0.876901	0.624488	0.580809	0.643846	-0.635212	0.0781808
Q8DUA4	Putative lipopolysaccharide glycosyltransferase OS	waaR	948	SMU.1039c	1974.2	1973.7	1628	1206	1204.9	828.2	0.61088	0.611035	0.740786	0.610323	0.610478	0.740111	0.419512	0.419618	0.508722	0.585718	-0.771721	0.0104781
Q8DUA5	Putative response regulator OS	vicR	947	SMU.1038c	2240.2	2020	2424.9	1931.1	2051.3	2036.3	0.862021	0.95599	0.796363	0.915677	1.0155	0.845932	0.908981	1.00807	0.839746	0.905364	-0.14343	0.19055
Q8DUA6	Putative histidine kinase OS	phoR	946	SMU.1037c	2086.3	1763.1	1741.8	1588	1588.2	1813.1	0.761156	0.900686	0.911701	0.761252	0.9008	0.911815	0.86905	1.02836	1.04093	0.898417	-0.154543	0.219339
Q8DUB4	Putative hydrolase or acyltransferase OS	SMU_1028	938	SMU.1028	4501	4102.3	3652.4	3400.2	3115.2	3931.2	0.755432	0.828852	0.93095	0.692113	0.759379	0.852919	0.873406	0.958292	1.07633	0.858631	-0.219891	0.153067
Q8DUB5	Putative transcription regulator OS	SMU_1027	937	SMU.1027	123.5	1578.2	1331.2	122.5	1366.2	1496.5	0.991903	0.0776201	0.0920222	11.0623	0.86567	1.02629	12.1174	0.948232	1.12417	3.14507	1.65309	0.980999
Q8DUB7	Putative transcriptional regulator OS	rmaA	935	SMU.1025	344.1	328.7	439.5	157.7	164	280.5	0.458297	0.479769	0.358817	0.476606	0.498935	0.373151	0.81517	0.853362	0.638225	0.550259	-0.861817	0.0333134
Q8DUB9	Putative pyruvate carboxylase/oxaloacetate decarboxylase, alpha subunit OS	pycB oadA	933	SMU.1023	3963.3	3107.4	4112.3	4043.5	3725.7	4365.9	1.02024	1.30125	0.98327	0.94005	1.19898	0.905989	1.10158	1.405	1.06167	1.102	0.140127	0.442552
Q8DUC1	Citrate lyase alpha chain OS	cilA citF	931	SMU.1021	3840.8	2581.4	3876.6	5117	2907.9	2992.7	1.33227	1.98226	1.31997	0.757108	1.12648	0.750116	0.779187	1.15933	0.771991	1.10875	0.14893	0.792453
Q8DUC2	Putative citrate lyase CilB, citryl-CoA lyase, beta subunit OS	cilB citE	930	SMU.1020	6287.3	7669.9	10660.6	3884.7	5750.5	6823.2	0.617865	0.506486	0.364398	0.914622	0.749749	0.539416	1.08524	0.889607	0.640039	0.700824	-0.512876	0.164789
Q8DUC3	Citrate lyase acyl carrier protein OS	cilG	929	SMU.1019	1308.9	988.2	1646.5	680.4	596.1	1058.1	0.519826	0.688525	0.41324	0.455421	0.603218	0.362041	0.808389	1.07073	0.642636	0.618225	-0.693795	0.0920031
Q8DUC5	Glutaconyl-CoA decarboxylase subunit beta OS	oadB	927	SMU.1017	122.7	466.5	497.3	124.1	615.9	596.8	1.01141	0.266024	0.249548	5.01956	1.32026	1.23849	4.8639	1.27931	1.20008	1.82762	0.869966	0.700603
Q8DUC6	Uncharacterized protein OS	SMU_1014	924	SMU.1014	1142	1016.1	611.1	980.8	1088.4	597.4	0.858844	0.965259	1.60497	0.953065	1.07115	1.78105	0.523117	0.587934	0.977581	1.03589	0.0508663	0.883377
Q8DUC8	Putative transcriptional regulator OS	cpsY	922	SMU.1012c	786.7	994.1	401.6	777.9	800.8	378.1	0.988814	0.782517	1.937	1.01792	0.805553	1.99402	0.480615	0.380344	0.941484	1.03648	0.0516854	0.751939
Q8DUD0	[Citrate [pro-3S]-lyase] ligase OS	citC	920	SMU.1010	445.7	87.3	148.3	583.9	136.7	205.1	1.31007	6.68843	3.93729	0.306709	1.56586	0.92178	0.460175	2.34937	1.38301	2.10252	1.07212	0.671664
Q8DUD1	Putative response regulator OS	llrG	918	SMU.1008	1869.2	1721.1	1937.9	1430.4	1595.1	1253	0.765247	0.831096	0.738119	0.85336	0.926791	0.823107	0.67034	0.728023	0.646576	0.775851	-0.366148	0.030966
Q8DUD2	Putative ABC transporter, ATP-binding protein OS	ysaC	916	SMU.1006	1187.1	879.9	746	985.1	995.3	644.5	0.829837	1.11956	1.32051	0.83843	1.13115	1.33418	0.54292	0.73247	0.863941	0.968111	-0.0467555	0.737323
Q8DUD3	DNA topoisomerase 1 OS	topA	912	SMU.1002	8005.2	9887.7	9943.7	5780.4	6336	6383.4	0.722081	0.584605	0.581313	0.791486	0.640796	0.637187	0.797407	0.64559	0.641954	0.67138	-0.574799	0.0306981
Q8DUD6	Uncharacterized protein OS	SMU_999 PE	909	SMU.999	264.8	416.3	413.1	77.2	103.9	340.7	0.291541	0.185443	0.18688	0.392372	0.24958	0.251513	1.28663	0.8184	0.82474	0.498567	-1.00414	0.137868
Q8DUD7	Putative ABC transporter, periplasmic ferrichrome-binding protein OS	fatB yclQ	908	SMU.998	3737.5	7001	2502.2	1094.8	1326.6	1499.1	0.292923	0.156378	0.437535	0.354943	0.189487	0.530173	0.401097	0.214127	0.599113	0.352864	-1.50282	0.145615
Q8DUD8	Putative inorganic ion ABC transporter, ATP-binding protein possible ferrichrome transport system OS	fecE yclP	907	SMU.997	420.4	1267.7	899.2	401.4	955.5	1054.1	0.954805	0.316636	0.446397	2.27284	0.753727	1.06261	2.50737	0.831506	1.17226	1.14646	0.197188	0.862877
Q8DUE1	Ribonuclease HII OS	rnh	904	SMU.994	215.3	220	466.2	236.2	280.3	531.8	1.09707	1.07364	0.50665	1.3019	1.27409	0.601244	2.47004	2.41727	1.14071	1.32029	0.400857	0.713174
Q8DUE2	Ribosome biogenesis GTPase A OS	ylqL	903	SMU.993	4396.3	4089.6	4080.5	5134.5	3942.5	3997.1	1.16791	1.2555	1.2583	0.896777	0.964031	0.966181	0.909196	0.977382	0.979561	1.04165	0.0588698	0.710247
Q8DUE3	Uncharacterized protein OS	SMU_992 PE	902	SMU.992	3057.6	2847.9	1341.1	2893.6	2865.4	1204.3	0.946363	1.01605	2.15763	0.93714	1.00614	2.1366	0.393871	0.422873	0.897994	1.10163	0.13964	0.909164
Q8DUE4	Putative ribonucleotide reductase OS	SMU_991 PE	901	SMU.991	1221.7	2498.5	753.6	1201.4	1444.3	695.5	0.983384	0.480849	1.59421	1.18221	0.578067	1.91653	0.569289	0.278367	0.922903	0.94509	-0.0814761	0.557518
Q8DUE5	4-hydroxy-tetrahydrodipicolinate synthase OS	dapA	900	SMU.990	2845.9	2797.6	2388.5	3458.1	3140.3	3128	1.21512	1.2361	1.44781	1.10345	1.1225	1.31476	1.09913	1.1181	1.30961	1.21851	0.285114	0.0394737
Q8DUE6	Uncharacterized protein OS	SMU_986c PE	896	SMU.986c	1270.3	1349.3	862.5	616.8	860.6	854.2	0.485555	0.457126	0.71513	0.677478	0.637812	0.997797	0.67244	0.633069	0.990377	0.696309	-0.5222	0.109081
Q8DUE7	Putative beta-glucosidase OS	bglA	895	SMU.985	1268.7	1301	2342.5	591.8	748.1	1552.3	0.466462	0.454881	0.252636	0.589659	0.575019	0.31936	1.22354	1.19316	0.662668	0.637487	-0.649533	0.220211
Q8DUE8	Uncharacterized protein OS	SMU_984 PE	894	SMU.984	3448.3	3351.2	2371.1	1021.2	1085.1	1125.7	0.296146	0.304727	0.430686	0.314677	0.323794	0.457636	0.326451	0.33591	0.474759	0.362754	-1.46294	0.0281014
Q8DUF2	Putative PTS system, beta-glucoside-specific EII component OS	bglP	890	SMU.980	1165.7	950.1	2402.2	1610.9	1569.2	2702.9	1.38192	1.69551	0.670594	1.34614	1.65162	0.653235	2.31869	2.84486	1.12518	1.52086	0.604887	0.481803
Q8DUF4	Putative ABC transporter, periplasmic spermidine/putrescine-binding protein OS	potD	887	SMU.976	173.1	644.3	137.7	167	1075.9	153	0.96476	0.259196	1.21278	6.21548	1.66987	7.81336	0.883882	0.237467	1.11111	2.2631	1.1783	0.699397
Q8DUF7	Spermidine/putrescine import ATP-binding protein PotA OS	potA	883	SMU.973	1808.9	544.1	1177	2212.4	876.5	1420.5	1.22306	4.06616	1.87969	0.484549	1.61092	0.74469	0.785284	2.61073	1.20688	1.62355	0.699154	0.573197
Q8DUF8	UDP-N-acetylenolpyruvoylglucosamine reductase OS	murB	882	SMU.972	4478.4	3626.4	4225.2	4991.2	4629	4517.9	1.11451	1.37635	1.18129	1.03363	1.27647	1.09557	1.00882	1.24584	1.06927	1.15575	0.208829	0.124766
Q8DUG0	7,8-dihydroneopterin aldolase OS	folA	881	SMU.970	774.4	292.8	420.9	813	375	401.1	1.04985	2.77664	1.93158	0.484246	1.28074	0.890948	0.517949	1.36988	0.952958	1.25053	0.32254	0.875806
Q8DUG1	Dihydropteroate synthase OS	folP	880	SMU.969	1227.9	1304.7	1706.2	2113.4	1553.3	2483.4	1.72115	1.61984	1.23866	1.26501	1.19054	0.910386	2.02248	1.90343	1.45552	1.48078	0.566355	0.127688
Q8DUG2	GTP cyclohydrolase 1 OS	folE	879	SMU.968	1724	1637.8	1499.5	1734.1	1642	1344.6	1.00586	1.0588	1.15645	0.952436	1.00256	1.09503	0.77993	0.820979	0.896699	0.974306	-0.0375538	0.749621
Q8DUG3	Putative folyl-polyglutamate synthetase OS	folC	878	SMU.967	1683.3	1226.1	1536.4	1669.6	1478.2	1439.9	0.991861	1.36172	1.0867	0.878156	1.20561	0.962119	0.855403	1.17437	0.937191	1.05035	0.0708668	0.776317
Q8DUG4	Homoserine kinase OS	thrB PE	877	SMU.966	2284.9	2335.8	2762.2	2906.9	2434.1	2708.9	1.27222	1.2445	1.05239	1.0653	1.04208	0.881218	1.18557	1.15973	0.980704	1.09819	0.135127	0.337977
Q8DUG5	Homoserine dehydrogenase OS	hom	876	SMU.965	7438.2	5735.8	5848.7	7688	5138.4	5362.7	1.03358	1.34035	1.31448	0.690812	0.895847	0.878554	0.720967	0.934952	0.916905	0.969606	-0.0445293	0.793322
Q8DUG6	Uncharacterized protein OS	SMU_963c PE	875	SMU.963c	1089	1438.8	1284.3	810.4	1149.5	1713.7	0.744169	0.563247	0.631005	1.05556	0.79893	0.89504	1.57365	1.19106	1.33435	0.976333	-0.0345543	0.88202
Q8DUG7	Putative dehydrogenase OS	mmgC	874	SMU.962	4198.9	5308.6	690.6	5620.6	5477.3	3757.7	1.33859	1.05877	8.13872	1.30446	1.03178	7.93122	0.894925	0.707851	5.44121	3.09417	1.62955	0.387959
Q8DUG8	Alkyl hydroperoxide reductase AhpD OS	SMU_961 PE	873	SMU.961	5133.3	6255.7	1247	5303.3	4405.6	2568.6	1.03312	0.847755	4.25285	0.858239	0.704254	3.53296	0.50038	0.410602	2.05982	1.57778	0.657892	0.948857
Q8DUG9	50S ribosomal protein L7/L12 OS	SMU_960	872	SMU.960	4262.6	3715.3	4542.6	6706.9	2536.8	4540.6	1.57343	1.80521	1.47645	0.59513	0.682798	0.558447	1.06522	1.22214	0.99956	1.10871	0.14888	0.762136
Q8DUH2	50S ribosomal protein L10 OS	SMU_957	869	SMU.957	8197.8	10017.3	9062.6	5744	5321.9	7158.1	0.700676	0.573408	0.633814	0.649186	0.531271	0.587238	0.873173	0.714574	0.789851	0.672577	-0.572229	0.0169493
Q8DUH3	Putative Clp-like ATP-dependent protease, ATP-binding subunit OS	clp	868	SMU.956	19502.1	19371.7	26761.6	10555.8	9780.3	10064.1	0.541265	0.544908	0.394438	0.5015	0.504876	0.36546	0.516052	0.519526	0.376065	0.473788	-1.07769	0.0395868
Q8DUH5	Pyridoxal kinase OS	pdxK	866	SMU.954	1231.5	669	235.6	1039.6	503.1	195	0.844174	1.55396	4.41256	0.408526	0.752018	2.1354	0.158343	0.29148	0.827674	1.2649	0.339028	0.744426
Q8DUH6	Putative transcriptional regulator/aminotransferase OS	SMU_953c PE	865	SMU.953c	230.3	717.3	710.5	211.9	736.4	520	0.920104	0.295413	0.298241	3.19757	1.02663	1.03645	2.25792	0.724941	0.731879	1.16546	0.220901	0.789566
Q8DUH7	Putative methyltransferase OS	mmuM	864	SMU.952	177.6	230.6	178.4	358.6	497.1	238.3	2.01914	1.55507	2.01009	2.79899	2.15568	2.78643	1.34178	1.03339	1.33576	1.89293	0.920619	0.145881
Q8DUH9	Probable GTP-binding protein EngB OS	engB	862	SMU.950	2409.8	2090	2619.3	3355.5	3009.9	2794.5	1.39244	1.6055	1.28107	1.24902	1.44014	1.14912	1.15964	1.33708	1.06689	1.29788	0.376156	0.0389345
Q8DUI0	ATP-dependent Clp protease ATP-binding subunit ClpX OS	clpX	861	SMU.949	7299.6	7643.4	8144.1	6545.4	6940.1	6560.9	0.896679	0.856347	0.803698	0.950751	0.907986	0.852163	0.898803	0.858375	0.805602	0.870045	-0.200838	0.0347261
Q8DUI2	Dihydrofolate reductase OS	dfrA	859	SMU.947	3640.3	1983	3610.2	4588.9	2798	3824	1.26058	2.31412	1.27109	0.768618	1.41099	0.775026	1.05046	1.92839	1.05922	1.31539	0.39549	0.431645
Q8DUI4	Thymidylate synthase OS	thyA PE	857	SMU.944	4463.5	3734.2	4220.8	5294.7	5061.8	4079.1	1.18622	1.41789	1.25443	1.13404	1.35552	1.19925	0.913879	1.09236	0.966428	1.16889	0.225143	0.210222
Q8DUI5	Putative hydroxymethylglutaryl-CoA synthase OS	hmcM mvaS	856	SMU.943c	7087.2	7313.7	7787.3	6686.1	6643.2	4595	0.943405	0.914188	0.85859	0.937352	0.908323	0.853081	0.648352	0.628273	0.590063	0.80907	-0.305664	0.167602
Q8DUI6	3-hydroxy-3-methylglutaryl coenzyme A reductase OS	mvaA	855	SMU.942	1582.3	1222.7	1964.7	3351.3	2977.1	2304.5	2.11799	2.7409	1.70576	1.8815	2.43486	1.51529	1.45642	1.88476	1.17295	1.87894	0.909918	0.0311919
Q8DUI7	Uncharacterized protein OS	SMU_941c PE	854	SMU.941c	1150.4	593.3	753.5	8848.2	5359	4637.9	7.69141	14.9135	11.7428	4.65838	9.03253	7.11214	4.03155	7.81712	6.15514	8.12829	3.02295	0.0504016
Q8DUI9	Isopentenyl-diphosphate delta-isomerase OS	fni	852	SMU.939	668	933.7	1557.8	516.4	758.8	1303.2	0.773054	0.553068	0.331493	1.13593	0.812681	0.487097	1.9509	1.39574	0.836564	0.919614	-0.1209	0.611512
Q8DUJ0	Putative phosphomevalonate kinase OS	mvaK2	851	SMU.938	1726.8	1288.6	1452.7	1578.1	1362.9	1376.6	0.913887	1.22466	1.08632	0.789263	1.05766	0.938184	0.797197	1.06829	0.947615	0.980342	-0.0286424	0.752434
Q8DUJ1	Putative mevalonate diphosphate decarboxylase OS	mvaD	850	SMU.937	3117.5	2456.9	3554.8	2360.7	2027.1	3261.9	0.757241	0.960845	0.664088	0.650233	0.825064	0.570243	1.04632	1.32765	0.917604	0.857698	-0.221458	0.370205
Q8DUJ2	Putative amino acid ABC transporter, ATP-binding protein OS	SMU_936 PE	849	SMU.936	4700.3	7185.2	2424.6	2996	4573.3	3955	0.637406	0.416968	1.23567	0.97298	0.636489	1.88621	0.841436	0.550437	1.6312	0.978754	-0.0309813	0.576701
Q8DUJ3	Putative amino acid ABC transporter, permease protein OS	SMU_935 PE	848	SMU.935	549.9	1026.9	176.3	337.7	972.6	376.3	0.614112	0.328854	1.91548	1.76869	0.947122	5.51673	0.684306	0.366443	2.13443	1.58624	0.665612	0.948305
Q8DUJ5	Putative amino acid ABC transporter, periplasmic amino acid-binding protein OS	atmA	846	SMU.933	9064.8	12018.3	1884.9	2745.6	3646.9	2004.7	0.302886	0.228452	1.45663	0.402314	0.303446	1.9348	0.221152	0.166804	1.06356	0.67556	-0.565845	0.246049
Q8DUJ6	Uncharacterized protein OS	SMU_932 PE	845	SMU.932	9763.3	11172.7	2726.4	3451.7	5227.4	2879.3	0.353538	0.308941	1.26603	0.535413	0.467873	1.91733	0.294911	0.257709	1.05608	0.717536	-0.478878	0.259114
Q8DUJ7	Putative transcriptional regulator OS	cpsY	844	SMU.930c	1499.9	2471.2	1874.6	2402.9	3570.4	4530.2	1.60204	0.972362	1.28182	2.38043	1.4448	1.90462	3.02033	1.8332	2.41662	1.87291	0.905285	0.111585
Q8DUJ9	Putative histidine kinase OS	kinF	842	SMU.928	873	1647	1628.2	857.2	2341.8	1835.2	0.981901	0.520461	0.526471	2.68247	1.42186	1.43828	2.10218	1.11427	1.12713	1.32389	0.404785	0.596946
Q8DUK0	Putative response regulator OS	llrF	841	SMU.927	1097.3	1538.5	2239.8	939.6	1510.5	1834.3	0.856284	0.610725	0.419502	1.37656	0.9818	0.674391	1.67165	1.19227	0.818957	0.955793	-0.0652306	0.666924
Q8DUK1	Uncharacterized protein OS	SMU_926 PE	840	SMU.926	667.8	743.6	499.9	596	731.8	435.9	0.892483	0.801506	1.19224	1.09584	0.984131	1.46389	0.65274	0.586202	0.871974	0.949001	-0.0755191	0.683224
Q8DUK3	Thiol peroxidase OS	tpx PE	838	SMU.924	4421.8	6390.5	3956.8	1519.3	1766.5	863.1	0.343593	0.237744	0.383972	0.399498	0.276426	0.446447	0.195192	0.13506	0.218131	0.292896	-1.77154	0.0301278
Q8DUK4	Putative ABC transporter, ATP-binding protein OS	SMU_923 PE	837	SMU.923	3254.8	4133.9	3493.6	3395.5	4374.1	4149.2	1.04323	0.821379	0.97192	1.34389	1.0581	1.25203	1.27479	1.0037	1.18766	1.1063	0.145744	0.432357
Q8DUK5	Putative ABC transporter, ATP-binding protein OS	SMU_922 PE	836	SMU.922	7871.4	7712.2	5613.1	7125.3	7664.2	6920.3	0.905214	0.9239	1.26941	0.973677	0.993776	1.36541	0.87917	0.897319	1.23288	1.04897	0.0689776	0.840062
Q8DUK6	Putative transcriptional regulator OS	SMU_921 PE	835	SMU.921	408.9	540	414.5	158	244.3	312.9	0.386403	0.292593	0.381182	0.597457	0.452407	0.589385	0.765224	0.579444	0.754885	0.53322	-0.907197	0.025281
Q8DUK7	7-cyano-7-deazaguanine synthase OS	queC	834	SMU.919c	2782.6	2533.2	2583.9	1070.7	837.4	1200.1	0.384784	0.422667	0.414374	0.300942	0.33057	0.324084	0.431287	0.473749	0.464453	0.394101	-1.34336	0.00044443
Q8DUK8	6-carboxy-5,6,7,8-tetrahydropterin synthase OS	ygcM ykvK	833	SMU.917	1263.9	1589.4	704.1	660.1	805.8	421.1	0.522272	0.415314	0.937509	0.63755	0.506984	1.14444	0.333175	0.264943	0.598068	0.595584	-0.747623	0.151755
Q8DUL0	NADPH-dependent 7-cyano-7-deazaguanine reductase OS	SMU_915c	831	SMU.915c	1285.2	544.9	1487.8	754.7	195.8	1848.9	0.587224	1.38502	0.507259	0.15235	0.359332	0.131604	1.43861	3.3931	1.24271	1.02191	0.0312711	0.777806
Q8DUL2	Glutamate dehydrogenase OS	gdhA	829	SMU.813	14806.5	18998.3	9365.1	2977.8	3444.5	4034.1	0.201114	0.15674	0.317968	0.232634	0.181306	0.367802	0.272455	0.21234	0.430759	0.26368	-1.92314	0.0580021
Q8DUL3	Uncharacterized protein OS	SMU_911c PE	828	SMU.911c	223.1	1002	661.4	114.6	579.8	475.4	0.513671	0.114371	0.173269	2.59883	0.578643	0.876625	2.13088	0.474451	0.718778	0.908836	-0.137908	0.428644
Q8DUL5	Putative ABC transporter, ATP-binding protein OS	SMU_906 PE	825	SMU.906	2128.3	2520.1	1714.9	1844	2005.7	2428.8	0.866419	0.731717	1.07528	0.942395	0.795881	1.16957	1.14119	0.963771	1.41629	1.01139	0.0163415	0.927534
Q8DUL6	Putative ABC transporter, ATP-binding protein OS	SMU_905 PE	824	SMU.905	2843	2541.2	2392.9	2193.9	1966.3	2991.4	0.771685	0.863332	0.916837	0.691629	0.773768	0.821723	1.0522	1.17716	1.25011	0.924272	-0.113611	0.585172
Q8DUL7	Putative ABC transporter, ATP-binding protein OS	ypjG	823	SMU.902	2851.7	2624.6	3144.6	3350.1	3533.1	4525.9	1.17477	1.27642	1.06535	1.23895	1.34615	1.12355	1.58709	1.72442	1.43926	1.33066	0.412143	0.111177
Q8DUL8	CCA-adding enzyme OS	papS	822	SMU.901	1759.4	3240.5	1943.4	1888	3321.1	2511.8	1.07309	0.582626	0.971493	1.88763	1.02487	1.70891	1.42765	0.775127	1.29248	1.19376	0.255518	0.699429
Q8DUL9	4-hydroxy-tetrahydrodipicolinate reductase OS	dapB	821	SMU.900	6065	6293.7	6899.8	4866.7	5257	6072.7	0.802424	0.773265	0.705339	0.866777	0.83528	0.761906	1.00127	0.964886	0.880127	0.843475	-0.245583	0.0858945
Q8DUM0	Uncharacterized protein OS	SMU_899 PE	820	SMU.999	1427	2089.9	2455.1	1903.6	2439.2	3131.2	1.33399	0.910857	0.775366	1.70932	1.16714	0.993524	2.19425	1.49825	1.27539	1.31756	0.397874	0.344316
Q8DUM1	Uncharacterized protein OS	SMU_898 PE	819	SMU.989	1255.4	1935.9	1212.2	1064.6	1324.8	1990.2	0.848017	0.549925	0.878238	1.05528	0.684333	1.09289	1.58531	1.02805	1.64181	1.04043	0.057177	0.983512
Q8DUM2	Type I restriction enzyme R Protein OS	hsdR	818	SMU.897	9154.4	7524.1	7154.9	16697.4	14591.5	14472	1.82398	2.21919	2.3337	1.59393	1.9393	2.03937	1.58088	1.92342	2.02267	1.94183	0.957414	0.00169253
Q8DUM5	Putative anticodon nuclease OS	prrC	815	SMU.893	819.7	984	812.2	1791.1	2227.6	1658.4	2.18507	1.82022	2.20525	2.71758	2.26382	2.74267	2.02318	1.68537	2.04186	2.18722	1.1291	0.0191458
Q8DUM6	Putative type I restriction-modification system, specificity determinant OS	hsdS	814	SMU.892	2714.5	1310.8	1818.9	2850	1632.2	1810.4	1.04992	2.17424	1.56688	0.601289	1.24519	0.897356	0.666937	1.38114	0.995327	1.17537	0.233109	0.802497
Q8DUM7	Type I restriction-modification system DNA methylase OS	hsdM	813	SMU.891	7468.4	7991.6	9581.8	7254.8	8596.9	9067.1	0.971399	0.907803	0.757144	1.1511	1.07574	0.897211	1.21406	1.13458	0.946284	1.00615	0.00884181	0.963284
Q8DUM9	Putative penicillin-binding protein, class C fmt-like protein OS	pbpX	811	SMU.889	413.7	405.9	623.7	202.7	163.9	272.4	0.489969	0.499384	0.324996	0.396181	0.403794	0.262787	0.658448	0.671101	0.436748	0.460379	-1.11911	0.0469813
Q8DUN0	Galactose operon repressor GalR OS	galR	807	SMU.885	502.3	799.2	406.8	291.8	327.5	405.8	0.580928	0.365115	0.717306	0.652001	0.409785	0.805064	0.807884	0.507758	0.997542	0.649265	-0.623122	0.187019
Q8DUN3	Inducible fructose permease OS	fruI	795	SMU.872	9010.2	7402.5	12613.2	12668.4	12905.3	12614.6	1.40601	1.71137	1.00438	1.4323	1.74337	1.02316	1.40004	1.7041	1.00011	1.38054	0.465229	0.185511
Q8DUN4	FruR OS	fruR	793	SMU.870	1923.7	1259.4	1938.9	1345.8	1064.3	1566.9	0.699589	1.0686	0.694105	0.553257	0.845085	0.548919	0.814524	1.24416	0.808139	0.808487	-0.306703	0.237338
Q8DUN5	Ferredoxin--NADP reductase OS	trxB PE	792	SMU.869	4679.6	5793.2	5928.1	2802	3323.4	2312.6	0.598769	0.483671	0.472664	0.710189	0.573673	0.560618	0.494188	0.399192	0.390108	0.520341	-0.94247	0.00720624
Q8DUN6	tRNA (guanine-N(1)-)-methyltransferase OS	trmD PE	791	SMU.868	399.3	1677.5	723.4	496.8	1425.6	719.2	1.24418	0.296155	0.686757	3.57025	0.849836	1.97069	1.80115	0.428733	0.994194	1.31577	0.395909	0.917203
Q8DUN7	Ribosome maturation factor RimM OS	rimM	790	SMU.867	1997.7	1223.1	2981.8	1926.1	1147.1	2961.2	0.964159	1.57477	0.645952	0.57421	0.937863	0.384701	1.4823	2.42106	0.993091	1.10868	0.148842	0.942586
Q8DUN8	UPF0109 protein SMU_866 OS	SMU_866 PE	789	SMU.866	1442.5	2178.4	1322.9	856.2	1391.5	1334.4	0.593553	0.393041	0.647214	0.964645	0.638772	1.05186	0.925061	0.61256	1.00869	0.759488	-0.396901	0.23737
Q8DUN9	30S ribosomal protein S16 OS	SMU_865	788	SMU.865	3268.8	2603.1	2278.9	1680.7	1438.6	1734.7	0.514164	0.645653	0.737505	0.4401	0.552649	0.631269	0.530684	0.666398	0.761201	0.608847	-0.715848	0.0529341
Q8DUP0	Putative ABC transporter, permease component OS	SMU_864 PE	787	SMU.864	8353.5	6173.2	9734	2287.8	3196.6	2535.9	0.273873	0.370602	0.235032	0.382666	0.517819	0.328395	0.303573	0.410792	0.26052	0.342586	-1.54546	0.0282603
Q8DUP1	Putative ABC transporter, ATP-binding protein OS	SMU_863 PE	786	SMU.863	3774.4	3528.1	4155.8	770.1	1406.7	879.4	0.204032	0.218276	0.185307	0.372695	0.398713	0.338491	0.232991	0.249256	0.211608	0.26793	-1.90007	0.000488992
Q8DUP2	Uncharacterized protein OS	SMU_862 PE	785	SMU.862	7826.7	4827.2	6706.1	1641.4	1500.6	1284.6	0.209718	0.340031	0.244762	0.191728	0.310863	0.223766	0.16413	0.266117	0.191557	0.238075	-2.07051	0.028112
Q8DUP3	Carbamoyl-phosphate synthase large chain OS	pyrAB	784	SMU.860	13696.4	15920.7	16250.8	17108.5	18071.5	20096.1	1.24912	1.07461	1.05278	1.31943	1.13509	1.11204	1.46725	1.26226	1.23662	1.21214	0.27755	0.0585091
Q8DUP4	Carbamoyl-phosphate synthase small chain OS	pyrA	783	SMU.859	4118	3300.2	3584.6	5543.4	4081.9	4668.5	1.34614	1.67972	1.54645	0.991234	1.23686	1.13873	1.13368	1.41461	1.30238	1.30998	0.389543	0.10554
Q8DUP5	Aspartate carbamoyltransferase OS	pyrB	782	SMU.858	2592.5	1231.3	2841.9	4328.2	2045.6	4655	1.66951	3.51515	1.523	0.789045	1.66133	0.7198	1.79556	3.78056	1.63799	1.8991	0.925319	0.219247
Q8DUP7	Bifunctional protein PyrR OS	pyrR	780	SMU.856	3774.5	3394.6	3777.9	5932.2	5285.3	6081.3	1.57165	1.74754	1.57024	1.40026	1.55697	1.399	1.61115	1.79146	1.6097	1.58422	0.663774	0.00452053
Q8DUP9	Pseudouridine synthase OS	rluD	778	SMU.854	2860.5	3178.8	3033.1	3102.6	4022.6	2239.6	1.08464	0.976029	1.02291	1.40626	1.26545	1.32623	0.78294	0.704543	0.738386	1.03415	0.0484509	0.86842
Q8DUQ1	Putative transcriptional regulator CpsY-like protein OS	SMU_852 PE	776	SMU.852	2764.1	2434.4	3785.7	2975.1	2528.8	2816.1	1.07634	1.22211	0.785878	0.914873	1.03878	0.667987	1.01881	1.15679	0.743878	0.958383	-0.061326	0.648059
Q8DUQ3	Uncharacterized protein OS	SMU_850 PE	774	SMU.850	1263.8	931.8	1484.7	1392.3	1294.4	1358	1.10168	1.4942	0.937765	1.02421	1.38914	0.871826	1.07454	1.45739	0.914663	1.1406	0.189796	0.53025
Q8DUQ4	50S ribosomal protein L27 OS	SMU_849	773	SMU.849	5110.9	5181.8	2872.3	1835.3	1700.1	1496.3	0.359095	0.354182	0.638965	0.332642	0.328091	0.591895	0.292766	0.288761	0.520941	0.411927	-1.27954	0.0677867
Q8DUQ6	50S ribosomal protein L21 OS	SMU_846	770	SMU.846	4656.9	5564.7	4028.8	2802.2	3227.3	3011.2	0.601731	0.503567	0.695542	0.693015	0.579959	0.801057	0.64661	0.541125	0.747419	0.645558	-0.63138	0.051372
Q8DUR0	Uncharacterized protein OS	SMU_843 PE	767	SMU.843	489.3	540.1	621.5	314.8	341.7	244.8	0.643368	0.582855	0.506516	0.698345	0.632661	0.549799	0.500307	0.453249	0.393886	0.551221	-0.859298	0.00803508
Q8DUR1	Probable tRNA sulfurtransferase OS	thiI PE	766	SMU.842	3431.9	2402.1	4620.6	3849	2760.8	3981.6	1.12154	1.60235	0.833009	0.804452	1.14933	0.597498	1.16017	1.65755	0.861706	1.08751	0.12103	0.954947
Q8DUR2	Putative aminotransferase OS	SMU_841 PE	765	SMU.841	2674.2	4324.5	4090.9	2001.3	3314.2	2441.1	0.748373	0.462782	0.489208	1.23932	0.766378	0.81014	0.912834	0.564481	0.596715	0.732248	-0.449595	0.16524
Q8DUR3	Uncharacterized protein OS	SMU_840c PE	764	SMU.840c	2027.4	1441	2464.7	2068.2	2091.3	2088.8	1.02012	1.43525	0.839128	1.03152	1.45128	0.848501	1.03029	1.44955	0.847487	1.1059	0.145225	0.757025
Q8DUR4	Putative folyl-polyglutamate synthetase OS	fol	763	SMU.839	407.3	496.5	705.4	288.4	383.7	460.1	0.708078	0.580866	0.408846	0.942057	0.77281	0.543947	1.12963	0.926687	0.652254	0.740575	-0.433281	0.210398
Q8DUR5	Glutathione reductase OS	gshR	762	SMU.838	5008.7	5650.6	6826	3520.5	3602.7	3358.3	0.702877	0.623031	0.515749	0.719288	0.637578	0.527791	0.670493	0.594326	0.491987	0.609236	-0.714928	0.0459685
Q8DUR6	Putative reductase OS	ycgG	761	SMU.837	7598.3	7355.4	8804.9	4200.9	4825.3	4743.6	0.552874	0.571131	0.477109	0.63505	0.656021	0.548024	0.624298	0.644914	0.538745	0.58313	-0.778111	0.0086267
Q8DUR8	Uncharacterized protein OS	SMU_835 PE	759	SMU.835	1832.4	1309.2	1093.1	3767.3	3513.8	3055.2	2.05594	2.87756	3.44644	1.91759	2.68393	3.21453	1.66732	2.33364	2.79499	2.55466	1.35313	0.00257756
Q8DUR9	Putative glycosyltransferase OS	gtrB ybaI	757	SMU.833	2063.5	2516.1	3468.6	3359.5	4993.5	6388.5	1.62806	1.3352	0.968546	2.41992	1.98462	1.43963	3.09595	2.53905	1.84181	1.91698	0.938832	0.109132
Q8DUS0	Uncharacterized protein OS	SMU_831 PE	755	SMU.831	4803	5866.1	5321	6159.6	7868.9	8643.5	1.28245	1.05003	1.1576	1.63833	1.34142	1.47884	1.7996	1.47347	1.62441	1.42735	0.51334	0.0772225
Q8DUS1	RgpFc protein OS	rgpF	754	SMU.830	3075.6	2356.4	2662.6	2964.4	2223.6	3756.8	0.963844	1.25802	1.11335	0.722981	0.943643	0.835124	1.22149	1.5943	1.41095	1.11819	0.161163	0.605098
Q8DUS2	Putative glycosyltransferase OS	rgpE	753	SMU.829	3529.8	3900.5	2858.6	5146.3	5921	5462.4	1.45796	1.31939	1.80029	1.67743	1.51801	2.07129	1.54751	1.40044	1.91087	1.63369	0.708132	0.00681508
Q8DUS3	Rhamnosyltransferase OS	rgpB	750	SMU.826	1393.7	1360.4	2355.8	1336.4	1344.2	2500.2	0.958886	0.982358	0.567281	0.964483	0.988092	0.570592	1.79393	1.83784	1.0613	1.08053	0.111737	0.965045
Q8DUS4	Putative RgpAc glycosyltransferase OS	rgpA	749	SMU.825	2595.5	2567	1349	3187.2	3757.5	1557.1	1.22797	1.2416	2.36264	1.4477	1.46377	2.7854	0.599923	0.606584	1.15426	1.43221	0.518239	0.449833
Q8DUS5	dTDP-4-dehydrorhamnose reductase OS	rmlD	748	SMU.824	4075.4	5208.6	6655.4	4679.3	5963.9	8113.6	1.14818	0.89838	0.703083	1.46339	1.14501	0.896099	1.99087	1.55773	1.2191	1.22465	0.292369	0.49726
Q8DUS6	DNA primase OS	dnaG	745	SMU.821	3630.6	3380	3009.3	6039	5621.5	5455.5	1.66336	1.78669	2.00678	1.54837	1.66317	1.86804	1.50264	1.61405	1.81288	1.71844	0.781101	0.000705426
Q8DUS7	Uncharacterized protein OS	SMU_820 PE	744	SMU.820	416.5	387.6	457.2	381.9	252.2	326.8	0.916927	0.985294	0.835302	0.605522	0.650671	0.551619	0.784634	0.843137	0.714786	0.765321	-0.385863	0.0986991
Q8DUS8	Large-conductance mechanosensitive channel OS	mscL	743	SMU.819	522.7	1668.1	1325.7	375	888.5	1612.1	0.717429	0.224807	0.282869	1.69983	0.532642	0.670212	3.08418	0.966429	1.21604	1.04383	0.0618807	0.687738
Q8DUS9	Putative amino acid transporter, amino acid-binding protein OS	glnH	741	SMU.817	4020.4	6455.1	4167.1	3728	6160.4	5760.1	0.927271	0.577528	0.894627	1.53229	0.954346	1.47834	1.43272	0.892333	1.38228	1.11908	0.162315	0.773781
Q8DUT0	Aminotransferase OS	arcT	740	SMU.816	2198.6	1753	1922.9	2431.7	2156.6	1813.6	1.10602	1.38716	1.2646	0.980897	1.23023	1.12154	0.824889	1.03457	0.943159	1.09923	0.136493	0.474767
Q8DUT1	Putative amino acid transporter, amino acid-binding protein OS	SMU_815 PE	739	SMU.815	2966.7	4449	4149.6	5533.2	9014	9130.5	1.8651	1.2437	1.33343	3.03839	2.02607	2.17226	3.07766	2.05226	2.20033	2.11213	1.0787	0.0611208
Q8DUT2	Putative MutT-like protein OS	mutT	738	SMU.814	253	1016.3	436.7	547.4	1748.5	739	2.16364	0.53862	1.25349	6.91107	1.72046	4.00389	2.92095	0.727147	1.69224	2.43683	1.28501	0.379425
Q8DUT3	Uncharacterized protein OS	yabB	737	SMU.813	4547	4043.1	3001	6099	5290	3494.1	1.34132	1.5085	2.03232	1.1634	1.3084	1.76275	0.768441	0.864213	1.16431	1.32374	0.40462	0.301283
Q8DUT6	Putative membrane protein OS	SMU_807 PE	733	SMU.807	580	582.9	991.1	400.5	625.7	733.2	0.690517	0.687082	0.404096	1.07879	1.07343	0.631319	1.26414	1.25785	0.739784	0.869667	-0.201465	0.481817
Q8DUT7	Putative glutamine ABC transporter, permease protein OS	glnP	732	SMU.806c	12346.7	12781.3	8178.1	18174.3	20446.7	20151.4	1.472	1.42194	2.22231	1.65605	1.59974	2.50018	1.63213	1.57663	2.46407	1.83834	0.878402	0.0150615
Q8DUT8	Putative amino acid ABC transporter, ATP-binding protein OS	SMU_805c PE	731	SMU.805c	3911.4	4176.3	2546.7	6486.6	7346.3	7236.5	1.65838	1.55319	2.54706	1.87818	1.75905	2.88464	1.8501	1.73275	2.84152	2.07832	1.05542	0.00846939
Q8DUT9	Uncharacterized protein OS	SMU_804 PE	730	SMU.804	8172.6	6070.5	8060.7	5828.6	5000.3	5737.8	0.713188	0.960152	0.723089	0.611837	0.823705	0.620331	0.702078	0.945194	0.711824	0.756822	-0.401974	0.0928518
Q8DUU2	GTPase Obg OS	SMU_801	727	SMU.801	6284.8	5828.8	7616.1	5384.6	4754.8	5358.2	0.856766	0.923792	0.707002	0.756555	0.815743	0.624309	0.852565	0.919263	0.703536	0.795503	-0.33006	0.105153
Q8DUU4	Uncharacterized protein OS	SMU_799c PE	725	SMU.799c	476.2	218.6	206.4	1342.9	766.3	433.2	2.82003	6.14318	6.5063	1.6092	3.50549	3.71269	0.909702	1.9817	2.09884	3.25413	1.70227	0.166667
Q8DUU6	Uncharacterized protein OS	SMU_797 PE	723	SMU.797	336.5	479.2	547.8	106.7	201.5	194.8	0.317088	0.222663	0.194779	0.598811	0.420492	0.367835	0.5789	0.406511	0.355604	0.384743	-1.37803	0.0271674
Q8DUU7	Uncharacterized protein OS	ytfG	722	SMU.796	1723.2	1899.7	2081.9	2462.7	3317.4	1873.1	1.42914	1.29636	1.18291	1.92514	1.74628	1.59345	1.08699	0.985998	0.899707	1.34955	0.432481	0.258386
Q8DUU8	Uncharacterized protein OS	SMU_795 PE	721	SMU.795	252.3	295.7	369.2	455.5	546.9	455.2	1.80539	1.54041	1.23375	2.16766	1.84951	1.48131	1.8042	1.5394	1.23294	1.62829	0.703353	0.0174334
Q8DUU9	Uncharacterized protein OS	SMU_794 PE	720	SMU.794	360.9	438.3	542.8	486.8	729.7	482.9	1.34885	1.11065	0.896831	2.02189	1.66484	1.34433	1.33804	1.10176	0.889646	1.30187	0.380587	0.297799
Q8DUV0	Uncharacterized protein OS	SMU_793 PE	719	SMU.793	1950.9	2281.8	1580	1469	1626.6	814.6	0.752986	0.64379	0.929747	0.833769	0.712858	1.02949	0.417551	0.356999	0.51557	0.688085	-0.539342	0.122065
Q8DUV3	Uncharacterized protein OS	blpY	716	SMU.789	457.4	741.1	342.4	429.9	911.6	461.7	0.939878	0.580084	1.25555	1.993	1.23006	2.66238	1.0094	0.622993	1.34842	1.29353	0.371314	0.679435
Q8DUV4	Uncharacterized RNA methyltransferase SMU_788 OS	trmA yefA	715	SMU.788	2243.4	1565.3	1824.3	2031.1	1467.5	1671.3	0.905367	1.29758	1.11336	0.654141	0.93752	0.804418	0.744985	1.06772	0.916132	0.937913	-0.0924736	0.581782
Q8DUV5	Putative transcriptional regulator OS	PSR	714	SMU.787	3138.2	2710.4	3837.2	3012.8	2762	4233.6	0.960041	1.11157	0.785156	0.880122	1.01904	0.719796	1.34905	1.56198	1.1033	1.05445	0.0764929	0.85814
Q8DUV6	Prephenate dehydratase OS	pheA	713	SMU.786	805.9	1234	1059.3	1323.7	2124.2	1388.6	1.64251	1.07269	1.2496	2.63581	1.72139	2.00529	1.72304	1.12528	1.31087	1.60961	0.686711	0.13879
Q8DUV7	Shikimate kinase OS	aroK	715	SMU.785	1841	1337.1	3248.5	2141.6	1775.4	3527.8	1.16328	1.60168	0.659258	0.964367	1.3278	0.546529	1.91624	2.6384	1.08598	1.32261	0.403392	0.686862
Q8DUV8	3-phosphoshikimate 1-carboxyvinyltransferase OS	aroA	711	SMU.784	9185.5	8527.4	7259.3	7870	6723.1	5680.7	0.856785	0.922907	1.08413	0.731925	0.788411	0.926136	0.618442	0.66617	0.782541	0.819716	-0.286804	0.139412
Q8DUV9	UPF0342 protein SMU_782 OS	SMU_782 PE	710	SMU.782	319.3	175.4	423.4	1683.4	258.9	661.1	5.27216	9.59749	3.97591	0.810836	1.47605	0.611479	2.07047	3.7691	1.56141	3.23832	1.69525	0.315433
Q8DUW0	Putative prephenate dehydrogenase OS	tyrA	709	SMU.781	4063.2	4749.3	3475.6	4497.8	5173.2	4102.5	1.10696	0.947045	1.29411	1.27318	1.08926	1.48843	1.00967	0.863812	1.18037	1.1392	0.188027	0.364554
Q8DUW1	Chorismate synthase OS	aroC	708	SMU.780	4075.1	3001.8	2521.5	7852.3	5587	5336.9	1.9269	2.61586	3.11414	1.37101	1.86122	2.21574	1.30964	1.7779	2.11656	2.03433	1.02455	0.0413024
Q8DUW2	3-dehydroquinate synthase OS	aroB	707	SMU.779	3780	5994.3	5806.3	2615.3	4536.5	6335.9	0.691878	0.436298	0.450425	1.20013	0.756802	0.781307	1.67616	1.05699	1.09121	0.904578	-0.144683	0.62074
Q8DUW3	Shikimate dehydrogenase (NADP(+)) OS	aroE	706	SMU.778	3863.3	2270.6	2082.3	4830.8	2653.7	2544.3	1.25043	2.12754	2.31993	0.6869	1.16872	1.27441	0.658582	1.12054	1.22187	1.31433	0.394323	0.555605
Q8DUW4	3-dehydroquinate dehydratase OS	aroD	705	SMU.777	2475.4	2267.8	2735.5	1711.2	1771.7	2628.8	0.691282	0.754564	0.625553	0.715723	0.781242	0.64767	1.06197	1.15919	0.960994	0.82202	-0.282754	0.262368
Q8DUW6	Uncharacterized protein OS	SMU_775c PE	703	SMU.775c	6571.8	4170.1	5935.9	6583	4836.9	5961.9	1.0017	1.57862	1.10901	0.736008	1.1599	0.814855	0.907194	1.42968	1.00438	1.08237	0.114197	0.8046
Q8DUW7	Uncharacterized protein OS	SMU_774 PE	702	SMU.774	3096.5	3960.5	3321.6	2351.9	3455.9	2309.3	0.759535	0.593839	0.708062	1.11607	0.872592	1.04043	0.745777	0.583083	0.695237	0.790514	-0.339137	0.182481
Q8DUW8	Lysine--tRNA ligase OS	lysS	701	SMU.773c	9851.9	8531.7	8153	6291.6	4414.7	5142.8	0.638618	0.737438	0.771691	0.448106	0.517447	0.541482	0.522011	0.602787	0.630786	0.601152	-0.734199	0.00907978
Q8DUW9	Glucan-binding protein D with lipase activity BglB-like protein OS	gbpD	700	SMU.772	1538	4345.4	1677.6	460.5	627.5	633.6	0.299415	0.105974	0.274499	0.407997	0.144406	0.374046	0.411964	0.145809	0.377682	0.282421	-1.82408	0.166307
Q8DUX1	Divalent metal cation transporter MntH OS	mntH	698	SMU.770c	1621.8	1371.2	1370.9	491.1	861.4	567.7	0.302812	0.358153	0.358232	0.531138	0.628209	0.628346	0.350043	0.414017	0.414108	0.442784	-1.17532	0.00563199
Q8DUX2	Uncharacterized protein OS	SMU_769 PE	697	SMU.769	167.1	943.3	490.2	136.4	702.4	436.5	0.816278	0.144599	0.278254	4.20347	0.74462	1.43288	2.61221	0.462737	0.890453	1.28728	0.364324	0.718384
Q8DUX3	Uncharacterized protein OS	SMU_768c PE	696	SMU.768c	3488.2	2549.6	3034.8	1191.4	1210.1	1651.2	0.341552	0.467289	0.392579	0.346912	0.474623	0.398741	0.473367	0.647631	0.544089	0.454087	-1.13896	0.0112098
Q8DUX4	Putative protease OS	yugD	691	SMU.761	4184.9	4365.2	3508.2	4596.5	4726.6	4737.1	1.09835	1.05299	1.31022	1.12944	1.08279	1.3473	1.13195	1.0852	1.35029	1.1765	0.234506	0.120878
Q8DUX5	Putative protease OS	SMU_759 PE	690	SMU.759	2006.8	1253.1	2273.1	1506.5	933.6	1885.5	0.750698	1.20222	0.662751	0.465218	0.745032	0.410717	0.939556	1.50467	0.829484	0.834483	-0.261046	0.384588
Q8DUX6	Uncharacterized protein OS	SMU_758c PE	689	SMU.758c	99.1	65.8	151.6	130.3	62	189.3	1.31483	1.98024	0.859499	0.625631	0.942249	0.408971	1.91019	2.8769	1.24868	1.35191	0.435	0.654295
Q8DUX7	Uncharacterized protein OS	SMU_757 PE	688	SMU.757	5642.8	9278	4941.3	745.2	1144.7	647.8	0.132062	0.080319	0.150811	0.20286	0.123378	0.23166	0.114801	0.0698211	0.131099	0.137423	-2.8633	0.0485023
Q8DUX8	Uncharacterized protein OS	SMU_753 PE	684	SMU.753	826.4	1221.8	654.9	689.2	1779	394	0.833979	0.564086	1.05237	2.15271	1.45605	2.71645	0.476767	0.322475	0.601619	1.13072	0.177245	0.915261
Q8DUX9	Protein SprT-like OS	SMU_752 PE	683	SMU.752	663.8	353.5	373.8	705.9	331.6	527.3	1.06342	1.99689	1.88844	0.499548	0.938048	0.887105	0.794366	1.49165	1.41065	1.2189	0.285583	0.714608
Q8DUY0	Uncharacterized protein OS	SMU_751 PE	682	SMU.751	8380.4	8235.8	7482.4	8327.3	6773.4	8801.7	0.993664	1.01111	1.11292	0.808243	0.822434	0.905244	1.05027	1.06871	1.17632	0.994324	-0.00821175	0.929118
Q8DUY4	Putative two-component membrane permease complex subunit SMU_746c OS	SMU_746c PE	678	SMU.746c	587	769.6	347.2	672.7	1037.9	243.6	1.146	0.87409	1.9375	1.76814	1.34862	2.98934	0.414991	0.316528	0.701613	1.27743	0.353239	0.769008
Q8DUY6	Uncharacterized protein OS	SMU_743 PE	675	SMU.743	1786.3	2144.1	2064.3	2559.9	3267.4	3407	1.43307	1.19393	1.24008	1.82914	1.5239	1.58281	1.90729	1.58901	1.65044	1.54997	0.632236	0.039126
Q8DUY7	Uncharacterized protein OS	SMU_742 PE	674	SMU.742	1171.9	911.2	1357.6	1661.3	1110.9	2237.1	1.41761	1.8232	1.2237	0.947948	1.21916	0.818282	1.90895	2.45511	1.64783	1.49576	0.580875	0.244624
Q8DUY9	Uncharacterized protein OS	SMU_739c PE	672	SMU.739c	490.2	589	1583.1	858.3	1604.7	2683.1	1.75092	1.45722	0.542164	3.27356	2.72445	1.01364	5.47348	4.55535	1.69484	2.4984	1.32101	0.271806
Q8DUZ1	Uncharacterized protein OS	SMU_737 PE	670	SMU.737	1029.8	885.4	358.8	1238.7	686.4	1075.9	1.20285	1.39903	3.45234	0.666537	0.775243	1.91304	1.04477	1.21516	2.99861	1.62973	0.704634	0.408923
Q8DUZ2	Uncharacterized protein OS	SMU_735 PE	669	SMU.735	1880.1	1466.6	1262.7	637.8	471.3	486.5	0.339237	0.434883	0.505108	0.250678	0.321356	0.373248	0.258763	0.33172	0.385285	0.355586	-1.49173	0.0237869
Q8DUZ5	Putative ABC transporter, ATP-binding protein OS	SMU_731 PE	666	SMU.731	298.9	395	422.9	81.1	164.7	209	0.271328	0.205316	0.191771	0.55102	0.416962	0.389454	0.699231	0.529114	0.494207	0.416489	-1.26365	0.0141696
Q8DUZ7	Putative oxidoreductase OS	SMU_728 PE	664	SMU.728	4481.6	2101.2	5296	3538.9	1152	3029.2	0.789651	1.68423	0.668221	0.257051	0.548258	0.217523	0.675919	1.44165	0.571979	0.761609	-0.392877	0.31746
Q8DV01	Putative calcium-transporting ATPase P-type ATPase OS	pacL	660	SMU.723	8438.5	6291.5	8109.2	9228	7851.9	9805.6	1.09356	1.46674	1.13797	0.930485	1.24802	0.968271	1.16201	1.55855	1.20919	1.1972	0.259663	0.203148
Q8DV03	Uncharacterized protein OS	SMU_721 PE	658	SMU.721	733.1	960.1	891.6	328.8	394	536.3	0.448506	0.342464	0.368775	0.537444	0.410374	0.441902	0.731551	0.558588	0.601503	0.493456	-1.01901	0.00846818
Q8DV04	Probable membrane transporter protein OS	SMU_720 PE	657	SMU.720	91.2	241.7	215.7	60.6	171.2	229.3	0.664474	0.250724	0.280946	1.87719	0.708316	0.793695	2.51425	0.948697	1.06305	1.01126	0.0161554	0.68957
Q8DV05	Uncharacterized protein OS	SMU_719c PE	656	SMU.719c	1721.4	2359.4	2266.3	1977.3	3741.3	2185.5	1.14866	0.838052	0.872479	2.17341	1.5857	1.65084	1.26961	0.926295	0.964347	1.26993	0.344751	0.455983
Q8DV06	Uncharacterized protein OS	SMU_718c PE	655	SMU.718c	3432.2	3885.2	4752.9	2481.2	2758.5	2474	0.722918	0.638629	0.522039	0.803712	0.710002	0.580383	0.72082	0.636775	0.520524	0.650645	-0.620058	0.0572957
Q8DV07	Putative peptidoglycan branched peptide synthesis protein MurM OS	murM	654	SMU.717	3454.1	3758.7	3924	3998	4210	4046.3	1.15747	1.06367	1.01886	1.21884	1.12007	1.07288	1.17145	1.07652	1.03117	1.10343	0.142002	0.0965339
Q8DV08	Putative peptidoglycan branched peptide synthesis protein alanine adding enzyme beta-lactam resistance factor MurN OS	murN	653	SMU.716	3484.8	2915.1	3048.1	4156	3802.5	3260.2	1.19261	1.42568	1.36347	1.09117	1.30441	1.2475	0.935549	1.11838	1.06958	1.19426	0.256119	0.142579
Q8DV10	Phosphoenolpyruvate carboxylase OS	capP	649	SMU.712	18078.5	21634.5	22067.8	15665.5	20430.5	18391	0.866527	0.724098	0.70988	1.1301	0.944348	0.925806	1.01729	0.850077	0.833386	0.889056	-0.169653	0.264217
Q8DV11	Uncharacterized protein OS	SMU_711 PE	648	SMU.711	3812	3494.1	2265.1	2187.5	1990.5	2995.6	0.573846	0.626055	0.965741	0.522167	0.569675	0.878769	0.785834	0.857331	1.3225	0.789102	-0.341716	0.239703
Q8DV13	Putative endolysin OS	SMU_707c PE	646	SMU.707c	565	589.4	565	927.1	928.6	1086	1.64088	1.57296	1.64088	1.64354	1.5755	1.64354	1.92212	1.84255	1.92212	1.71157	0.775318	0.0146381
Q8DV17	Cys-tRNA(Pro)/Cys-tRNA(Cys) deacylase OS	ybdF	642	SMU.702c	1986	1321	1328	1421.3	1069.5	727.8	0.71566	1.07593	1.07026	0.53852	0.809614	0.805346	0.366465	0.550946	0.548042	0.720086	-0.473758	0.188752
Q8DV19	Putative phosphoglycerate mutase-like protein OS	gpmB	640	SMU.700c	1794.9	2136	1573.1	1863.9	2578.1	1664.9	1.03844	0.872612	1.18486	1.43635	1.20698	1.63887	0.927573	0.779448	1.05836	1.12705	0.172555	0.573682
Q8DV20	50S ribosomal protein L20 OS	SMU_699	639	SMU.699	4013.6	4511.4	3637.2	2919	3323.3	3214.8	0.727277	0.647028	0.80254	0.82801	0.736645	0.913697	0.800977	0.712595	0.883867	0.783626	-0.351763	0.0520109
Q8DV21	50S ribosomal protein L35 OS	SMU_698	638	SMU.698	3187.6	2495.8	2101.9	1696	1395.7	1546.2	0.532062	0.679542	0.806889	0.437853	0.559219	0.664018	0.485067	0.619521	0.73562	0.61331	-0.705311	0.0715597
Q8DV22	Translation initiation factor IF-3 OS	infC	637	SMU.697	4994	5331.1	4500	2944.7	3488.1	4262.8	0.589648	0.552363	0.654378	0.698458	0.654293	0.775133	0.853584	0.79961	0.947289	0.724973	-0.464001	0.0477821
Q8DV23	Cytidylate kinase OS	SMU_696	636	SMU.696	4548.1	3429.8	4805.4	6456.2	5703.9	5587.8	1.41954	1.88238	1.34353	1.25413	1.66304	1.18698	1.2286	1.62919	1.16282	1.41891	0.504785	0.037976
Q8DV24	Uncharacterized protein OS	SMU_695 PE	635	SMU.695	386	580.5	868.3	281.9	425.8	644.3	0.730311	0.485616	0.324657	1.10311	0.733506	0.490384	1.66917	1.10991	0.742025	0.820965	-0.284608	0.414219
Q8DV27	Uncharacterized protein OS	SMU_690 PE	631	SMU.690	556.4	979.5	902.3	966.6	1786.3	1708.6	1.73724	0.98683	1.07126	3.21046	1.82369	1.97972	3.07081	1.74436	1.89361	1.94644	0.960839	0.105905
Q8DV28	Lysozyme OS	aml atlA	630	SMU.689	7767.2	7033.4	7600.5	10968.2	12663.3	17799.2	1.41212	1.55944	1.44309	1.63036	1.80045	1.66611	2.29159	2.53067	2.34185	1.85285	0.889748	0.0890957
Q8DV31	Uncharacterized protein OS	SMU_685 PE	627	SMU.685	2195.4	2532	2339.4	2882.3	3970.9	2510.7	1.31288	1.13835	1.23207	1.80874	1.56829	1.6974	1.14362	0.991588	1.07322	1.32957	0.410962	0.218802
Q8DV32	Uncharacterized protein OS	SMU_684 PE	626	SMU.684	2486.6	3545.5	4639	2455.2	3920.7	3827.6	0.987372	0.692483	0.529252	1.57673	1.10582	0.845161	1.53929	1.07957	0.825092	1.02009	0.0286904	0.852264
Q8DV33	Putative ATP-binding protein OS	SMU_683 PE	625	SMU.683	5847.6	5519	5653.6	7671.3	8752	8334.7	1.31187	1.38998	1.35689	1.49668	1.58579	1.54804	1.42532	1.51018	1.47423	1.45544	0.541458	0.00959521
Q8DV34	Uncharacterized protein OS	SMU_682 PE	624	SMU.682	3288.9	3347.9	3339.1	4120.2	4201.6	3770.4	1.25276	1.23068	1.23393	1.27751	1.255	1.2583	1.1464	1.1262	1.12917	1.21222	0.277646	0.0313567
Q8DV37	Putative oxidoreductase, aldo/keto reductase family OS	ycgG	621	SMU.681	3033.4	2455.3	2154.6	2267	2325.2	1136.5	0.747346	0.923309	1.05217	0.766533	0.947013	1.07918	0.374662	0.462876	0.527476	0.764507	-0.387399	0.251582
Q8DV38	Putative oxidoreductase, aldo/keto reductase family OS	ycgG	620	SMU.680	3745.8	4108.2	4351.4	1680.9	2066.3	2061.8	0.448743	0.409157	0.386289	0.551631	0.50297	0.474859	0.55043	0.501874	0.473825	0.477753	-1.06566	0.000942675
Q8DV39	Putative transcriptional regulator (MerR family) OS	rmeA	619	SMU.677	1087.9	1582.2	949	499.6	615.5	472.8	0.459233	0.315763	0.526449	0.565769	0.389015	0.648577	0.434599	0.298824	0.498209	0.459604	-1.12154	0.0654018
Q8DV40	Uncharacterized protein OS	SMU_673 PE	615	SMU.673	62	148	254.9	88.7	201.1	386.3	1.43065	0.599324	0.34798	3.24355	1.35878	0.788937	6.23065	2.61014	1.5155	2.01394	1.01002	0.538415
Q8DV41	Putative glutaredoxin OS	nrdH	611	SMU.669c	680.1	759.3	450.4	992.4	1112.2	1044.9	1.4592	1.30699	2.20337	1.63535	1.46477	2.46936	1.53639	1.37614	2.31994	1.75239	0.809324	0.0328784
Q8DV42	Ribonucleoside-diphosphate reductase OS	nrdA nrdE	610	SMU.668c	12217.4	16088.3	14155.8	13330.2	14562.9	17244.9	1.09108	0.828565	0.941678	1.19198	0.905186	1.02876	1.4115	1.07189	1.21822	1.07654	0.106403	0.608498
Q8DV43	Ribonucleoside-diphosphate reductase subunit beta OS	nrdG	609	SMU.667	1629.4	2013.3	2571.7	1551.3	1804.7	3423.6	0.952068	0.770526	0.60322	1.10759	0.896389	0.701754	2.10114	1.70049	1.33126	1.12938	0.175533	0.790961
Q8DV46	Uncharacterized protein OS	SMU_662 PE	604	SMU.662	120.6	1229.9	474.9	45.7	699.4	391	0.378939	0.0371575	0.0962308	5.79934	0.568664	1.47273	3.24212	0.317912	0.823331	1.41516	0.500963	0.583448
Q8DV56	Putative ABC transporter, ATP-binding protein possible nitrate transport system OS	msmK	594	SMU.652c	2159.6	3434	831.5	3750.5	7331.6	903.8	1.73666	1.09217	4.51052	3.39489	2.135	8.81732	0.418503	0.263192	1.08695	2.60613	1.38191	0.43197
Q8DV57	Putative ABC transporter, substrate-binding protein OS	SMU_651c PE	593	SMU.651c	1755.5	3607.9	682	4666.7	8405.6	2362.4	2.65833	1.29347	6.84267	4.78815	2.32978	12.3249	1.34571	0.654785	3.46393	3.96686	1.988	0.211433
Q8DV58	Uncharacterized protein OS	SMU_649 PE	591	SMU.649	1892.8	1371.9	1649.3	1719.3	1583.8	1829.7	0.908337	1.25323	1.04244	0.83675	1.15446	0.960286	0.966663	1.3337	1.10938	1.0628	0.0878759	0.692296
Q8DV59	Putative methyltransferase OS	gph	588	SMU.646	827.6	1403.3	946.7	545.8	909.2	806.4	0.659497	0.38894	0.576529	1.0986	0.647901	0.960389	0.974384	0.574645	0.851801	0.748076	-0.418743	0.226281
Q8DV61	Putative oligopeptidase OS	papB	587	SMU.645	4348.6	3167.8	6080	4673.7	3438.2	5330.7	1.07476	1.47538	0.768701	0.790645	1.08536	0.565493	1.22584	1.68278	0.87676	1.06063	0.0849282	0.962367
Q8DV63	Putative esterase OS	yeeB	585	SMU.643	646.3	1447.7	329	545.7	1350.3	317.5	0.844345	0.376943	1.65866	2.08928	0.932721	4.10426	0.491258	0.219313	0.965046	1.29798	0.376268	0.885993
Q8DV66	Putative transcriptional regulator (GntR family) OS	ydeF	582	SMU.640c	698.2	573.4	609.3	895.3	668.2	542.9	1.2823	1.56139	1.46939	0.957032	1.16533	1.09667	0.777571	0.946809	0.891022	1.1275	0.173129	0.550768
Q8DV70	Glucosamine-6-phosphate deaminase OS	nagB	578	SMU.636	5361.9	6055.2	6051.9	5737.6	6738	5114.4	1.07007	0.947549	0.948066	1.25664	1.11276	1.11337	0.953841	0.844629	0.84509	1.01022	0.0146759	0.943871
Q8DV71	Uncharacterized protein OS	SMU_635 PE	577	SMU.635	1201.3	1256.2	1819.1	1478.5	1971.3	2153.6	1.23075	1.17696	0.812765	1.64097	1.56926	1.08367	1.79272	1.71438	1.18388	1.35615	0.439518	0.192156
Q8DV72	S-adenosylmethionine:tRNA ribosyltransferase-isomerase OS	queA	576	SMU.634	1852.5	1038.4	1623.7	2046	962.1	1420.4	1.10445	1.97034	1.26008	0.519352	0.926522	0.592536	0.766748	1.36787	0.874792	1.04252	0.0600782	0.946023
Q8DV73	Putative thioesterase OS	tesA	575	SMU.633	2817.3	3466.9	3347	2995.4	3444.2	3452.2	1.06322	0.864	0.894951	1.22252	0.993452	1.02904	1.22536	0.99576	1.03143	1.03553	0.0503627	0.747204
Q8DV76	Uncharacterized protein OS	SMU_630 PE	572	SMU.630	379.1	580	331.5	879	1139.1	778.9	2.31865	1.51552	2.65158	3.00475	1.96397	3.4362	2.0546	1.34293	2.34962	2.29309	1.19729	0.0227956
Q8DV77	Uncharacterized protein OS	holA	570	SMU.628	1645.4	1977.3	1523.7	1608.2	2175.1	1334.7	0.977392	0.813331	1.05546	1.32193	1.10004	1.42751	0.811171	0.675011	0.87596	1.00642	0.00923518	0.97528
Q8DV81	Putative 1-acylglycerol-3-phosphate O-acyltransferase OS	plsC	566	SMU.624	2947.8	2626.6	1913.4	3814.1	3763.8	2887.4	1.29388	1.45211	1.99336	1.27682	1.43296	1.96707	0.97951	1.09929	1.50904	1.44489	0.530963	0.0816837
Q8DV82	Putative deacetylase OS	yheN	565	SMU.623c	418.6	210.7	935.2	299.1	214.7	787.9	0.714525	1.41955	0.319825	0.5129	1.01898	0.229577	1.88223	3.73944	0.842494	1.18661	0.24685	0.770403
Q8DV84	Uncharacterized protein OS	SMU_621c PE	563	SMU.621c	2053.5	1885.5	3137.3	1777.8	1967.2	3825.5	0.865741	0.94288	0.566666	0.957974	1.04333	0.627036	1.86292	2.0289	1.21936	1.12387	0.168472	0.841618
Q8DV86	Uncharacterized protein OS	SMU_618 PE	561	SMU.618	579.8	151.5	76.3	719.3	226.9	130.2	1.2406	4.74785	9.42726	0.391342	1.49769	2.97379	0.22456	0.859406	1.70642	2.56321	1.35795	0.728822
Q8DV90	DEAD-box ATP-dependent RNA helicase CshA OS	cshA	557	SMU.611	9269.6	9221.6	8400.7	5511.6	5622.4	5536.9	0.594589	0.597684	0.656088	0.606542	0.609699	0.669278	0.597318	0.600427	0.6591	0.621192	-0.68689	0.00619814
Q8DV91	Peptide chain release factor 3 OS	rf3	554	SMU.608	5674	6054.8	6709.3	3923.1	3932.3	4833.2	0.691417	0.647932	0.584726	0.693038	0.649452	0.586097	0.851815	0.798243	0.720373	0.691455	-0.532293	0.010939
Q8DV93	Uncharacterized protein OS	SMU_606 PE	552	SMU.606	2974.4	3149.5	2234.6	2677.6	2778.4	3104.3	0.900215	0.850167	1.19825	0.934104	0.882172	1.24335	1.04367	0.985649	1.3892	1.04742	0.0668395	0.842286
Q8DV96	UDP-N-acetylmuramoyl-tripeptide--D-alanyl-D-alanine ligase OS	murF	549	SMU.603	3397.2	2084.4	2073.4	3827.1	2197.9	2520.3	1.12655	1.83607	1.84581	0.646974	1.05445	1.06005	0.741876	1.20912	1.21554	1.19294	0.254518	0.645677
Q8DV97	Putative sodium-dependent transporter OS	SMU_602 PE	548	SMU.602	514.4	1135	210.1	89	172.9	59.9	0.173017	0.0784141	0.423608	0.33612	0.152335	0.822941	0.116446	0.0527753	0.285102	0.271195	-1.8826	0.19874
Q8DV98	Folate transporter FolT OS	folT	547	SMU.600c	293.9	295.9	310.5	90.4	72.6	231.9	0.307588	0.305509	0.291143	0.247023	0.245353	0.233816	0.789044	0.783711	0.74686	0.438894	-1.18806	0.0774943
Q8DV99	Recombination protein RecR OS	recR	545	SMU.598	1661.3	930.1	1050.5	1902.2	1191.3	1142.9	1.14501	2.04516	1.81076	0.717089	1.28083	1.13403	0.687955	1.22879	1.08796	1.23751	0.307438	0.584953
Q8DVA0	Penicillin-binding protein 2b OS	pbp2b	544	SMU.597	3729	4235.1	5021.7	2810.9	3533.9	3368.8	0.753795	0.663715	0.559751	0.94768	0.834431	0.703726	0.903406	0.795448	0.670849	0.7592	-0.397448	0.0815635
Q8DVA1	Dihydroorotate dehydrogenase OS	pyrD	542	SMU.595	2371.8	2565.7	1778.7	1583.5	1699.3	1273.9	0.667636	0.61718	0.890257	0.71646	0.662314	0.955361	0.537103	0.496512	0.716197	0.695447	-0.523988	0.0734226
Q8DVA3	Putative ferric uptake regulator protein FurR OS	furR	540	SMU.593	1007.7	903.7	354.1	1011.3	1010.2	312.9	1.00357	1.11907	2.85597	1.00248	1.11785	2.85287	0.310509	0.346243	0.883649	1.27691	0.352659	0.944309
Q8DVA5	Uncharacterized protein OS	SMU_591c PE	538	SMU.591c	601.3	1084.2	652	483.9	575.1	309.4	0.804756	0.44632	0.742178	0.956428	0.530437	0.882055	0.514552	0.285372	0.47454	0.626293	-0.67509	0.157749
Q8DVA7	Uncharacterized protein OS	SMU_588 PE	535	SMU.588	1295.7	995.7	1752.4	2125.6	1975.2	2553.6	1.6405	2.13478	1.21297	1.52443	1.98373	1.12714	1.97083	2.56463	1.4572	1.73513	0.795047	0.0386548
Q8DVA8	Uncharacterized protein OS	SMU_587 PE	534	SMU.587	433.5	248.7	186.6	548.3	376.7	299.6	1.26482	2.20466	2.93837	0.868973	1.51468	2.01876	0.691119	1.20466	1.60557	1.59018	0.66919	0.319424
Q8DVA9	Uncharacterized protein OS	SMU_586 PE	533	SMU.586	3146.7	2843.9	4064.3	4927.4	3403	3013.9	1.56589	1.73262	1.21236	1.08145	1.1966	0.837291	0.957797	1.05978	0.741555	1.15393	0.206552	0.572812
Q8DVB0	DNA repair protein RecN OS	recN	532	SMU.585	6155.2	4840.2	5611.3	6275.4	4955.9	4634.3	1.01953	1.29652	1.11835	0.805157	1.0239	0.8832	0.752908	0.95746	0.825887	0.964768	-0.0517461	0.71657
Q8DVB1	Arginine repressor OS	argR	531	SMU.584	2240.1	1311	1684.3	1473.1	1206.4	1623.5	0.657605	1.12365	0.874607	0.538547	0.920214	0.716262	0.724744	1.23837	0.963902	0.861988	-0.21426	0.376477
Q8DVB2	Putative hemolysin OS	hlyX	530	SMU.538	1132.2	696.3	904.6	1399.9	1136.9	1233.3	1.23644	2.01048	1.54753	1.00415	1.63277	1.2568	1.0893	1.77122	1.36337	1.43467	0.520723	0.0927099
Q8DVB3	Putative farnesyl diphosphate synthase OS	ispA	529	SMU.582	158.8	210.6	529.5	182.2	259.9	542.6	1.14736	0.865147	0.344098	1.63665	1.23409	0.49084	3.41688	2.57645	1.02474	1.41514	0.500944	0.866397
Q8DVB4	Exodeoxyribonuclease 7 small subunit OS	SMU_581	528	SMU.581	219	571.1	897.9	353.4	685.2	803.8	1.6137	0.618806	0.393585	3.12877	1.19979	0.763114	3.67032	1.40746	0.8952	1.52119	0.605203	0.840587
Q8DVB5	Exodeoxyribonuclease 7 large subunit OS	SMU_580	527	SMU.580	5174.8	4743.6	6302.3	5933.7	6570.5	5557.9	1.14665	1.25089	0.941513	1.26971	1.38513	1.04256	1.07403	1.17166	0.881884	1.12934	0.175475	0.337742
Q8DVB6	Sensor protein LytS OS	lytS	526	SMU.577	2004.1	2156.6	3220.5	2142.3	3118.5	4073.6	1.06896	0.993369	0.665207	1.55606	1.44603	0.968328	2.03263	1.8889	1.2649	1.32049	0.40107	0.396646
Q8DVB7	Sensory transduction protein LytR OS	lytR	525	SMU.576	2057.5	1964.9	2176.7	1714.5	2069.1	1683	0.833293	0.872563	0.78766	1.00564	1.05303	0.950567	0.817983	0.856532	0.773189	0.883384	-0.178887	0.177621
Q8DVC0	ADP-dependent (S)-NAD(P)H-hydrate dehydratase OS	SMU_573	522	SMU.573	699	632.6	429.7	494.8	496.2	272.1	0.707868	0.782169	1.1515	0.709871	0.784382	1.15476	0.38927	0.43013	0.633232	0.749243	-0.416495	0.20622
Q8DVC1	Bifunctional protein FolD OS	folD	521	SMU.572	1760.3	2177.6	2057.5	2289.7	2740.4	2206.8	1.30074	1.05148	1.11286	1.55678	1.25845	1.33191	1.25365	1.01341	1.07256	1.21687	0.283176	0.121887
Q8DVC2	Uncharacterized protein OS	SMU_571 PE	520	SMU.571	99.1	117.6	126.9	294.5	373.7	690.9	2.97175	2.50425	2.32072	3.77094	3.17772	2.94484	6.97175	5.875	5.44444	3.99793	1.99925	0.107059
Q8DVC3	Ferrous iron transport protein B OS	feoB	519	SMU.570	1129.7	456.8	371.6	553.9	332.9	255	0.490307	1.21257	1.49058	0.29468	0.728765	0.895856	0.225724	0.558231	0.686222	0.731437	-0.451195	0.377985
Q8DVC4	Putative ferrous ion transport protein A OS	feoA	518	SMU.569	1388.8	1825.6	1762.8	1133.7	1777	1876.4	0.816316	0.621001	0.643125	1.27952	0.973379	1.00806	1.35109	1.02783	1.06444	0.976085	-0.0349218	0.828413
Q8DVC5	Putative amino acid ABC transporter, ATP-binding protein OS	glnQ	517	SMU.568	4201.2	4420.5	5617.7	2744.6	3165.7	3607.6	0.65329	0.62088	0.488563	0.753523	0.716141	0.563522	0.858707	0.816107	0.642185	0.679213	-0.558064	0.0492168
Q8DVC6	Putative glutamine ABC transporter, permease component OS	glnP	516	SMU.567	1350.5	1320	1252	1052.9	1364.7	1296.7	0.779637	0.797652	0.840974	1.01051	1.03386	1.09002	0.960163	0.982348	1.0357	0.947875	-0.0772318	0.545796
Q8DVC8	Uncharacterized protein OS	SMU_564 PE	513	SMU.564	383.3	860	934.8	607.6	1352.1	1435.6	1.58518	0.706512	0.649979	3.52752	1.57221	1.44641	3.74537	1.6693	1.53573	1.82647	0.869056	0.277009
Q8DVC9	Ornithine carbamoyltransferase OS	argF	512	SMU.563	1305.9	2663.6	2898.7	581.6	1276.7	1245.2	0.445363	0.218351	0.200642	0.97764	0.479314	0.440439	0.953519	0.467488	0.429572	0.512481	-0.96443	0.111331
Q8DVD0	ATP-dependent protease ClpE OS	clpE	511	SMU.562	12643.2	14144	13819.4	10629.4	9039.4	11352.7	0.840721	0.751513	0.769165	0.714961	0.639098	0.654109	0.897929	0.802651	0.821505	0.765739	-0.385075	0.0228944
Q8DVD1	Putative hydrolase (MutT family) OS	mutT	510	SMU.561c	410.9	665.3	820.7	574.6	775.9	721	1.39839	0.863671	0.700134	1.88829	1.16624	0.945412	1.75468	1.08372	0.878518	1.18656	0.246789	0.693214
Q8DVD2	Uncharacterized protein OS	SMU_560c PE	509	SMU.560c	2330.3	2183.3	1882.5	1429.8	1486.1	1460.2	0.613569	0.65488	0.759522	0.637729	0.680667	0.789429	0.626615	0.668804	0.775671	0.689654	-0.536055	0.034541
Q8DVD3	Isoleucine--tRNA ligase OS	ileS	508	SMU.558	23657.2	19394.7	17240.8	16988.8	17155	15518.4	0.718124	0.875951	0.985384	0.725149	0.88452	0.995023	0.655969	0.800136	0.900097	0.837817	-0.255293	0.194814
Q8DVD4	Putative cell division protein DivIVA OS	divIVA	507	SMU.557	12403.2	12162.5	9893.6	11892.6	10977.5	10884	0.958833	0.977809	1.20205	0.885054	0.902569	1.10956	0.877515	0.894882	1.10011	0.989819	-0.014763	0.805003
Q8DVD7	Cell division protein SepF OS	ylmF	504	SMU.554	5463.2	6112.9	5583.8	6333.6	7876.1	6032	1.15932	1.0361	1.13428	1.44166	1.28844	1.41053	1.10411	0.986766	1.08027	1.18239	0.241703	0.20678
Q8DVD8	Pyridoxal phosphate homeostasis protein OS	ylmE PE	503	SMU.553	4135.5	5943.6	3689.7	3804.7	5293.5	3853.3	0.92001	0.640134	1.03117	1.28001	0.890622	1.43467	0.931762	0.648311	1.04434	0.980114	-0.028978	0.764867
Q8DVD9	Cell division protein FtsZ OS	ftsZ	502	SMU.552	9065.5	7315.7	7264.8	9776	8934.3	8495.3	1.07837	1.3363	1.34567	0.985528	1.22125	1.22981	0.937102	1.16124	1.16938	1.16274	0.217527	0.178636
Q8DVE0	Cell division protein FtsA OS	ftsA	501	SMU.551	11165	12825.6	13261.7	11720	14505.7	13554.2	1.04971	0.913797	0.883748	1.29921	1.131	1.0938	1.21399	1.05681	1.02206	1.07379	0.102713	0.464776
Q8DVE1	Cell division protein DivIB OS	ftsQ	500	SMU.550	2108.8	2968.5	2778.4	2302.7	3716.3	2799.4	1.09195	0.775712	0.828786	1.76228	1.25191	1.33757	1.32748	0.943035	1.00756	1.14737	0.198325	0.553952
Q8DVE2	UDP-N-acetylglucosamine--N-acetylmuramyl-(pentapeptide) pyrophosphoryl-undecaprenol N-acetylglucosamine transferase OS	murG	499	SMU.549	4569	5279	6440.4	4765.4	6678.2	6977.9	1.04299	0.902709	0.739923	1.46163	1.26505	1.03692	1.52723	1.32182	1.08346	1.15353	0.20605	0.467619
Q8DVE3	UDP-N-acetylmuramoylalanine--D-glutamate ligase OS	murD	498	SMU.548	8504.7	7455.5	8817.1	8235.3	6817	7404.2	0.968323	1.10459	0.934015	0.801557	0.914359	0.773157	0.870601	0.993119	0.839755	0.911053	-0.134393	0.254605
Q8DVE5	Putative GTP-binding protein OS	bipA typA	496	SMU.546	12683.4	13138.2	10493.4	13011.4	12177.8	11177.1	1.02586	0.990349	1.23996	0.960137	0.9269	1.16052	0.881238	0.850733	1.06516	1.01121	0.0160768	0.986958
Q8DVE7	Uncharacterized protein OS	SMU_543 PE	494	SMU.543	4419.6	3565.4	4376.5	5622.8	5970.5	7390	1.27224	1.57705	1.28477	1.35091	1.67457	1.36422	1.6721	2.0727	1.68856	1.55079	0.633004	0.0361862
Q8DVE8	Putative glucose kinase OS	glk	493	SMU.542	5612.5	4670	5090.2	4893.2	4378.6	5072.4	0.87184	1.04779	0.961298	0.780151	0.937602	0.860202	0.903768	1.08617	0.996503	0.93837	-0.0917719	0.377593
Q8DVF0	Peroxide resistance protein Dpr OS	dpr	491	SMU.540	3715.8	6530.8	2927.5	2965.6	2601.3	1970.6	0.798105	0.454094	1.01301	0.700065	0.398313	0.888574	0.53033	0.301739	0.673134	0.639708	-0.644515	0.223214
Q8DVF2	Tryptophan synthase alpha chain OS	trpA PE	489	SMU.538	1294.5	1398.1	798.5	1013.7	913.3	957.4	0.783082	0.725055	1.26951	0.705523	0.653244	1.14377	0.739591	0.684786	1.199	0.878173	-0.187423	0.388612
Q8DVF3	Tryptophan synthase beta chain OS	trpB PE	488	SMU.537	3526.3	2650.7	1912.9	2586.4	1485	1772.9	0.73346	0.975742	1.35208	0.421121	0.560229	0.776308	0.502765	0.668842	0.926813	0.768596	-0.379703	0.267344
Q8DVF6	Anthranilate phosphoribosyltransferase OS	trpD PE	485	SMU.534	2242.9	2740.1	1963	1751.9	2144.5	2804.5	0.781087	0.639356	0.892461	0.956128	0.782636	1.09246	1.25039	1.0235	1.42868	0.982967	-0.0247853	0.841966
Q8DVF7	Putative anthranilate synthase, beta subunit OS	trpG PE	484	SMU.533	185	951.5	277.1	112.6	405.4	485	0.608649	0.118339	0.406351	2.19135	0.426064	1.46301	2.62162	0.509721	1.75027	1.12171	0.165698	0.645237
Q8DVF8	Anthranilate synthase component 1 OS	trpE PE	483	SMU.532	3512.7	3283	1744.8	2373.1	1676.6	1653.6	0.675577	0.722845	1.3601	0.477297	0.510691	0.960912	0.470749	0.503686	0.94773	0.736621	-0.441006	0.224666
Q8DVG0	Uncharacterized protein OS	SMU_530c PE	481	SMU.530c	146.5	149.9	111.2	163.7	162.8	193.5	1.11741	1.09206	1.47212	1.11126	1.08606	1.46403	1.32082	1.29086	1.74011	1.29941	0.377861	0.0814134
Q8DVG2	Uncharacterized protein OS	SMU_528c PE	479	SMU.528c	458.4	740.4	1191.6	432.5	767.5	903.4	0.943499	0.584144	0.362957	1.6743	1.0366	0.644092	1.97077	1.22015	0.75814	1.02163	0.0308705	0.729729
Q8DVG3	Uncharacterized protein OS	SMU_527 PE	478	SMU.527	1387.5	1211.1	1185.8	1303.9	898.8	1176.7	0.939748	1.07662	1.0996	0.647784	0.742135	0.757969	0.848072	0.971596	0.992326	0.897317	-0.156311	0.391264
Q8DVG5	Putative ABC transporter, ATP-binding protein OS	SMU_525 PE	476	SMU.525	469.3	934.8	1185.6	173.2	306.8	445.2	0.36906	0.18528	0.146086	0.65374	0.328199	0.258772	0.948647	0.476252	0.375506	0.415727	-1.26629	0.104549
Q8DVG6	Putative ABC transporter, ATP-binding protein OS	SMU_524 PE	475	SMU.524	1118.8	879.1	1301.6	449	361.6	916.3	0.401323	0.51075	0.34496	0.323203	0.41133	0.277812	0.819003	1.04232	0.70398	0.537186	-0.896506	0.0748861
Q8DVG8	Probable dual-specificity RNA methyltransferase RlmN OS	rlmN	473	SMU.522	1043.5	620.2	1315.9	1991	1152.1	2108.9	1.908	3.21025	1.51303	1.10407	1.85763	0.875522	2.02099	3.40035	1.60263	1.94361	0.958738	0.115043
Q8DVG9	Uncharacterized protein OS	SMU_521 PE	472	SMU.521	1654.2	1899.3	1732.3	1896.1	2393.8	2427.5	1.14623	0.998315	1.09456	1.4471	1.26036	1.38186	1.46748	1.2781	1.40132	1.27504	0.350538	0.0928933
Q8DVH0	Uncharacterized protein OS	SMU_520 PE	471	SMU.520	821.4	64.7	171.1	998.3	72.4	173.8	1.21536	15.4297	5.8346	0.0881422	1.11901	0.423144	0.21159	2.68624	1.01578	3.11373	1.63864	0.876743
Q8DVH1	Uncharacterized protein OS	SMU_518 PE	470	SMU.518	1776.3	2116.5	2408.9	922.7	1592.2	867.3	0.519451	0.435956	0.383038	0.896358	0.75228	0.660966	0.488262	0.40978	0.36004	0.545125	-0.87534	0.0328779
Q8DVH2	Phosphopantetheine adenylyltransferase OS	SMU_517	469	SMU.517	1712	1207.5	2406	3016	2392.4	2837.8	1.76168	2.49772	1.25353	1.39743	1.98128	0.994347	1.65759	2.35014	1.17947	1.6748	0.743989	0.088388
Q8DVH4	Putative 67 kDa myosin-crossreactive streptococcal antigen OS	SMU_515 PE	467	SMU.515	748.4	568.2	1333	798.9	162.4	509.7	1.06748	1.40602	0.599325	0.216996	0.285815	0.12183	0.681053	0.897043	0.382371	0.628659	-0.669651	0.257278
Q8DVH5	Putative transcriptional regulator OS	SMU_514 PE	466	SMU.514	216.5	282.4	138.3	238.9	246.9	136.2	1.10346	0.845963	1.7274	1.14042	0.874292	1.78525	0.629099	0.482295	0.984816	1.06367	0.0890458	0.930903
Q8DVH8	Uncharacterized protein OS	SMU_510c PE	463	SMU.510c	6160.2	6527.5	5848.4	3320.7	5747.4	11530.2	0.539057	0.508725	0.567796	0.932989	0.88049	0.98273	1.87172	1.7664	1.97151	1.11349	0.155091	0.804553
Q8DVH9	Uncharacterized protein OS	SMU_509 PE	462	SMU.509	721.1	780.1	530.4	619.6	727.3	431.6	0.859243	0.794257	1.16817	1.0086	0.932316	1.37123	0.59853	0.553262	0.813725	0.899926	-0.152121	0.503323
Q8DVI0	Uncharacterized protein OS	SMU_508 PE	461	SMU.508	1847.7	1096.2	1687.3	2088.3	1208	2132.3	1.13022	1.90504	1.23766	0.653786	1.10199	0.715937	1.15403	1.94517	1.26373	1.23417	0.303545	0.523279
Q8DVI1	Putative transcriptional regulator (DeoR family) OS	glcR rdrB	460	SMU.507	3230.4	3213.1	3240.7	3374.5	3457.5	3631.1	1.04461	1.05023	1.04129	1.0703	1.07606	1.0669	1.12404	1.13009	1.12047	1.08044	0.111624	0.0737266
Q8DVI2	Type-2 restriction enzyme OS	ssuRB	459	SMU.506	1964.7	3795.1	3766.1	2433.1	5036.8	4873.7	1.23841	0.641116	0.646053	2.56365	1.32719	1.3374	2.48063	1.28421	1.2941	1.42364	0.509584	0.421141
Q8DVI4	Site-specific DNA-methyltransferase (adenine-specific) OS	dam	457	SMU.504	1527.5	1164.4	1850.4	1916.3	1540.6	2189	1.25453	1.64574	1.03561	1.00858	1.32308	0.832577	1.43306	1.87994	1.18299	1.28846	0.365644	0.249435
Q8DVI5	Uncharacterized protein OS	SMU_503c PE	456	SMU.503c	1798	2494.6	1242.5	355.7	453.6	506.7	0.197831	0.142588	0.286278	0.25228	0.181833	0.36507	0.281813	0.203119	0.407807	0.257624	-1.95666	0.0583975
Q8DVI6	Uncharacterized protein OS	SMU_502 PE	455	SMU.502	5548.7	6663.8	5074.4	7102.9	7756.2	11064.5	1.2801	1.06589	1.39975	1.39784	1.16393	1.5285	1.99407	1.66039	2.18045	1.51899	0.603114	0.130653
Q8DVI7	Uncharacterized protein OS	SMU_501 PE	454	SMU.501	1724.1	2396.3	2253.6	1615.9	2131.3	4014.6	0.937243	0.674331	0.717031	1.23618	0.889413	0.945731	2.32852	1.67533	1.78142	1.2428	0.313594	0.5959
Q8DVI8	Ribosome hibernation promoting factor OS	hpf	453	SMU.500	7023.7	7265.1	6866.4	4933.3	4224.5	4647.2	0.702379	0.679041	0.71847	0.601464	0.581479	0.615242	0.661646	0.639661	0.676803	0.652909	-0.615046	0.0015362
Q8DVJ1	Uncharacterized protein OS	SMU_497c PE	450	SMU.497c	967	282.7	386.2	650.1	186	311.9	0.672285	2.29961	1.68332	0.192347	0.657941	0.481616	0.322544	1.10329	0.807613	0.913397	-0.130686	0.562256
Q8DVJ2	Cysteine synthase OS	cysK	449	SMU.496	6624.6	8870.2	7465.6	7693.5	10957.1	10013.5	1.16135	0.867342	1.03053	1.654	1.23527	1.46768	1.51156	1.12889	1.34129	1.26643	0.340773	0.189343
Q8DVJ3	Glycerol dehydrogenase OS	gldA	448	SMU.495	1991.4	1436.9	1292	2671.6	1831.5	2263.1	1.34157	1.85928	2.0678	0.919705	1.27462	1.41757	1.13644	1.57499	1.75163	1.48262	0.56815	0.103388
Q8DVJ4	Transaldolase OS	mipB talC	447	SMU.494	159.8	80.3	124.2	172.8	88.4	469.4	1.08135	2.15193	1.3913	0.553191	1.10087	0.711755	2.93742	5.84558	3.77939	2.17253	1.11938	0.401956
Q8DVJ5	Putative DeoR-type transcriptional regulator OS	SMU_491 PE	445	SMU.491	1506.3	715.5	595	1387.2	624.5	553.9	0.920932	1.93878	2.33143	0.414592	0.872816	1.04958	0.367722	0.774144	0.930924	1.06677	0.0932482	0.840938
Q8DVJ7	Putative hydrolase OS	SMU_488 PE	442	SMU.488	2252.8	2456.7	2909.8	2471.3	2523.1	3367.3	1.09699	1.00594	0.849302	1.11998	1.02703	0.867104	1.49472	1.37066	1.15723	1.10988	0.150409	0.523125
Q8DVJ8	Putative response regulator OS	SMU_487 PE	441	SMU.487	2779.2	3582.6	2586.6	2167.1	3012.2	2078	0.779757	0.604896	0.837818	1.08384	0.840786	1.16454	0.747697	0.580026	0.803371	0.82697	-0.274093	0.256539
Q8DVJ9	Sensor histidine kinase OS	hk03	440	SMU.486	818.3	1077.1	1247	1073.3	1301.3	1236.8	1.31162	0.996472	0.860706	1.59025	1.20815	1.04354	1.51143	1.14827	0.99182	1.1847	0.244516	0.348964
Q8DVK1	Putative serine/threonine protein kinase OS	pknB	438	SMU.484	6407.7	6459.9	6865.9	7196.5	8462.7	7137.8	1.1231	1.11403	1.04815	1.32071	1.31004	1.23257	1.11394	1.10494	1.0396	1.15634	0.209568	0.130991
Q8DVK2	Putative phosphoprotein phosphatase (PppL protein) OS	pphA	437	SMU.483	2512	3525.6	3197.2	2164.1	3001.1	2319.3	0.861505	0.613825	0.676874	1.19471	0.851231	0.938665	0.923288	0.657845	0.725416	0.827039	-0.273972	0.214298
Q8DVK3	Putative RNA-binding Sun protein possible rRNA methylase OS	sunL PE	436	SMU.482	2600.4	2332.8	3100.4	2403.2	2325.6	3166.4	0.924166	1.03018	0.775126	0.894324	0.996914	0.750097	1.21766	1.35734	1.02129	0.996343	-0.00528526	0.901711
Q8DVK4	Methionyl-tRNA formyltransferase OS	fmt	435	SMU.481	4556.1	3775.3	3560.7	4246.3	3392.5	3338.2	0.932003	1.12476	1.19255	0.744606	0.898604	0.952762	0.732688	0.884221	0.937512	0.9333	-0.0995869	0.509668
Q8DVK5	DNA-directed RNA polymerase subunit omega OS	rpoZ	433	SMU.479	431.8	616.7	435.6	799.8	641.1	596.9	1.85225	1.2969	1.83609	1.48472	1.03957	1.47176	1.38235	0.967894	1.37029	1.41131	0.497038	0.100353
Q8DVK6	Guanylate kinase OS	kguA	432	SMU.478	2443.6	3624.4	2961.3	1924.2	2615.2	2009.7	0.787445	0.530902	0.649782	1.07022	0.721554	0.883126	0.822434	0.554492	0.678655	0.74429	-0.426063	0.123314
Q8DVK7	Ribonuclease Y OS	SMU_475	431	SMU.475	12033.3	11024.9	11449.6	13531.9	13201.9	20305	1.12454	1.22739	1.18187	1.09711	1.19746	1.15304	1.6874	1.84174	1.77342	1.36489	0.448782	0.211375
Q8DVK8	S-ribosylhomocysteine lyase OS	luxS	430	SMU.474	3622.2	2728.2	2248.1	3981.1	2625.7	3154.5	1.09908	1.45924	1.77087	0.724891	0.962429	1.16796	0.87088	1.15626	1.40318	1.17942	0.238081	0.529456
Q8DVK9	Mid-cell-anchored protein Z OS	SMU_473	429	SMU.473	9434.8	10294	10664.5	9092.5	11878.2	9982.8	0.963719	0.883282	0.852595	1.25898	1.1539	1.11381	1.05808	0.969769	0.936078	1.02113	0.0301721	0.849762
Q8DVL0	Uncharacterized protein OS	SMU_472 PE	428	SMU.472	3633.7	1959.6	3201	2657.2	1468.9	2413.3	0.731266	1.35599	0.830116	0.404244	0.749592	0.458888	0.664144	1.23153	0.753921	0.797743	-0.326004	0.297419
Q8DVL1	Cell cycle protein GpsB OS	gpsB	427	SMU.471	2241.9	2365	1648.3	1465.4	1519.7	1063.4	0.653642	0.619619	0.889037	0.677863	0.642579	0.92198	0.47433	0.449641	0.64515	0.66376	-0.591266	0.0587844
Q8DVL4	Penicillin-binding protein 1a membrane carboxypeptidase OS	pbp1a	424	SMU.467	9262.8	8348.4	8974.5	13677.5	14382.4	13267.3	1.47661	1.63834	1.52404	1.55271	1.72277	1.60259	1.43232	1.5892	1.47833	1.55743	0.639171	0.000378121
Q8DVL5	Cysteine aminopeptidase C OS	papC	423	SMU.466	8662.7	6405.6	8231	8029.8	6022.5	6707.8	0.92694	1.25356	0.975556	0.695222	0.940193	0.731685	0.774331	1.04718	0.814944	0.906623	-0.141425	0.405543
Q8DVL6	Nicotinate phosphoribosyltransferase OS	pncB	421	SMU.464	6826.4	7345.2	5837.3	5559.3	5526.6	4231.6	0.814382	0.756862	0.952375	0.809592	0.75241	0.946773	0.619887	0.576104	0.724924	0.77259	-0.372225	0.0657512
Q8DVL7	Thioredoxin reductase OS	trxB PE	420	SMU.463	7850.5	8430.4	7026.8	3796.5	3278.5	2006.7	0.4836	0.450335	0.540289	0.417617	0.38889	0.466571	0.255614	0.238031	0.285578	0.391836	-1.35168	0.00268023
Q8DVL9	Putative amino acid ABC transporter, ATP-binding protein OS	SMU_461 PE	418	SMU.461	6307.8	7240	6011.6	5562.3	7994.2	6932.7	0.881813	0.768273	0.925261	1.26735	1.10417	1.3298	1.09907	0.957555	1.15322	1.05406	0.0759524	0.72255
Q8DVM0	Putative amino acid ABC transporter, permease OS	SMU_460 PE	417	SMU.460	1512.9	1354.6	721.8	1493.6	1355.4	952.7	0.987243	1.10261	2.06927	0.895895	1.00059	1.87781	0.629718	0.703307	1.31989	1.17626	0.234207	0.821412
Q8DVM1	Putative ABC transporter, amino acid binding protein OS	SMU_459 PE	416	SMU.459	4322.4	4283.9	3240.7	6475.3	8607.7	3710.7	1.49808	1.51154	1.99812	1.99142	2.00931	2.65612	0.858481	0.866197	1.14503	1.61492	0.691465	0.240199
Q8DVM2	DEAD-box ATP-dependent RNA helicase CshB OS	cshB	415	SMU.458	3843.1	4486.9	3686.2	3201.2	3390.1	3232	0.832973	0.713455	0.868428	0.882126	0.755555	0.919673	0.840988	0.720319	0.876784	0.823367	-0.280393	0.0891036
Q8DVM5	Putative penicillin-binding protein 2X OS	pbp2x	412	SMU.455	5455.5	5547.2	3818.6	6910.8	7358.2	5586.9	1.26676	1.24582	1.80977	1.34877	1.32647	1.92694	1.02409	1.00716	1.46308	1.37987	0.464534	0.096019
Q8DVM6	Cell division protein FtsL OS	ftsL	411	SMU.454	1121.3	909	502.1	1033.3	921.6	436.1	0.92152	1.13674	2.05796	0.821903	1.01386	1.83549	0.388924	0.479758	0.868552	1.0583	0.08175	0.86397
Q8DVM7	Ribosomal RNA small subunit methyltransferase H OS	SMU_453	410	SMU.453	395.4	854.5	981.3	538.8	974.6	1296.8	1.36267	0.630544	0.549068	2.46485	1.14055	0.993172	3.27972	1.51761	1.32151	1.4733	0.55905	0.533779
Q8DVM9	Gamma-glutamyl phosphate reductase OS	proA	408	SMU.450	4210.7	3455.5	4663.2	3318.5	2680.7	4011.4	0.788111	0.960353	0.711636	0.63664	0.775778	0.574863	0.952668	1.16087	0.860225	0.824572	-0.278283	0.212804
Q8DVN0	Glutamate 5-kinase OS	proB	407	SMU.449	1087.7	1211.7	828.3	800.6	792.3	1044.9	0.736049	0.660725	0.966558	0.728418	0.653875	0.956537	0.960651	0.862342	1.2615	0.865184	-0.208922	0.313868
Q8DVN1	Uncharacterized protein OS	SMU_448 PE	406	SMU.448	1121.5	1486.3	1031.6	1819.3	1186.6	1815.3	1.6222	1.22405	1.76357	1.05805	0.798358	1.15025	1.61864	1.22136	1.75969	1.35735	0.440794	0.203775
Q8DVN2	UPF0291 protein SMU_447 OS	SMU_447 PE	405	SMU.447	3049.3	2347.1	2602.1	1813.4	1138.6	1934.9	0.594694	0.772613	0.696899	0.373397	0.485109	0.43757	0.634539	0.824379	0.743592	0.618088	-0.694116	0.0337438
Q8DVN4	UPF0310 protein SMU_442 OS	SMU_442 PE	400	SMU.442	96	332.2	409.8	139.9	282.6	692.7	1.45729	0.421132	0.341386	2.94375	0.850692	0.689605	7.21563	2.08519	1.69034	1.96611	0.975346	0.65945
Q8DVN6	Uncharacterized protein OS	SMU_440 PE	399	SMU.440	1082.3	1754.3	1525.7	698.1	1940.1	1506.8	0.645015	0.397936	0.45756	1.79257	1.10591	1.27161	1.39222	0.858918	0.987612	0.989929	-0.0146035	0.87197
Q8DVN7	Putative transcriptional regulator OS	SMU_439 PE	398	SMU.439	626.2	447.2	449.7	668.4	447.1	700.6	1.06739	1.49463	1.48632	0.713989	0.999776	0.994218	1.11881	1.56664	1.55793	1.22219	0.289468	0.385265
Q8DVN8	Putative (R)-2-hydroxyglutaryl-CoA dehydratase activator-related protein OS	SMU_438c PE	397	SMU.438c	13443.5	10419.4	17927.7	9300.3	12153.6	8919.8	0.691806	0.892595	0.518767	0.90405	1.16644	0.677923	0.663503	0.856076	0.497543	0.763189	-0.389887	0.217315
Q8DVN9	Putative N-acetylglucosamine-6-phosphate deacetylase OS	nagA	394	SMU.435	2890.3	3127.6	2538.1	1334.8	1601.5	1183.4	0.461821	0.426781	0.525905	0.554095	0.512054	0.630984	0.409438	0.378373	0.466254	0.485078	-1.04371	0.00311692
Q8DVP0	Uncharacterized protein OS	SMU_434 PE	393	SMU.434	179.8	257.8	91	120.5	215.9	79.1	0.670189	0.467417	1.32418	1.20078	0.837471	2.37253	0.439933	0.306827	0.869231	0.943172	-0.0844069	0.582393
Q8DVP2	Putative ABC transporter, integral membrane protein OS	cylB	391	SMU.431	1278.7	831.5	1533	438.9	429.6	643.4	0.343239	0.527841	0.286301	0.335966	0.516657	0.280235	0.503167	0.773782	0.4197	0.442988	-1.17466	0.0616508
Q8DVP3	Putative ABC transporter, ATP-binding protein OS	cylA	390	SMU.431	1177.6	521.7	2022.3	747.1	274.2	1113.8	0.634426	1.43205	0.369431	0.232846	0.525589	0.135588	0.945822	2.13494	0.550759	0.773495	-0.370536	0.362767
Q8DVP5	Uncharacterized protein OS	SMU_428 PE	388	SMU.428	2038.9	1904.3	2535.9	1560.8	1406.8	1773.5	0.765511	0.819619	0.615482	0.68998	0.738749	0.554754	0.869832	0.931313	0.699357	0.742733	-0.429085	0.0745902
Q8DVP6	Copper-transporting ATPase P-type ATPase OS	copA	386	SMU.426	3652	3232.4	3895.6	1146.1	1560.1	2360.9	0.313828	0.354566	0.294204	0.427191	0.482644	0.400477	0.646468	0.730386	0.606043	0.472867	-1.08049	0.0171737
Q8DVP8	Ribosome-binding factor A OS	rbfA	383	SMU.422	4086.2	2800.6	2123.3	2861.9	2101.9	2096.2	0.700382	1.02189	1.34785	0.51439	0.750518	0.989921	0.512995	0.748482	0.987237	0.841519	-0.248933	0.383734
Q8DVP9	Translation initiation factor IF-2 OS	infB	382	SMU.421	26540.9	26421.6	22721.7	21524.1	20249.9	24420.2	0.810979	0.81464	0.947293	0.76297	0.766415	0.891214	0.920097	0.924251	1.07475	0.879179	-0.185771	0.146531
Q8DVQ0	Putative ribosomal protein OS	SMU_420 PE	381	SMU.420	679	931.8	778.9	493.9	556.5	942.2	0.727393	0.530049	0.634099	0.819588	0.597231	0.714469	1.38763	1.01116	1.20965	0.847919	-0.238001	0.463939
Q8DVQ1	Uncharacterized protein OS	SMU_419 PE	380	SMU.419	2291.9	1513.3	2451.8	1375.3	832.4	1958.4	0.60007	0.908809	0.560935	0.363192	0.550056	0.339506	0.854488	1.29413	0.79876	0.69666	-0.521473	0.185755
Q8DVQ2	Transcription termination/antitermination protein NusA OS	nusA	379	SMU.418	12013.2	9806.9	9594.7	9444.2	6743.4	8690.1	0.786152	0.963016	0.984314	0.561333	0.687618	0.702826	0.723379	0.886121	0.905719	0.800053	-0.321833	0.122689
Q8DVQ3	Ribosome maturation factor RimP OS	rimP	378	SMU.417	318.5	479.5	1020.8	168	220.5	1087.9	0.527473	0.350365	0.164577	0.692308	0.459854	0.216007	3.4157	2.26882	1.06573	1.01787	0.0255543	0.772418
Q8DVQ4	tRNA (guanine-N(7)-)-methyltransferase OS	trmB PE	377	SMU.416	616.2	1342.1	1420.1	761	1611.1	1542.8	1.23499	0.567022	0.535878	2.61457	1.20043	1.1345	2.50373	1.14954	1.0864	1.33634	0.418288	0.657591
Q8DVQ5	Uncharacterized protein OS	SMU_415 PE	376	SMU.415	4280.3	4570.4	3851	3670.4	3719.2	3398.7	0.85751	0.803081	0.953103	0.868911	0.813758	0.965775	0.794033	0.743633	0.88255	0.853595	-0.228377	0.0741692
Q8DVQ6	Putative ABC transporter, permease protein OS	SMU_414 PE	375	SMU.414	520.3	756.5	370.1	548.5	965.7	375.4	1.0542	0.72505	1.48203	1.85604	1.27654	2.60929	0.721507	0.496233	1.01432	1.24836	0.320031	0.720595
Q8DVQ7	Putative ABC transporter, ATP-binding protein OS	SMU_413 PE	374	SMU.413	2641.1	1959.1	2031.6	2605.2	2126.8	2099.6	0.986407	1.32979	1.28234	0.805271	1.0856	1.04686	0.794972	1.07172	1.03347	1.04849	0.0683163	0.819137
Q8DVQ8	Putative Hit-like protein involved in cell-cycle regulation OS	SMU_412c PE	373	SMU.412	3837.4	2206.8	3996.4	5767.1	2341.7	4622.1	1.50287	2.61333	1.44307	0.610231	1.06113	0.585952	1.20449	2.09448	1.15657	1.36357	0.447387	0.492308
Q8DVQ9	Uncharacterized protein OS	SMU_411c PE	372	SMU.411	679	1610.4	1696.7	210	220.4	648.1	0.309278	0.130402	0.12377	0.324595	0.13686	0.129899	0.954492	0.402447	0.381977	0.321524	-1.637	0.0796404
Q8DVR0	Biofilm regulatory protein A OS	brpA	371	SMU.410	3430	4514.1	3604	4295.1	5461.6	4760.7	1.25222	0.951485	1.19176	1.5923	1.2099	1.51543	1.38796	1.05463	1.32095	1.27518	0.350702	0.106848
Q8DVR1	Uncharacterized protein OS	SMU_409 PE	370	SMU.409	435.1	185.1	405	590.5	271.8	831.7	1.35716	3.19017	1.45802	0.624684	1.4684	0.671111	1.91151	4.49325	2.05358	1.91421	0.936749	0.307083
Q8DVR2	Putative permease OS	SMU_408 PE	369	SMU.408	1563.5	1489.2	1506.6	2076.9	2174.3	2608.5	1.32837	1.39464	1.37853	1.39066	1.46005	1.44318	1.66837	1.75161	1.73138	1.5052	0.589955	0.0403136
Q8DVR4	Uncharacterized protein OS	SMU_406c PE	367	SMU.406c	5555.2	3604.3	4324.4	4484.5	3063.8	4410.2	0.807262	1.24421	1.03702	0.551519	0.85004	0.708491	0.793887	1.22359	1.01984	0.915096	-0.128005	0.527694
Q8DVR6	Uncharacterized protein OS	SMU_404c PE	365	SMU.404c	791.5	61.3	1197.8	453.9	48.3	562.7	0.573468	7.40457	0.378945	0.0610234	0.787928	0.0403239	0.710929	9.17945	0.469778	2.17849	1.12333	0.4404
Q8DVR7	DNA polymerase IV OS	dinB	364	SMU.403	225.2	372.4	633.5	345.5	585.8	909.2	1.53419	0.927766	0.545383	2.60124	1.57304	0.924704	4.0373	2.44146	1.4352	1.78003	0.831903	0.376962
Q8DVR8	Uncharacterized protein OS	SMU_401c PE	362	SMU.401c	410	484.6	1934.7	282.6	361.7	1189.8	0.689268	0.583161	0.146069	0.882195	0.746389	0.186954	2.90195	2.45522	0.614979	1.02291	0.0326789	0.601732
Q8DVR9	Putative secreted esterase OS	SMU_400 PE	361	SMU.400	281.5	172.7	19.7	184.1	146.7	23.3	0.653996	1.06601	9.34518	0.521137	0.84945	7.4467	0.0827709	0.134916	1.18274	2.36477	1.2417	0.684449
Q8DVS0	Uncharacterized protein OS	cppA	360	SMU.399	2511.7	2893.1	3080	2572.7	2950.7	2971.9	1.02429	0.889254	0.835292	1.17478	1.01991	0.958019	1.18322	1.02724	0.964903	1.00855	0.0122755	0.987643
Q8DVS1	Putative glycerol uptake facilitator protein OS	glpF	359	SMU.396	1289.8	1564.1	1628.9	609.7	673.6	1329	0.472709	0.389809	0.374302	0.522252	0.430663	0.413531	1.03039	0.84969	0.815888	0.588804	-0.764141	0.0964885
Q8DVS2	Xaa-Pro dipeptidyl-peptidase OS	pepX	358	SMU.395	1024	1472.4	869.6	1043.9	1342.6	626.9	1.01943	0.708979	1.20044	1.31113	0.911845	1.54393	0.612207	0.425767	0.720906	0.939404	-0.0901825	0.691735
Q8DVS3	Nucleoid-associated protein SMU_394c OS	SMU_394c PE	357	SMU.394c	2031	1262.9	1786.8	628.7	556.2	801.4	0.309552	0.497822	0.351858	0.273855	0.440415	0.311283	0.394584	0.634571	0.448511	0.406939	-1.29712	0.0349947
Q8DVS4	Uncharacterized protein OS	SMU_393 PE	356	SMU.393	5260	4839.4	5747.2	2097.2	1839.3	2724.3	0.398707	0.43336	0.364908	0.349677	0.380068	0.320034	0.517928	0.562942	0.474022	0.422405	-1.2433	0.00117922
Q8DVS5	Uncharacterized protein OS	SMU_392c PE	355	SMU.392c	1590.3	2170.6	832.3	1566.4	2243.5	1074.7	0.984971	0.721644	1.88201	1.41074	1.03359	2.69554	0.675784	0.495117	1.29124	1.2434	0.314295	0.85966
Q8DVT0	tRNA N6-adenosine threonylcarbamoyltransferase OS	tsaD PE	350	SMU.387	2276.6	2748.1	3706.9	1575.4	2075	1660.1	0.691997	0.573269	0.424991	0.911447	0.755067	0.559767	0.729201	0.60409	0.447841	0.633074	-0.659553	0.09994
Q8DVT2	Putative glycoprotein endopeptidase OS	SMU_385 PE	348	SMU.385	3034.4	1429.7	2806.3	2211.9	1180.8	1391.9	0.728941	1.54711	0.788191	0.389138	0.825908	0.420768	0.458707	0.973561	0.495991	0.736479	-0.441283	0.246589
Q8DVT3	Uncharacterized protein OS	SMU_384 PE	347	SMU.384	1039.9	1720	1260	426.5	1008.1	577.2	0.410136	0.247965	0.338492	0.96942	0.586105	0.800079	0.555053	0.335581	0.458095	0.522325	-0.93698	0.0664904
Q8DVT4	Uncharacterized protein OS	SMU_383c PE	346	SMU.383c	985.1	1612.8	1238.2	1515.3	2048.8	2235.1	1.53822	0.939546	1.22379	2.07979	1.27034	1.65466	2.26891	1.38585	1.80512	1.57402	0.654458	0.0832386
Q8DVT6	Uncharacterized protein OS	SMU_381c PE	344	SMU.381c	1399.8	2578	2162.4	578.8	1156.5	718.5	0.413488	0.224515	0.267666	0.826189	0.448604	0.534822	0.513288	0.278704	0.33227	0.426616	-1.22899	0.0511258
Q8DVT9	Putative aminotransferase OS	SMU_376 PE	341	SMU.376	384.1	345.1	829.2	349.1	290.1	779	0.908878	1.01159	0.421008	0.755272	0.840626	0.349855	2.02812	2.25732	0.93946	1.0569	0.0798426	0.841276
Q8DVU2	Uncharacterized protein OS	SMU_373 PE	338	SMU.373	212.9	183.6	389.2	148.1	145.7	566.2	0.695632	0.806645	0.380524	0.684359	0.793573	0.374358	2.65946	3.08388	1.45478	1.2148	0.28072	0.882957
Q8DVU5	Putative ABC transporter, ATP-binding protein OS	SMU_370 PE	335	SMU.370	1333.3	2171.1	1713.5	947.2	2038.2	1418.8	0.710418	0.436277	0.552787	1.52869	0.938787	1.1895	1.06413	0.653494	0.828013	0.878009	-0.187692	0.5354
Q8DVU6	UPF0356 protein SMU_369c OS	SMU_369c PE	334	SMU.369c	1933.3	2578.4	1446	1432.1	1708.1	1722.2	0.740754	0.555422	0.990387	0.883515	0.662465	1.18126	0.890808	0.667934	1.19101	0.862617	-0.213208	0.3829
Q8DVU7	Ribonuclease J OS	SMU_368c	333	SMU.368c	6963.2	7045	6579.1	5966.9	6409.6	5578.3	0.856919	0.846969	0.906948	0.920496	0.909808	0.974237	0.801112	0.79181	0.847882	0.872909	-0.196097	0.0461269
Q8DVU8	Putative hydrolase SMU_367 OS	SMU_367 PE	332	SMU.367	254.6	182.5	745.1	190.5	80	376.3	0.748233	1.04384	0.25567	0.314218	0.438356	0.107368	1.478	2.06192	0.505033	0.772515	-0.372365	0.433227
Q8DVU9	Glutamine synthetase type 1 glutamate--ammonia ligase OS	glnA	329	SMU.364	9068.6	8763.3	10073.9	11673.3	11617.5	12657.9	1.28722	1.33207	1.15877	1.28107	1.3257	1.15323	1.39579	1.44442	1.2565	1.29275	0.370446	0.00719964
Q8DVV0	Transcriptional regulator glutamine synthetase repressor OS	glnR	328	SMU.363	2607.4	2021.3	2001.5	978.4	940.9	1327.3	0.37524	0.484045	0.488833	0.360858	0.465493	0.470097	0.509051	0.656657	0.663153	0.497047	-1.00854	0.0132289
Q8DVV2	Phosphoglycerate kinase OS	pgk	326	SMU.361	26948.6	19733	26339	22224.9	17881	22011	0.824714	1.12628	0.843802	0.663522	0.906147	0.678879	0.816777	1.11544	0.835681	0.867916	-0.204372	0.264179
Q8DVV3	Glyceraldehyde-3-phosphate dehydrogenase OS	gapC	325	SMU.360	39104.1	36277.1	37372.7	35861.8	33342.1	35049.2	0.917085	0.988552	0.959572	0.85265	0.919095	0.892151	0.896305	0.966152	0.937829	0.925488	-0.111714	0.0635107
Q8DVV4	Elongation factor G OS	fusA	324	SMU.359	34005.9	34144.1	35985.1	18907.6	19952.7	23719.6	0.556009	0.553759	0.525429	0.586742	0.584367	0.554471	0.697514	0.694691	0.659151	0.601348	-0.733728	0.00454121
Q8DVV5	30S ribosomal protein S7 OS	SMU_358	323	SMU.358	8046.9	7261.9	8099.4	5216.2	4587.1	6378.8	0.648225	0.718297	0.644023	0.570046	0.631667	0.566351	0.792703	0.878393	0.787565	0.69303	-0.529011	0.0267031
Q8DVV6	Purine operon repressor OS	purR	321	SMU.356	2806	2038.4	1825.8	4064.4	2769.2	2965.9	1.44847	1.99392	2.22609	0.986885	1.35852	1.51671	1.05699	1.45501	1.62444	1.51856	0.602702	0.111777
Q8DVV7	Putative CMP-binding factor OS	yhaM cbf1	320	SMU.355	2927.9	3232.3	2707.9	5305.3	6167.3	4326.3	1.81198	1.64134	1.95919	2.10639	1.90802	2.27752	1.47761	1.33846	1.59766	1.79091	0.840692	0.0404625
Q8DVV8	Uncharacterized protein OS	SMU_354 PE	319	SMU.354	3419.6	2777.3	3080.4	8544.1	8749.2	8034.4	2.49857	3.07641	2.7737	2.55854	3.15025	2.84028	2.34951	2.89288	2.60823	2.74982	1.45934	5.20543e-05
Q8DVV9	Uncharacterized protein OS	SMU_353 PE	318	SMU.353	589.4	697.6	616.9	693.5	684.2	849.3	1.17662	0.994123	1.12417	1.16084	0.980791	1.10909	1.44096	1.21746	1.37672	1.17564	0.233449	0.175701
Q8DVW0	Ribulose-phosphate 3-epimerase OS	rpe	317	SMU.352	1737.7	1201.6	501.9	2207.7	1149.1	816.1	1.27047	1.8373	4.39868	0.661276	0.956308	2.2895	0.469644	0.679178	1.62602	1.57649	0.656713	0.681642
Q8DVW1	Small ribosomal subunit biogenesis GTPase RsgA OS	rsgA	316	SMU.351	530.8	500.6	523.8	823.4	792.8	1001.4	1.55124	1.64483	1.57197	1.49359	1.5837	1.51355	1.88659	2.0004	1.9118	1.68419	0.752052	0.030061
Q8DVW3	Putative histidine triad (HIT) hydrolase OS	pht	313	SMU.348	150.4	463.3	1167.7	179	507.9	1321.9	1.19016	0.386359	0.153293	3.37699	1.09627	0.434958	8.78923	2.85323	1.13205	2.15695	1.10899	0.875546
Q8DVW4	Putative NADH dehydrogenase NAD(P)H nitroreductase OS	ydgI	312	SMU.346	340.5	1080.9	995	270.9	832.7	1264.7	0.795595	0.250624	0.272261	2.44552	0.770377	0.836884	3.71424	1.17004	1.27106	1.28073	0.356971	0.967658
Q8DVW8	Ribonuclease M5 OS	SMU_342	308	SMU.342	1182.3	1413.7	1087.4	1620.4	2153	1508.7	1.37055	1.14621	1.49016	1.82103	1.52295	1.97995	1.27607	1.0672	1.38744	1.45128	0.537331	0.0980137
Q8DVW9	Putative deoxyribonuclease OS	yabD	307	SMU.341	1766.4	1424.5	1700.3	1614.2	1365.7	1669.8	0.913836	1.13317	0.949362	0.773154	0.958722	0.803211	0.945312	1.1722	0.982062	0.959003	-0.0603921	0.59738
Q8DVX2	Putative RNA-binding protein, Jag family OS	jag	304	SMU.338	6637.5	6996	7435.7	6228.8	6254.4	10788.7	0.938426	0.890337	0.837688	0.942282	0.893997	0.841131	1.62542	1.54212	1.45093	1.10693	0.146559	0.677408
Q8DVX3	Membrane protein insertase YidC 1 OS	SMU_337	303	SMU.337	1364.8	2773.3	1739.5	1615.3	3282.5	3076	1.18354	0.582447	0.9286	2.40511	1.18361	1.88704	2.25381	1.10915	1.76832	1.47796	0.563606	0.360236
Q8DVX4	Ribonuclease P protein component OS	rnpA	302	SMU.336	540.5	629.4	645.4	617.8	622	583.1	1.14302	0.98157	0.957236	1.15079	0.988243	0.963743	1.07882	0.926438	0.903471	1.01037	0.0148819	0.947392
Q8DVX5	Argininosuccinate lyase OS	argH	301	SMU.335	3006.3	2582.1	4115.8	2036.9	2066	2351.1	0.677544	0.788854	0.494898	0.687223	0.800124	0.501968	0.782058	0.910538	0.571238	0.690494	-0.5343	0.13557
Q8DVX6	Uncharacterized protein OS	SMU_333 PE	299	SMU.333	7186	9551	5380.7	7473.9	9635.3	6160.6	1.04006	0.782525	1.38902	1.34084	1.00883	1.79071	0.857306	0.645021	1.14494	1.11103	0.151897	0.819824
Q8DVX8	Putative transcriptional regulator OS	SMU_331 PE	297	SMU.331	3488.2	2566.4	3230.5	5480.2	4843.5	5065.3	1.57107	2.13536	1.69639	1.38854	1.88727	1.4993	1.45212	1.9737	1.56796	1.68575	0.753388	0.00538828
Q8DVX9	Glutamate--tRNA ligase OS	gltX	296	SMU.330	12944.1	13022.4	14417.5	9413.8	9256.3	10811.4	0.727266	0.722893	0.652943	0.715098	0.710798	0.642018	0.835238	0.830216	0.74988	0.731817	-0.450446	0.00617798
Q8DVY0	Uncharacterized protein OS	SMU_329 PE	295	SMU.329	2686.8	1876.4	3445.8	1690.5	1517.4	1048.7	0.629187	0.900927	0.490597	0.564761	0.808676	0.440362	0.390316	0.558889	0.304342	0.56534	-0.82281	0.0940163
Q8DVY1	Putative carbonic anhydrase OS	SMU_328 PE	294	SMU.328	2740.1	2180.1	3225.4	2768.5	2275.4	834.1	1.01036	1.2699	0.858343	0.830408	1.04371	0.705463	0.304405	0.382597	0.258604	0.740421	-0.433581	0.331377
Q8DVY2	DNA repair protein RadA OS	radA	293	SMU.327	2130	2462.8	1602.9	3037.6	4092.3	2692.4	1.4261	1.23339	1.89507	1.92127	1.66165	2.55306	1.26404	1.09323	1.67971	1.63639	0.710516	0.0835467
Q8DVY3	Deoxyuridine 5'-triphosphate nucleotidohydrolase OS	dutA	291	SMU.325	1006.7	1286.5	1366.2	1132.4	1337	1614.7	1.12486	0.880218	0.828868	1.3281	1.03925	0.978627	1.60395	1.25511	1.18189	1.13565	0.183524	0.471668
Q8DVY5	5-formyltetrahydrofolate cyclo-ligase OS	SMU_320 PE	287	SMU.320	1740.9	1966.5	2119.4	1434.6	1353.1	2002	0.824057	0.729519	0.67689	0.777242	0.688075	0.638435	1.14998	1.01805	0.944607	0.827429	-0.273293	0.230647
Q8DVY6	N-acetyldiaminopimelate deacetylase OS	hipO	286	SMU.318	3216.9	2505.7	2578.8	2769.8	2466.3	2216.3	0.861015	1.1054	1.07407	0.76667	0.984276	0.956375	0.688955	0.884503	0.859431	0.908966	-0.137702	0.370273
Q8DVY7	2,3,4,5-tetrahydropyridine-2,6-dicarboxylate N-acetyltransferase OS	dapH	285	SMU.317	5326.3	3035	3917.3	4437	2753.4	3033	0.833036	1.46194	1.13267	0.516944	0.907216	0.702882	0.569438	0.999341	0.774258	0.877525	-0.188487	0.466223
Q8DVY9	tRNA-specific adenosine deaminase OS	tadA PE	275	SMU.304	718.2	436.7	499.5	1497.2	815	621.6	2.08466	3.42844	2.9974	1.13478	1.86627	1.63163	0.865497	1.4234	1.24444	1.85295	0.889821	0.245005
Q8DVZ0	Uncharacterized protein OS	SMU_303 PE	274	SMU.303	2690.5	2422.7	3556.7	5360.4	6697.6	4464.6	1.99234	2.21257	1.50713	2.48935	2.76452	1.88309	1.65939	1.84282	1.25526	1.95628	0.96811	0.0369355
Q8DVZ1	Uncharacterized protein OS	SMU_302 PE	273	SMU.302	434.1	202.2	700.3	386.5	247	754.2	0.890348	1.91147	0.551906	0.568993	1.22156	0.352706	1.73739	3.72997	1.07697	1.33792	0.419996	0.938907
Q8DVZ3	Queuine tRNA-ribosyltransferase OS	tgt PE	271	SMU.300	1388.9	2007.5	2234.8	1212.9	1803	1894.5	0.873281	0.604184	0.542733	1.29815	0.898132	0.806784	1.36403	0.943711	0.847727	0.908748	-0.138048	0.509049
Q8DVZ4	Uncharacterized protein OS	SMU_298 PE	269	SMU.298	1664.5	1285.8	573.8	2890	1946.9	830.2	1.73626	2.24763	5.0366	1.16966	1.51415	3.39299	0.498768	0.645668	1.44685	1.9654	0.974821	0.366562
Q8DVZ5	DNA polymerase I OS	polI	268	SMU.297	11052	10426	9172.1	10910.8	10351.8	8108.1	0.987224	1.0465	1.18956	0.936645	0.992883	1.12862	0.733632	0.777681	0.883996	0.964082	-0.0527715	0.700561
Q8DVZ6	Uncharacterized protein OS	SMU_296 PE	267	SMU.296	1557.3	661.3	1024	3251.8	1692.7	1719.3	2.0881	4.91728	3.17559	1.08695	2.55966	1.65303	1.10403	2.59988	1.679	2.31817	1.21298	0.144004
Q8DW01	Transketolase OS	tkt PE	262	SMU.291	13033.8	10934.8	11118.9	13435.1	11668.3	9148.4	1.03079	1.22866	1.20831	0.895234	1.06708	1.04941	0.701898	0.836632	0.822779	0.98231	-0.0257497	0.856065
Q8DW02	Uncharacterized protein OS	SMU_290 PE	261	SMU.290	3856.4	4422.6	3594	8872.1	8904.4	10382.3	2.30062	2.00608	2.46859	2.30899	2.01339	2.47757	2.69223	2.34756	2.88879	2.38931	1.2566	0.00257244
Q8DW03	Putative transcriptional regulator OS	SMU_289 PE	260	SMU.289	1781.5	2358.6	2678.6	2371.2	3748	3761.7	1.33101	1.00534	0.885239	2.10385	1.58908	1.39924	2.11154	1.59489	1.40435	1.49161	0.576875	0.14512
Q8DW04	Putative ComB, accessory factor for ComA OS	comB	259	SMU.287	2328.9	4960.6	2833.2	3895.2	5092	3122.3	1.67255	0.785228	1.37484	2.18644	1.02649	1.79726	1.34068	0.62942	1.10204	1.32388	0.404775	0.543575
Q8DW05	Putative ABC transporter, ATP-binding protein ComA OS	comA	258	SMU.286	7369.6	9122.8	8215.1	8086.8	11953	14821.3	1.09732	0.886438	0.984382	1.62193	1.31023	1.455	2.01114	1.62464	1.80415	1.42169	0.507611	0.220249
Q8DW07	Uncharacterized protein OS	SMU_284 PE	256	SMU.284	171.8	1195	610.8	86.3	635	808.1	0.502328	0.0722176	0.14129	3.69616	0.531381	1.03962	4.70373	0.676234	1.32302	1.40955	0.495237	0.707037
Q8DW14	Adenylosuccinate synthetase OS	purA	243	SMU.268	5174.1	6037.3	6817.2	12322.9	12484.1	12719.9	2.38165	2.04113	1.80762	2.41281	2.06783	1.83127	2.45838	2.10689	1.86585	2.10816	1.07598	0.00357307
Q8DW15	Glutathione biosynthesis bifunctional protein GshAB OS	gshAB	242	SMU.267c	5238.2	6302.1	7620.7	6860	7819.3	6709.2	1.30961	1.08853	0.90018	1.49275	1.24075	1.02606	1.28082	1.0646	0.880392	1.14263	0.192359	0.407954
Q8DW21	Uncharacterized protein OS	SMU_260 PE	236	SMU.260	3062	6935.2	3854.5	905.6	1410.6	1857.7	0.295754	0.13058	0.234946	0.460679	0.203397	0.365962	0.606695	0.267865	0.481956	0.338648	-1.56214	0.105181
Q8DW22	Putative oligopeptide ABC transporter, ATP-binding protein OppD OS	oppD	234	SMU.258	2534.9	3087.1	3420.2	2838.9	3563.8	5211.9	1.11993	0.919601	0.830039	1.40589	1.15442	1.04199	2.05606	1.68828	1.52386	1.30445	0.383443	0.348429
Q8DW23	Putative transmembrane protein, permease OppC OS	oppC	233	SMU.257	2657	3254.5	2477.6	3698.9	4642.9	5611.8	1.39213	1.13655	1.49294	1.74742	1.42661	1.87395	2.11208	1.72432	2.26501	1.68567	0.753321	0.061666
Q8DW24	Putative oligopeptide transport system, permease protein OppB OS	oppB	232	SMU.256	400.8	654.8	242.2	584	754.8	575.9	1.45709	0.891875	2.41123	1.88323	1.15272	3.11643	1.43688	0.879505	2.37779	1.73408	0.794173	0.224596
Q8DW25	Putative oligopeptide ABC transporter, substrate-binding protein OppA OS	oppA	231	SMU.255	10609.1	14045.6	8311.2	7020.1	8530.9	8706.9	0.661706	0.499808	0.844655	0.804112	0.607372	1.02643	0.820701	0.619902	1.04761	0.770256	-0.376591	0.217575
Q8DW26	Putative D-alanyl-D-alanine carboxypeptidase penicillin-binding protein OS	dacA	230	SMU.253	2255.6	3049.6	2004.1	1546.6	2135	1603.4	0.685671	0.507148	0.771718	0.946533	0.700092	1.06532	0.710853	0.525774	0.80006	0.745907	-0.422932	0.1556
Q8DW27	Uncharacterized protein OS	SMU_252 PE	229	SMU.252	1830.4	2040.2	2244.2	5560.9	7534.5	8793.1	3.03808	2.72566	2.4779	4.11631	3.69302	3.35732	4.80392	4.30992	3.91814	3.60448	1.84979	0.0288905
Q8DW28	Uncharacterized protein OS	SMU_251 PE	228	SMU.251	6333.2	5507.9	6100.3	7970.7	6121.5	5522.3	1.25856	1.44714	1.30661	0.966573	1.1114	1.00348	0.87196	1.00261	0.905251	1.09706	0.133649	0.535313
Q8DW29	Putative nitrogen fixation-like protein, NifU OS	nifU	227	SMU.250	2015	2107.5	2804	1709	1546.8	2127.7	0.848139	0.810913	0.609486	0.767643	0.73395	0.551641	1.05593	1.00958	0.758809	0.794011	-0.33277	0.173736
Q8DW30	Cysteine desulfurase OS	nifS	226	SMU.249	3661	4933.3	5536.3	2837.6	3557.5	3520.8	0.775089	0.575193	0.512544	0.971729	0.72112	0.642577	0.961704	0.71368	0.635948	0.723287	-0.467359	0.111027
Q8DW31	Putative ABC transporter, membrane protein OS	SMU_248 PE	225	SMU.248	9571.7	11253.6	11090.8	8771.9	7437.7	7348.2	0.916441	0.779475	0.790917	0.777051	0.660917	0.670619	0.767701	0.652964	0.662549	0.742071	-0.430372	0.0176313
Q8DW32	Putative ABC transporter, ATP-binding protein OS	yurY	224	SMU.247	7278.1	9041.1	7926.5	4069.3	3522.4	4025	0.559116	0.450089	0.513379	0.483972	0.389599	0.444383	0.553029	0.445189	0.50779	0.48295	-1.05006	0.00875657
Q8DW33	Adapter protein MecA OS	mecA	222	SMU.245	3978	3592.4	4758.1	5007.2	4408	6315.8	1.25872	1.39383	1.05235	1.10809	1.22703	0.92642	1.58768	1.7581	1.32738	1.29329	0.371047	0.175472
Q8DW34	Uncharacterized protein OS	SMU_243 PE	220	SMU.243	2665.2	2199.4	2244.8	3298.1	3507.7	3872.7	1.23747	1.49955	1.46922	1.31611	1.59484	1.56259	1.45306	1.7608	1.72519	1.5132	0.597605	0.00630196
Q8DW35	Putative amino acid ABC transporter, permease protein, glutamine transport system OS	SMU_242c PE	219	SMU.242c	5798	5358.6	4350.8	5011.8	5883.5	5004.8	0.864402	0.935282	1.15193	1.01475	1.09795	1.35228	0.863194	0.933975	1.15032	1.04045	0.0572118	0.814629
Q8DW36	Putative ABC transporter, ATP-binding protein amino acid transport system OS	SMU_241c PE	218	SMU.241c	2636.9	2886.2	3333.8	2300.7	3035.1	3144.8	0.872502	0.797138	0.690113	1.15101	1.05159	0.910403	1.19261	1.0896	0.943308	0.966475	-0.0491955	0.727762
Q8DW38	Putative ABC transporter, ATP-binding protein OS	SMU_238c PE	216	SMU.238c	2823.7	3141.7	1801.6	1375.2	1314.1	963.3	0.487021	0.437725	0.763321	0.465382	0.418277	0.729407	0.341148	0.306617	0.534691	0.498177	-1.00527	0.0656377
Q8DW39	Putative integral membrane protein OS	drrB	215	SMU.237c	1886.7	4319.6	3169.7	673.9	1942.3	1561.2	0.357185	0.15601	0.212607	1.02947	0.449648	0.612771	0.827477	0.361422	0.492539	0.499903	-1.00028	0.116247
Q8DW40	Putative transcriptional regulator OS	ycdC	214	SMU.236c	500.6	146.8	204.5	488.3	90.3	168.7	0.975429	3.32629	2.38778	0.180384	0.615123	0.441565	0.336996	1.14918	0.824939	1.13752	0.185893	0.84194
Q8DW41	Uncharacterized protein OS	SMU_235 PE	213	SMU.235	7107.1	6385.3	4720	9589	9722.5	8023.1	1.34921	1.50173	2.03157	1.368	1.52264	2.05985	1.12889	1.2565	1.69981	1.54647	0.628975	0.029899
Q8DW42	L-threonine dehydratase OS	ilvA	212	SMU.234	6109.2	6282.9	5429	9393	8119.6	8987.9	1.53752	1.49501	1.73015	1.32908	1.29233	1.4956	1.47121	1.43053	1.65554	1.493	0.57821	0.00467471
Q8DW43	Ketol-acid reductoisomerase (NADP(+)) OS	ilvC	211	SMU.233	23973.5	25408.2	20789.6	5770.8	5794.3	7228.7	0.240716	0.227124	0.277581	0.241696	0.228048	0.278711	0.301529	0.284503	0.347708	0.269735	-1.89039	0.00297927
Q8DW44	Acetolactate synthase, small subunit OS	ilvH	210	SMU.232	3922.2	5646	3988.9	1073.5	1695.2	2472.7	0.273698	0.190135	0.269122	0.432206	0.300248	0.424979	0.630437	0.437956	0.619895	0.397631	-1.3305	0.0196039
Q8DW45	Acetolactate synthase OS	ilvB	209	SMU.231	9121.5	10507.2	8367	3255.3	2503.4	4246.7	0.356882	0.309816	0.389064	0.27445	0.238256	0.299199	0.46557	0.40417	0.507553	0.360551	-1.47172	0.00206019
Q8DW46	Uncharacterized protein OS	SMU_229 PE	208	SMU.229	8454	6807.3	7381.2	18228.1	16253.6	15861.3	2.15615	2.67773	2.46953	1.92259	2.38767	2.20203	1.87619	2.33004	2.14888	2.2412	1.16427	0.000948583
Q8DW47	Putative alkaline-shock protein-like protein OS	SMU_228 PE	207	SMU.228	626.2	1005.2	650.8	872.1	1200.6	661	1.39269	0.867589	1.34004	1.91728	1.19439	1.84481	1.05557	0.657581	1.01567	1.25396	0.326489	0.494102
Q8DW48	Uncharacterized protein OS	SMU_227c PE	206	SMU.227c	1573.3	1890.3	1569.2	1713.6	2518.7	2308.8	1.08918	0.906523	1.09202	1.6009	1.33243	1.60509	1.46749	1.22139	1.47132	1.30959	0.38912	0.160767
Q8DW55	Uncharacterized protein OS	SMU_220c PE	199	SMU.220c	2354.9	2389	1831.3	1828.7	1561.2	2095.4	0.776551	0.765467	0.99858	0.662958	0.653495	0.852509	0.889804	0.877103	1.14421	0.846743	-0.240005	0.202371
Q8DW57	Putative transcriptional regulator OS	SMU_218 PE	197	SMU.218	1676.5	1105.5	1690.7	1179.3	775.7	923.3	0.70343	1.06676	0.697522	0.46269	0.701673	0.458804	0.550731	0.835188	0.546105	0.669211	-0.579467	0.091873
Q8DW58	Uncharacterized protein OS	SMU_217c PE	196	SMU.217c	961.4	607.8	832.8	436.5	212.3	628.8	0.454025	0.718164	0.524135	0.220824	0.349293	0.254923	0.654046	1.03455	0.755043	0.551667	-0.85813	0.0789122
Q8DW65	Uncharacterized protein OS	SMU_210c PE	189	SMU.210c	688.3	1364.3	1425.8	257.8	689.5	723.6	0.374546	0.188961	0.180811	1.00174	0.505387	0.483588	1.05129	0.530382	0.507505	0.536023	-0.899632	0.110018
Q8DW66	Uncharacterized protein OS	SMU_209c PE	188	SMU.209c	1692	1994.9	2652.8	748.3	938.5	1649.8	0.442258	0.375107	0.282079	0.554669	0.47045	0.353777	0.975059	0.827009	0.621909	0.544702	-0.876461	0.0642573
Q8DW70	Uncharacterized protein OS	SMU_205c PE	184	SMU.205c	333.9	605.8	654.3	287.3	365.4	320.8	0.860437	0.474249	0.439095	1.09434	0.603169	0.558459	0.960767	0.529548	0.490295	0.667818	-0.582474	0.168399
Q8DW73	Putative transposon protein OS	SMU_201c PE	181	SMU.201c	338	463.7	370.1	234.4	448.7	263.6	0.693491	0.505499	0.633342	1.32751	0.967651	1.21238	0.779882	0.568471	0.71224	0.822274	-0.282309	0.398434
Q8DW76	Putative conjugative transposon protein OS	tpn	178	SMU3198c	1474.3	668.4	890.2	1073.2	686.2	702.1	0.727939	1.60563	1.20557	0.465441	1.02663	0.770838	0.476226	1.05042	0.788699	0.901932	-0.148909	0.533172
Q8DW79	Similar to ORF5 of bacteriophage SSP1	SMU_195c PE	175	SMU.195c	469.8	651	495.6	285.7	409.3	323.3	0.608131	0.438863	0.576473	0.871222	0.628725	0.825868	0.688165	0.496621	0.652341	0.642934	-0.637257	0.0505607
Q8DW83	tRNA-dihydrouridine synthase OS	SMU_187c PE	169	SMU.187c	2825.1	2677	2542.7	3209.6	2103.5	2363.6	1.1361	1.19895	1.26228	0.744575	0.785768	0.82727	0.836643	0.882929	0.929563	0.956009	-0.0649035	0.752001
Q8DW86	Putative ABC transporter, ATP-binding protein possible iron and/or manganese ABC transport system OS	sloA	164	SMU.182	2319.8	3516.8	1458.2	1866.7	4013.1	2731.9	0.804681	0.530795	1.28014	1.72993	1.14112	2.75209	1.17764	0.776814	1.87347	1.34074	0.423034	0.637867
Q8DW87	Putative mevalonate kinase OS	sloB	165	SMU.183	364	141.5	676.3	399.3	108.6	675.5	1.09698	2.82191	0.590418	0.298352	0.767491	0.16058	1.85577	4.77385	0.998817	1.48491	0.570373	0.998226
Q8DW88	Putative oxidoreductase possible fumarate reductase OS	SMU_180 PE	162	SMU.180	6815	6219.8	10050.4	15596.8	14871.6	15483.3	2.2886	2.5076	1.55186	2.18219	2.39101	1.4797	2.27194	2.48936	1.54057	2.07809	1.05526	0.0204826
Q8DW89	Uncharacterized protein OS	SMU_179 PE	161	SMU.179	1891.7	1534.9	2757.8	4112.8	4208.9	4556.1	2.17413	2.67952	1.49133	2.22493	2.74213	1.52618	2.40847	2.96834	1.65208	2.20746	1.14239	0.0161578
Q8DW90	Uncharacterized protein OS	SMU_178 PE	160	SMU.178	1298.3	993.8	960.7	1322	1412.8	1009.1	1.01825	1.33025	1.37608	1.08819	1.42161	1.47059	0.777247	1.0154	1.05038	1.172	0.228973	0.372338
Q8DW94	Uncharacterized protein OS	SMU_174c PE	156	SMU.174c	877.1	1120.7	1369.1	383.6	510	760	0.43735	0.342286	0.280184	0.581462	0.455073	0.372507	0.866492	0.678148	0.555109	0.507623	-0.978169	0.0366412
Q8DW95	Putative ppGpp-regulated growth inhibitor OS	SMU_173 PE	155	SMU.173	1356.3	1351.9	1212.5	884.2	769.7	815.6	0.651921	0.654042	0.729237	0.5675	0.569347	0.634804	0.601342	0.603299	0.67266	0.631572	-0.66298	0.00175329
Q8DW97	30S ribosomal protein S9 OS	SMU_170	153	SMU.170	5055.6	5130.1	3790.3	3293.7	3379.9	3395.5	0.651495	0.642034	0.868981	0.668546	0.658837	0.891724	0.671631	0.661878	0.895839	0.734552	-0.445064	0.0949262
Q8DW98	50S ribosomal protein L13 OS	SMU_169	152	SMU.169	3312.2	4673.1	4582.2	2375.6	3042.6	3918.4	0.717227	0.508356	0.518441	0.918604	0.651088	0.664004	1.18302	0.838501	0.855135	0.761597	-0.392899	0.160762
Q8DWA0	Uncharacterized protein OS	SMU_167 PE	150	SMU.167	1316.6	776.9	436.9	77.6	49.2	61.2	0.0589397	0.0998842	0.177615	0.037369	0.0633286	0.112612	0.0464834	0.0787746	0.140078	0.0905649	-3.4649	0.0927027
Q8DWA2	Uncharacterized protein OS	SMU_165 PE	148	SMU.165	982.1	981	1437.3	803.5	647.4	950.7	0.818145	0.819062	0.559034	0.6592	0.659939	0.450428	0.968028	0.969113	0.661449	0.729377	-0.455262	0.148138
Q8DWA6	Putative transcriptional regulator OS	SMU_161 PE	144	SMU.161	859.3	772.5	692.3	738.8	712.1	725.3	0.85977	0.956375	1.06717	0.828698	0.921812	1.0286	0.844059	0.9389	1.04767	0.943672	-0.0836425	0.414544
Q8DWA8	Mini-ribonuclease 3 OS	mrnC	142	SMU.159	478.8	207.3	655.9	434.8	216.7	1037.5	0.908104	2.09744	0.662906	0.45259	1.04534	0.330386	2.16688	5.00482	1.5818	1.58336	0.662992	0.704913
Q8DWA9	Cysteine--tRNA ligase OS	cysS	141	SMU.158	157	209.8	591.6	198.5	248.2	704	1.26433	0.946139	0.335531	1.58089	1.18303	0.41954	4.48408	3.35558	1.18999	1.6399	0.713609	0.777043
Q8DWB0	Serine acetyltransferase OS	cysE	140	SMU.157	4627.7	6112.5	6055.3	3956	4739.7	4843.4	0.854852	0.647198	0.653312	1.0242	0.775411	0.782736	1.04661	0.792376	0.799861	0.819618	-0.286977	0.142577
Q8DWB1	Uncharacterized protein OS	SMU_156 PE	139	SMU.156	2108.5	972.6	1438.4	1580.7	679.1	1069.4	0.74968	1.62523	1.09893	0.322077	0.698232	0.472122	0.507185	1.09953	0.743465	0.812939	-0.298782	0.401436
Q8DWB2	Polyribonucleotide nucleotidyltransferase OS	pnpA	138	SMU.155	4359.3	6055.1	3314.1	3006	3420.8	3031.6	0.68956	0.496441	0.907034	0.784713	0.564945	1.0322	0.695433	0.500669	0.914758	0.73175	-0.450578	0.21415
Q8DWB3	30S ribosomal protein S15 OS	SMU_154	137	SMU.154	15956.5	18363	17977.5	12724.6	14323.4	15374.9	0.797456	0.692948	0.707807	0.897653	0.780014	0.79674	0.963551	0.837276	0.85523	0.814297	-0.296373	0.0373995
Q8DWB9	Aldehyde-alcohol dehydrogenase OS	adhE	131	SMU.148	2151.9	1094.4	2056.5	1414.1	738.5	2186.9	0.65714	1.29212	0.687625	0.343185	0.674799	0.359105	1.01626	1.99826	1.06341	0.899102	-0.153444	0.583914
Q8DWC2	Peptide deformylase OS	SMU_143c	128	SMU.143c	10903.6	9256	8938.8	66771.1	65964	66118.8	6.12377	7.21382	7.46981	6.04975	7.12662	7.37951	6.06394	7.14334	7.39683	6.88527	2.78351	1.2461e-05
Q8DWC5	Uncharacterized protein OS	SMU_139	125	SMU.139	6232.3	8456.6	5258.7	3380.7	4234.5	2816	0.542448	0.399771	0.642878	0.679444	0.500733	0.805237	0.45184	0.332994	0.535494	0.543426	-0.879843	0.0615162
Q8DWC7	Malolactic enzyme OS	mleS	123	SMU.137	780.2	683.1	981.1	1414.2	1156	1098.4	1.81261	2.07027	1.44144	1.48167	1.69229	1.17827	1.40784	1.60796	1.11956	1.53466	0.617917	0.0360896
Q8DWC8	Putative transcriptional regulator OS	SMU_136c	122	SMU.136c	5957.8	7192	5832.1	3531.3	4092.3	2584.3	0.592719	0.491004	0.605494	0.686881	0.569007	0.701685	0.433767	0.35933	0.443117	0.542556	-0.882156	0.00909044
Q8DWC9	Putative transcriptional regulator OS	mleR	121	SMU.135	1013.9	536.1	749.7	1124.9	568.7	870.6	1.10948	2.0983	1.50047	0.560903	1.06081	0.75857	0.858665	1.62395	1.16126	1.19249	0.253977	0.699279
Q8DWD0	Putative transcriptional regulator (TetR/AcrR family) OS	SMU_134	120	SMU.134	3227.9	1269	1478.2	4465.2	1984.7	2187.6	1.38331	3.51868	3.0207	0.614858	1.56399	1.34265	0.677716	1.72388	1.47991	1.70285	0.767955	0.431464
Q8DWD1	Putative MDR permease transmembrane efflux protein OS	SMU_133c	119	SMU.133c	493.3	392.9	322.5	395.5	552.5	442.9	0.801743	1.00662	1.22636	1.12001	1.40621	1.71318	0.897831	1.12726	1.37333	1.18584	0.245906	0.422159
Q8DWD2	Putative hippurate amidohydrolase OS	SMU_132	118	SMU.132	3162.4	1476.3	1816.3	807.8	400.7	923.9	0.255439	0.547179	0.44475	0.126708	0.271422	0.220613	0.292152	0.625821	0.508671	0.365862	-1.45063	0.0966852
Q8DWD3	Lipoate--protein ligase OS	lplA	117	SMU.131	3514.5	3259.6	1251.1	2631.1	2839.8	915.1	0.748641	0.807185	2.10303	0.808024	0.871211	2.26984	0.260378	0.28074	0.731436	0.986721	-0.019286	0.593088
Q8DWD4	Dihydrolipoyl dehydrogenase OS	adhD	116	SMU.130	7925.6	13850.7	10627.6	3371.6	4884.8	2386.1	0.425406	0.243425	0.317249	0.616332	0.352675	0.459633	0.301062	0.172273	0.224519	0.345842	-1.53182	0.0361805
Q8DWD5	Dihydrolipoamide acetyltransferase component of pyruvate dehydrogenase complex OS	adhC	115	SMU.129	17240.4	21596.2	21959.4	4814.8	4702.6	4228.8	0.279274	0.222947	0.219259	0.272766	0.217751	0.21415	0.245284	0.195812	0.192574	0.228869	-2.12741	0.00850181
Q8DWD6	Putative acetoin dehydrogenase (TPP-dependent), E1 component beta subunit OS	adhB	114	SMU.128	10062.1	16418.4	10802.1	2959.8	3978.4	1940	0.294153	0.180273	0.274002	0.395385	0.242314	0.368299	0.192803	0.11816	0.179595	0.249443	-2.00322	0.0336121
Q8DWD7	Putative acetoin dehydrogenase (TPP-dependent), E1 component alpha subunit OS	adhA	113	SMU.127	5675.8	11841.8	7845.6	1748.2	2683.1	1945.7	0.308009	0.14763	0.222826	0.472726	0.226579	0.341988	0.342806	0.164308	0.247999	0.274986	-1.86257	0.0692946
Q8DWD8	Uncharacterized protein OS	SMU_125	112	SMU.125	11229.3	15965.9	10459.8	2717.8	3081.4	2374.7	0.242028	0.170225	0.259833	0.274407	0.192999	0.294595	0.211474	0.148736	0.227031	0.224592	-2.15462	0.0279219
Q8DWD9	Putative transcriptional regulator (MarR family) OS	SMU_124	111	SMU.124	2546.3	2362.2	1136.7	2417	1812.1	1380.6	0.94922	1.0232	2.12633	0.71166	0.767124	1.59418	0.542198	0.584455	1.21457	1.05699	0.0799651	0.801217
Q8DWE0	DNA polymerase III PolC-type OS	polC	110	SMU.123	1122.8	1058.6	76.3	867.4	829.7	86.2	0.772533	0.819384	11.3683	0.738956	0.783771	10.8742	0.0767724	0.0814283	1.12975	2.96056	1.56587	0.729204
Q8DWE1	50S ribosomal protein L28 OS	SMU_120	108	SMU.120	13063.1	12681.5	16446.4	19958.4	19682.3	16327.2	1.52785	1.57382	1.21354	1.50671	1.55205	1.19675	1.24987	1.28748	0.992752	1.34454	0.427109	0.0515388
Q8DWE2	S-(hydroxymethyl)glutathione dehydrogenase OS	adh	107	SMU.119	4854.9	6299.5	4551	2918	3890.7	3577.9	0.601042	0.463211	0.641178	0.801397	0.61762	0.854911	0.736967	0.567966	0.786179	0.674497	-0.568117	0.0612211
Q8DWE3	S-formylglutathione hydrolase OS	SMU_118c	106	SMU.118c	1752.6	1685.3	1925.8	2614.9	2668.8	2816.8	1.49201	1.55159	1.35783	1.52277	1.58358	1.38581	1.60721	1.67139	1.46266	1.51498	0.599303	0.000714994
Q8DWE6	Constitutive fructose permease OS	fruD	103	SMU.115	1528.5	1195.8	1689.7	1505.8	1496.9	1586.4	0.985149	1.25924	0.891164	0.979326	1.2518	0.885897	1.03788	1.32664	0.938865	1.06177	0.0864763	0.729269
Q8DWE7	Constitutive fructose permease OS	fruC	102	SMU.114	672.8	284.3	698.9	2274.6	1646.5	1623.4	3.3808	8.0007	3.25454	2.44724	5.79142	2.35584	2.4129	5.71017	2.32279	3.96404	1.98697	0.010658
Q8DWE8	Tagatose-6-phosphate kinase OS	fruP	101	SMU.113	176.4	567.3	626.3	1454.9	4468.4	3838.9	8.24773	2.5646	2.32301	25.3311	7.87661	7.1346	21.7625	6.76697	6.12949	9.79295	3.29174	0.0895946
Q8DWF4	Putative transcriptional regulator repressor of sugar transport operon OS	lacI	94	SMU.105	705.9	405.7	130	2404.9	1900.3	917.5	3.40686	5.92778	18.4992	2.69202	4.684	14.6177	1.29976	2.26152	7.05769	6.71628	2.74766	0.0787292
Q8DWF5	Putative alpha-glucosidase glycosyl hydrolase OS	yicI	93	SMU.104	2585.2	1735.6	2067.5	1514.4	1186.6	1403.2	0.585796	0.872551	0.732479	0.458997	0.683683	0.57393	0.542782	0.808481	0.678694	0.65971	-0.600095	0.0761516
Q8DWF7	Putative PTS system, IID component OS	sorB	91	SMU.102	3447.3	4418.6	2987.1	2590.9	3152	2644.9	0.751574	0.586362	0.867363	0.914339	0.713348	1.0552	0.767238	0.598583	0.885441	0.793272	-0.334112	0.181106
Q8DWF8	Putative sorbose PTS system, IIC component OS	sorC	90	SMU.101	762.6	1543.8	746.6	693.3	820	1257.3	0.909127	0.449087	0.92861	1.07527	0.531157	1.09831	1.6487	0.814419	1.68403	1.01541	0.0220665	0.781403
Q8DWF9	Putative sorbose PTS system, IIB component OS	sorD	89	SMU.100	688.7	479.5	235.7	683.1	264.6	489.1	0.991869	1.42461	2.89818	0.384202	0.551825	1.12261	0.710179	1.02002	2.0751	1.24207	0.312741	0.953898
Q8DWG0	Fructose-1,6-biphosphate aldolase OS	fbaA	88	SMU.99	2105	2365.9	1345.2	2747.7	1790.6	2242.4	1.30532	1.16138	2.0426	0.850641	0.756837	1.3311	1.06527	0.9478	1.66696	1.23643	0.306186	0.479657
Q8DWG1	CTP synthase OS	pyrG	87	SMU.97	14590.4	11978.3	11780.3	16218.6	14713.4	13401.4	1.11159	1.354	1.37676	1.00843	1.22834	1.24898	0.918508	1.11881	1.13761	1.167	0.222808	0.177482
Q8DWG2	Probable DNA-directed RNA polymerase subunit delta OS	rpoE	86	SMU.96	4461.9	4152.9	3969	4565	3972	4458.9	1.02311	1.09923	1.15016	0.890204	0.95644	1.00076	0.999328	1.07368	1.12343	1.03515	0.049839	0.587903
Q8DWG6	Putative nitrite transporter OS	SMU_89c PE	81	SMU.89c	3483.8	2308.3	3933	2433.4	1273.4	3193.7	0.69849	1.0542	0.618713	0.36552	0.551661	0.323773	0.916729	1.38357	0.812026	0.747187	-0.420459	0.272991
Q8DWG7	Uncharacterized protein OS	MscS	80	SMU.88c	73.9	111.1	30.6	296.9	430.8	301.5	4.01759	2.67237	9.70261	5.8295	3.87759	14.0784	4.07984	2.71377	9.85294	6.31385	2.65852	0.0116462
Q8DWG8	UPF0340 protein SMU_87 OS	SMU_87	79	SMU_87	1115.3	658.6	1075.8	994.9	1754.4	2064.5	0.892047	1.51063	0.9248	1.57303	2.66383	1.63079	1.85107	3.13468	1.91904	1.78888	0.839056	0.164118
Q8DWH0	Putative phosphomethylpyrimidine kinase OS	thiD PE	77	SMU.85	2047.2	1475.3	1614.9	2003.4	1087.4	1600.8	0.978605	1.35796	1.24057	0.531165	0.73707	0.673354	0.781946	1.08507	0.991269	0.930779	-0.10349	0.666532
Q8DWH1	tRNA pseudouridine synthase A OS	truA PE	76	SMU.84	3195.1	3462.9	3198.9	3671.9	3580.9	3546.8	1.14923	1.06035	1.14786	1.12075	1.03408	1.11942	1.11007	1.02423	1.10876	1.09719	0.133818	0.0548103
Q8DWH2	Chaperone protein DnaJ OS	dnaJ	75	SMU.83	280.5	818.9	1008.9	151.9	493.9	901.9	0.541533	0.185493	0.15056	1.76078	0.603126	0.489543	3.21533	1.10136	0.893944	0.993519	-0.00938096	0.57625
Q8DWH4	Putative N-acetyl-muramidase OS	SMU_76 PE	69	SMU.76	6948.2	6148.5	8662.1	7198.8	5366.4	6987.5	1.03607	1.17082	0.831069	0.772344	0.872798	0.619526	1.00566	1.13646	0.806675	0.916824	-0.125284	0.480423
Q8DWH5	Putative D-alanyl-D-alanine carboxypeptidase OS	SMU_75 PE	68	SMU.75	733.8	656	501	1650	1477.7	1026.7	2.24857	2.51524	3.29341	2.01376	2.25259	2.9495	1.39916	1.56509	2.0493	2.25407	1.17253	0.0425295
Q8DWH6	Uncharacterized protein OS	SMU_74 PE	67	SMU.74	3866.7	3076.3	5015.3	4005.4	3597.4	4542.9	1.03587	1.30202	0.798636	0.930354	1.16939	0.717285	1.17488	1.47674	0.905808	1.05678	0.0796696	0.927014
Q8DWH7	UPF0210 protein SMU_73 OS	SMU_73 PE	66	SMU.73	3007.8	1919.5	2490.1	2907.9	1878.7	1611.3	0.966786	1.51493	1.16778	0.624609	0.978744	0.754468	0.535707	0.839437	0.647082	0.892172	-0.164607	0.539598
Q8DWH8	UPF0237 protein SMU_72 OS	SMU_72 PE	65	SMU.72	3326.5	2683.8	4217.6	3126.8	2927.7	3013.3	0.939967	1.16506	0.741369	0.880114	1.09088	0.694163	0.905847	1.12277	0.714458	0.917182	-0.124721	0.476821
Q8DWH9	Putative threonine synthase OS	thrC PE	63	SMU.70	1730.3	1456.9	2087.2	1125.2	988.7	1145.8	0.650292	0.772325	0.539095	0.571404	0.678633	0.473697	0.662197	0.786464	0.548965	0.631452	-0.663254	0.057945
Q8DWI1	Putative acyltransferase OS	SMU_67 PE	61	SMU.67	7320.7	7192	7603.1	8543	8105.7	7754.5	1.16696	1.18785	1.12362	1.10723	1.12704	1.0661	1.05926	1.07821	1.01991	1.10402	0.142768	0.0587759
Q8DWI2	Uncharacterized protein OS	SMU_66 PE	60	SMU.66	3555.9	3494.4	4687.3	3434.8	4212.1	5030.2	0.965944	0.982944	0.732789	1.18454	1.20539	0.89862	1.41461	1.4395	1.07316	1.09972	0.137137	0.631195
Q8DWI3	Uncharacterized protein OS	SMU_65 PE	59	SMU.65	2213.4	1286.7	1456.4	1614.7	1175.6	1302.7	0.729511	1.25492	1.10869	0.531129	0.913655	0.807196	0.588552	1.01243	0.894466	0.871172	-0.19897	0.430289
Q8DWI4	Holliday junction ATP-dependent DNA helicase RuvB OS	ruvB	58	SMU.64	603.8	419	422.8	1088.7	970.2	549	1.80308	2.59833	2.57498	1.60682	2.31551	2.2947	0.909241	1.31026	1.29849	1.85682	0.892837	0.129223
Q8DWI5	Uncharacterized protein OS	SMU_63c PE	57	SMU.63c	1963.9	1929.3	2614.5	2524.2	2727.9	3217.1	1.2853	1.30835	0.965462	1.38902	1.41393	1.04337	1.63812	1.6675	1.23048	1.32684	0.407992	0.09773
Q8DWI6	Putative transcriptional regulator OS	SMU_61 PE	651	SMU.618	8299.5	6561.8	6632.5	3446.2	1723.4	1040.1	0.41523	0.525191	0.519593	0.207651	0.262641	0.259842	0.125321	0.158508	0.156819	0.292311	-1.77443	0.00588129
Q8DWI8	Uncharacterized protein OS	SMU_58 PE	53	SMU.58	735.1	1541.7	1663.1	742.4	1269.3	1824.6	1.00993	0.481546	0.446395	1.7267	0.823312	0.763213	2.48211	1.1835	1.09711	1.11265	0.153995	0.939461
Q8DWJ1	Putative amino acid recemase OS	SMU_54 PE	50	SMU.54	3749.9	3098.2	3826.7	4305.7	4397.9	3455.5	1.14822	1.38974	1.12517	1.1728	1.4195	1.14927	0.921491	1.11533	0.902997	1.14939	0.20087	0.265592
Q8DWJ4	N5-carboxyaminoimidazole ribonucleotide synthase OS	purK	47	SMU.51	1864.5	2050	1522.7	2472.5	2870.6	2102.6	1.32609	1.2061	1.62376	1.53961	1.40029	1.8852	1.1277	1.02566	1.38084	1.39058	0.475691	0.0759557
Q8DWJ5	N5-carboxyaminoimidazole ribonucleotide mutase OS	purE	46	SMU.50	6875.3	4901.6	5875.8	5507.2	4099.4	3138.2	0.801012	1.12355	0.937268	0.59625	0.836339	0.697675	0.456446	0.64024	0.534089	0.735875	-0.442468	0.143458
Q8DWJ6	Uncharacterized protein OS	SMU_49 PE	45	SMU.49	3605.4	5081.3	4065.1	1942.5	2584.2	1624.1	0.538775	0.382284	0.477848	0.716758	0.508571	0.635704	0.450463	0.319623	0.399523	0.492172	-1.02277	0.0184025
Q8DWJ7	Phosphoribosylamine--glycine ligase OS	purD	44	SMU.48	1232.5	1860.9	1876.7	1083.7	2659	1633.1	0.87927	0.582353	0.57745	2.1574	1.42888	1.41685	1.32503	0.877586	0.870198	1.12389	0.168502	0.80843
Q8DWJ9	Uncharacterized protein OS	SMU_46 PE	42	SMU.46	6012.4	4954	4894.7	7491.2	8076.9	4272.3	1.24596	1.51215	1.53047	1.34337	1.63038	1.65013	0.710581	0.862394	0.872842	1.26203	0.335748	0.38044
Q8DWK2	Putative site-specific DNA-methyltransferase restriction-modification protein OS	SMU_43 PE	39	SMU.43	54.7	210	162.9	60.8	230.2	160	1.11152	0.289524	0.373235	4.20841	1.09619	1.41314	2.92505	0.761905	0.982198	1.46235	0.54829	0.913332
Q8DWK8	Bifunctional purine biosynthesis protein PurH OS	purH	33	SMU.37	2692.8	3903.8	2960.5	3735.1	4780.7	3902	1.38707	0.956786	1.26164	1.77536	1.22463	1.61483	1.44905	0.999539	1.31802	1.33188	0.413465	0.124584
Q8DWK9	Uncharacterized protein OS	SMU_36 PE	32	SMU.36	9359.7	10844	9585.8	6887.6	8011.5	4862.2	0.735878	0.635153	0.718521	0.855957	0.738796	0.835767	0.519482	0.448377	0.507229	0.666129	-0.586126	0.0490064
Q8DWL0	Phosphoribosylglycinamide formyltransferase OS	purN	31	SMU.35	1246.1	496.8	1097.3	1400.4	495.6	919.1	1.12383	2.81884	1.27622	0.397721	0.997585	0.451654	0.737581	1.85004	0.837601	1.16567	0.221165	0.981965
Q8DWL1	Phosphoribosylformylglycinamidine cyclo-ligase OS	purM	30	SMU.34	651.5	378.8	722.2	536.6	322.8	571.2	0.823638	1.41658	0.743007	0.495472	0.852165	0.446968	0.876746	1.50792	0.790917	0.883712	-0.178351	0.460312
Q8DWL3	Amidophosphoribosyltransferase OS	purF	28	SMU.32	4534.4	5229	3903.7	3833.4	4215.3	2631.8	0.845404	0.733104	0.981991	0.929627	0.806139	1.07982	0.580408	0.503308	0.674181	0.792665	-0.335217	0.182261
Q8DWL5	Putative phosphoribosylformylglycinamidine synthase, (FGAM synthase) OS	purL	26	SMU.30	2356.9	1798.4	2421.7	1985	1491.4	1917.8	0.842208	1.10376	0.819672	0.63278	0.829293	0.615848	0.813696	1.06639	0.791923	0.835064	-0.260042	0.195529
Q8DWL6	Phosphoribosylaminoimidazole-succinocarboxamide synthase OS	SMU_29	25	SMU.29	9057	11401.8	9404.3	10403.2	12689.4	6901	1.14864	0.912417	1.10622	1.40106	1.11293	1.34932	0.761952	0.605255	0.733813	1.01462	0.0209427	0.982712
Q8DWL9	Phosphate acyltransferase OS	plsX	21	SMU.26	5911.7	6324.2	6278.9	4323.8	4827.3	3423.2	0.731397	0.683691	0.688624	0.816567	0.763306	0.768813	0.579055	0.541286	0.545191	0.67977	-0.556881	0.0309639
Q8DWM0	DNA repair protein RecO OS	recO	21	SMU.25	3559.1	3407.1	3033.4	4247	3335	1973.6	1.19328	1.24651	1.40008	0.937035	0.978838	1.09943	0.554522	0.579261	0.650623	0.959953	-0.0589641	0.845797
Q8DWM1	Aminotransferase OS	SMU_24 PE	20	SMU.24	335.6	388.9	103.5	261.6	337.3	62.3	0.779499	0.672666	2.52754	1.00507	0.867318	3.25894	0.185638	0.160195	0.601932	1.11764	0.16046	0.667337
Q8DWM2	Ribose-phosphate pyrophosphokinase 1 OS	prs1	19	SMU.23	4886	5525.9	7142	6627.3	7133.5	5694.1	1.35639	1.19932	0.927933	1.45999	1.29092	0.99881	1.16539	1.03044	0.79727	1.13627	0.184309	0.476641
Q8DWM3	Putative secreted antigen GbpB/SagA putative peptidoglycan hydrolase OS	gbpB	18	SMU.22	2807.5	2537.3	2476.1	3628.1	3321.7	2964.9	1.29229	1.42991	1.46525	1.18315	1.30915	1.3415	1.05606	1.16853	1.19741	1.27147	0.346499	0.0476983
Q8DWM4	Cell shape-determining protein MreC OS	mreC	16	SMU.20	3468.8	6336.5	4116.4	3294.3	13184	13964.8	0.949694	0.519893	0.800287	3.80074	2.08064	3.2028	4.02583	2.20387	3.39248	2.33069	1.22076	0.246374
Q8DWM6	Putative amino acid permease OS	SMU_16 PE	14	SMU.16	2969.7	2566.8	3351.9	1872.8	1784.7	1942.4	0.630636	0.729624	0.558728	0.60097	0.695302	0.532444	0.654073	0.75674	0.579492	0.637557	-0.649375	0.0357875
Q8DWM7	ATP-dependent zinc metalloprotease FtsH OS	ftsH	13	SMU.15	252.9	129.7	198.1	168.2	106	229.1	0.665085	1.29684	0.849066	0.419138	0.817271	0.535083	0.905892	1.76638	1.15649	0.934583	-0.0976058	0.635211
Q8DWM8	Hypoxanthine-guanine phosphoribosyltransferase OS	hprT	12	SMU.14	12804.8	13103.7	14818.5	20852.3	23285.1	27635.3	1.62848	1.59133	1.40718	1.81847	1.77699	1.57135	2.1582	2.10897	1.86492	1.76954	0.823376	0.0260719
Q8DWM9	tRNA(Ile)-lysidine synthase OS	SMU_13	11	SMU.13	3851.7	2994	2699.7	5525.5	3913	3355.7	1.43456	1.84552	2.04671	1.01592	1.30695	1.44942	0.871226	1.12081	1.24299	1.37046	0.454656	0.236597
Q8DWN2	Uncharacterized protein OS	divlC	8	SMU.10	639.7	1311.5	914.6	641.4	1662.8	1120.3	1.00266	0.489058	0.70129	2.59934	1.26786	1.81806	1.75129	0.854213	1.22491	1.30096	0.379582	0.630337
Q8DWN3	Uncharacterized protein OS	SMU_09	7	SMU.09	1555.2	1482.9	1852.8	1463.4	1469.9	1751.8	0.940972	0.98685	0.789832	0.945152	0.991233	0.79334	1.12641	1.18133	0.945488	0.966735	-0.0488076	0.667401
Q8DWN4	Transcription-repair-coupling factor OS	trcF PE	6	SMU.08	1403.7	1985	1824.8	1546.3	2012.3	2814.6	1.10159	0.778992	0.847381	1.43357	1.01375	1.10275	2.00513	1.41793	1.54242	1.24928	0.321096	0.417893
Q8DWN5	Peptidyl-tRNA hydrolase OS	pth spoVC	5	SMU.07	4521.6	4417.2	4305.1	7940.5	7327.4	9429.3	1.75613	1.79763	1.84444	1.62053	1.65883	1.70203	2.08539	2.13468	2.19026	1.86555	0.899599	0.0247345
Q8DWN6	Ribosome-binding ATPase YchF OS	ychF PE	4	SMU.06	1721	1438.3	1869.6	2414.7	1730.5	2600.5	1.40308	1.67886	1.29156	1.00552	1.20316	0.925599	1.51104	1.80804	1.39094	1.35753	0.440986	0.150204
Q8DWN7	Uncharacterized protein OS	SMU_05	3	SMU.05	6166.4	5134.8	5252.3	10544.3	8684.2	9781.9	1.70996	2.0535	2.00756	1.40831	1.69124	1.65341	1.58632	1.90502	1.8624	1.76419	0.819007	0.00533726
Q8DWN8	Beta sliding clamp OS	dnaN	2	SMU.02	588.8	1016	845.1	1476.9	2566.4	1892	2.50832	1.45364	1.7476	4.3587	2.52598	3.0368	3.21332	1.8622	2.23879	2.54948	1.35021	0.0523846
Q8DWN9	Chromosomal replication initiator protein DnaA OS	dnaA	1	SMU.01	4437.4	5081	3954.1	3580.1	3723.7	3378.5	0.806801	0.704605	0.905415	0.839163	0.732868	0.941731	0.761369	0.664928	0.85443	0.801257	-0.319664	0.0934949
Q93D83	Glycerol-3-phosphate dehydrogenase [NAD(P)+] OS	gpsA	290	SMU.323	5742.5	6864.9	7009.5	7011.1	8689	8509.2	1.22091	1.0213	1.00023	1.5131	1.26571	1.2396	1.48179	1.23952	1.21395	1.24401	0.315003	0.0880558
Q93D93	Protease HtpX homolog OS	htpX	1753	SMU.1929	6220.1	7303.7	7502.6	18913	20411.5	18454.9	3.04063	2.58951	2.52086	3.28154	2.79468	2.72059	2.96698	2.52679	2.4598	2.76682	1.46823	0.000163839
Q93D95	Ribosomal RNA small subunit methyltransferase G OS	gidB	1755	SMU.1931	462.1	500.1	335.5	472.7	604.9	417.6	1.02294	0.945211	1.40894	1.30902	1.20956	1.80298	0.9037	0.835033	1.24471	1.1869	0.247198	0.427892
Q93D97	Putative ABC transporter ATP-binding protein SMU_1934c OS	SMU_1934c	1757	SMU.1934c	1474.1	1781.8	1877.5	1426.9	1698.4	1682.2	0.96798	0.800819	0.76	1.15216	0.953193	0.904607	1.14117	0.944101	0.895979	0.946668	-0.0790695	0.513063
Q93D98	UPF0397 protein SMU_1935c OS	SMU_1935c PE	1758	SMU.1935c	869.9	761.2	739.3	1141.2	1114.9	1111.9	1.31187	1.49921	1.54362	1.28164	1.46466	1.50805	1.27819	1.46072	1.50399	1.428	0.513992	0.0112281
Q93DA2	Methionine import ATP-binding protein MetN OS	metN	1762	SMU.1939c	276.5	1013.7	443.2	157.5	780.3	431.5	0.56962	0.155371	0.35537	2.82206	0.769754	1.7606	1.56058	0.425668	0.973601	1.04363	0.0616042	0.694915
Q99040	Glucan 1,6-alpha-glucosidase OS	dexB	806	SMU.883	3619.7	4925.2	3983.9	4346.6	5322.8	4267.7	1.20082	0.882523	1.09104	1.47051	1.08073	1.33608	1.17902	0.866503	1.07124	1.13094	0.177522	0.415421
Q9KIJ3	Metal ABC transporter substrate-binding lipoprotein OS	sloC	166	SMU.184	7885.4	5648.1	7053.9	5863.1	5354.2	4983.2	0.743539	1.03807	0.831186	0.679002	0.947965	0.759041	0.631953	0.882279	0.706446	0.802164	-0.318031	0.142239
Q9KJ75	PTS system mannitol-specific EIICB component OS	mtlA1	1085	SMU.1185	11928.6	9078.4	2499.8	10662.1	8026.8	8438.6	0.893827	1.17445	4.26518	0.672904	0.884165	3.21098	0.707426	0.929525	3.37571	1.79046	0.840332	0.713249
Q9X670	Glucose-6-phosphate isomerase OS	pgi	277	SMU.307	604	235.1	406.7	833.2	573.8	841	1.37947	3.54402	2.04868	0.95	2.44066	1.41087	1.39238	3.5772	2.06786	2.09013	1.06359	0.075159
Q9XB21	DNA-binding protein HU OS	hup	536	SMU.589	11020.4	8752.1	10861.3	9401.6	7902.3	7750.5	0.853109	1.07421	0.865605	0.717061	0.902903	0.727565	0.703287	0.885559	0.713589	0.826988	-0.274062	0.114938
Q9ZA56	HPr kinase/phosphorylase OS	hpr	685	SMU.754	9439.2	8658.2	8265.8	7393.1	6794.4	7568.3	0.783234	0.853884	0.89442	0.719807	0.784736	0.821989	0.801795	0.874119	0.915616	0.827733	-0.272762	0.0263782
SMU.16	Putative tRNA/rRNA methyltransferase OS	SMU_164 PE	147	SMU.164	5630.9	4868.4	4292.8	4636.1	4540.8	3117	0.823332	0.952284	1.07997	0.806408	0.932709	1.05777	0.553553	0.640251	0.7261	0.841375	-0.249178	0.25757

## Sheet: nox 5v7
Accession	Description	Gene/Gene#	Oralgen ID	Locus	Gene/Gene#	Normalized Abundances						Normalized abundance rations (non-nest)									Mean Abundance Ratios	Ratio Log2	P value
						nox pH 5	nox pH 5	nox pH 5	nox pH 7	nox pH 7	nox pH 7	7.1/5.1	7.1/5.2	7.1/5.3	7.2/5.1	7.2/5.2	7.2/5.3	7.3/5.21	7.3/5.2	7.3/5.3
G1XVB9	50S ribosomal protein L2 OS	SMU_2167	1966	SMU.2167	13936.8	15695.5	13797.8	9633.6	10991.5	10148.7	0.691235	0.613781	0.698198	0.788667	0.700296	0.796613	0.728194	0.646599	0.73553	0.711013	-0.492053	0.00699556
G1XVC0	50S ribosomal protein L23 OS	SMU_2166	1965	SMU.2166	8808.9	8264	8742.9	6236.5	6152.8	7165.2	0.707977	0.754659	0.713322	0.698475	0.74453	0.703748	0.813405	0.867038	0.819545	0.758078	-0.399582	0.0104102
I6L8X6	Putative PTS system, membrane component possible ribulose-monophosphate PTS pathway enzyme IIC OS	sgaT	244	SMU.270	2240.2	294.9	464.3	1614.8	1136.9	1136.2	0.720828	5.47575	3.47792	0.507499	3.85521	2.44863	0.507187	3.85283	2.44712	2.58811	1.3719	0.68529
I6L8X7	Putative hexulose-6-phosphate isomerase OS	rmpE	248	SMU.274	1174.3	1757.7	1352.9	1166	2071.3	1511.6	0.992932	0.663367	0.861852	1.76386	1.17841	1.53101	1.28723	0.859987	1.1173	1.13955	0.188465	0.653216
I6L8X8	Putative polysaccharide ABC transporter, ATP-binding protein OS	rgpD	752	SMU.828	3862.3	2983.2	2846.3	6914	5391.4	5703.2	1.79013	2.31765	2.42912	1.3959	1.80725	1.89418	1.47663	1.91177	2.00372	1.89182	0.919773	0.0107656
I6L8Y0	Alkyl hydroperoxide reductase OS	ahpC	692	SMU.764	8901.4	9266.9	9214.6	5482.8	6068.3	6425.3	0.615948	0.591654	0.595012	0.681724	0.654836	0.658553	0.72183	0.69336	0.697296	0.65669	-0.606715	0.00299418
I6L8Y1	Putative hexulose-6-phosphate synthase OS	rmpD	247	SMU.273	2155.6	3402.1	2023.7	3013.6	4139.3	2905.5	1.39803	0.885806	1.48915	1.92025	1.21669	2.04541	1.34788	0.854031	1.43574	1.39922	0.484625	0.235226
I6L8Y2	Putative ABC transporter, ATP-binding protein OS	psaA	1751	SMU.1927	1021.3	3409.4	2052.3	876.7	2905.6	1834.8	0.858416	0.257142	0.427179	2.845	0.852232	1.41578	1.79653	0.538159	0.894021	1.09827	0.135237	0.766497
I6L8Y3	Putative transcriptional regulator repressor of the trehalose operon OS	treR PE	1853	SMU.2040	988.7	1379.1	1205.1	1195.5	1642.1	1268.6	1.20916	0.86687	0.992034	1.66087	1.1907	1.36263	1.2831	0.919875	1.05269	1.17088	0.227595	0.377869
I6L8Y4	Putative peptidase OS	pepO	1850	SMU.2036	12320.6	12423.8	12982.4	11520.3	11550.1	10974.8	0.935044	0.927277	0.887378	0.937462	0.929675	0.889674	0.890768	0.883369	0.84536	0.90289	-0.147378	0.0117788
I6L8Y5	Uncharacterized protein OS	satD	966	SMU.1058	1108.8	620.3	502.5	1166.5	836.2	739.7	1.05204	1.88054	2.32139	0.754149	1.34806	1.66408	0.667118	1.19249	1.47204	1.37243	0.456736	0.498116
I6L8Y7	Putative trehalose-6-phosphate hydrolase TreA OS	treA PE	1851	SMU.2037	3264.7	4048.4	3334.1	9009.7	11599.8	9629.3	2.75973	2.2255	2.70229	3.5531	2.86528	3.47914	2.94952	2.37854	2.88813	2.8668	1.51944	0.00875244
I6L8Y8	Uncharacterized protein OS	SMU_1936c PE	1759	SMU.1936c	2171.9	2378.4	2245	1445.2	1718	1572.7	0.665408	0.607635	0.643742	0.791012	0.722334	0.765256	0.724113	0.661243	0.700535	0.69792	-0.518867	0.00291041
I6L8Y9	Putative ABC transporter, permease protein OS	atmE	1761	SMU.1938c	443.8	419.9	761.3	364.3	332.6	579.9	0.820865	0.867588	0.478524	0.749437	0.792093	0.436884	1.30667	1.38104	0.761723	0.84387	-0.244908	0.442496
I6L8Z0	Integral membrane protein possibly involved in D-alanine export OS	dltB	1540	SMU.1690	334.9	1253.5	862.6	445.9	1612.7	1239.3	1.33144	0.355724	0.516926	4.81547	1.28656	1.86958	3.70051	0.988672	1.4367	1.81129	0.857015	0.553799
I6L8Z1	Putative hemolysin OS	hlyX	1543	SMU.1693	1763	3093.2	1561.7	2845.7	3660.4	1985.3	1.61412	0.919986	1.82218	2.07623	1.18337	2.34386	1.12609	0.641827	1.27124	1.44432	0.530394	0.367997
I6L8Z3	Response regulator GcrR for glucan-binding protein C OS	gcrR	1748	SMU.1924	6515.4	5592.2	6685.6	5933.9	4753.8	6128.7	0.91075	1.0611	0.887564	0.729625	0.850077	0.711051	0.940648	1.09594	0.916702	0.900384	-0.151388	0.298459
I6L8Z5	Putative response regulator CovR VicR-like protein OS	covR	1379	SMU.1517	6529.1	4437.8	5382.5	5271.5	3647.6	5100.8	0.807385	1.18786	0.979378	0.558668	0.821939	0.677678	0.781241	1.1494	0.947664	0.879024	-0.186026	0.384967
I6L8Z7	Uncharacterized protein OS	SMU_832 PE	756	SMU.832	1651.6	1421.8	2110.5	2458.6	2081.3	3260.9	1.48862	1.72922	1.16494	1.26017	1.46385	0.986164	1.97439	2.2935	1.54508	1.5451	0.627703	0.112686
I6L8Z8	Sorbitol-6-phosphate 2-dehydrogenase OS	srlD	278	SMU.308	1350.4	1513.8	992.8	974.6	884	921.1	0.721712	0.64381	0.981668	0.654621	0.583961	0.890411	0.682094	0.608469	0.92778	0.743836	-0.426943	0.141068
I6L8Z9	Uncharacterized protein OS	SMU_1925c PE	1749	SMU.1925c	1161.5	1422.7	1402.7	942.3	1314.8	1237.5	0.811279	0.662332	0.671776	1.13198	0.924158	0.937335	1.06543	0.869825	0.882227	0.884039	-0.177818	0.314767
I6L900	Uncharacterized protein OS	SMU_756 PE	687	SMU.756	1667.8	1830.8	2290.5	2478.7	3170.6	3803.7	1.48621	1.35389	1.08217	1.90107	1.73181	1.38424	2.28067	2.07762	1.66064	1.66203	0.73295	0.0667444
I6L901	Putative ABC transporter, permease protein OS	ysaB	917	SMU.1007	382.8	812.2	496.2	267	639	390.9	0.697492	0.328737	0.538089	1.66928	0.786752	1.28779	1.02116	0.481285	0.787787	0.844263	-0.244235	0.480527
I6L903	Putative histidine kinase OS	kinG	919	SMU.1009	1550.2	1937.4	1752.1	2078.6	2469.3	2018.9	1.34086	1.07288	1.18635	1.59289	1.27454	1.40934	1.30235	1.04207	1.15227	1.26373	0.337686	0.0733412
I6L904	Uncharacterized protein OS	SMU_834 PE	758	SMU.834	3813.6	2499.5	2627.4	6730.2	5120.3	4689.5	1.76479	2.69262	2.56154	1.34264	2.04853	1.94881	1.22968	1.87618	1.78484	1.91663	0.938568	0.033948
I6L905	Putative PTS system, trehalose-specific IIABC component OS	treB	1852	SMU.2038	3118.1	3431.3	3268	6634.1	7569.6	7077.3	2.12761	1.93341	2.03002	2.42763	2.20604	2.31628	2.26975	2.06257	2.16564	2.17099	1.11836	0.00239183
I6L906	Putative L-ribulose 5-phosphate 4-epimerase OS	rmpF	249	SMU.275	3525.8	2717.5	2403.4	4067.1	3932.9	2963	1.15353	1.49663	1.69223	1.11546	1.44725	1.63639	0.840377	1.09034	1.23284	1.30056	0.379133	0.184875
I6L907	Putative sortase OS	srtA	1016	SMU.1113	1095.2	2307.1	2251.7	864.6	1721.8	1554.3	0.789445	0.374756	0.383977	1.57213	0.746305	0.764667	1.41919	0.673703	0.690278	0.823828	-0.279584	0.355687
I6L909	Uncharacterized protein OS	SMU_326 PE	292	SMU.326	981.6	1399	1093.3	997.3	1379.1	1205.6	1.01599	0.712866	0.912192	1.40495	0.985776	1.26141	1.2282	0.861758	1.10272	1.05398	0.0758542	0.839467
I6L910	Putative PTS system, enzyme IIB component OS	ptcB	245	SMU.271	513.2	709.3	450.5	710.8	1074.6	594.8	1.38504	1.00211	1.5778	2.09392	1.51501	2.38535	1.159	0.838573	1.32031	1.47524	0.560946	0.24459
I6L912	Putative amino acid binding protein OS	atmA	1765	SMU.1942c	9111.7	5819.5	7033.1	6032.9	4435.1	4654.9	0.662105	1.03667	0.857787	0.486748	0.76211	0.630604	0.510871	0.79988	0.661856	0.71207	-0.489909	0.125747
I6L913	Uncharacterized protein OS	SMU_823 PE	747	SMU.823	295	706.3	504.5	376.5	397.3	542.6	1.27627	0.53306	0.746283	1.34678	0.562509	0.787512	1.83932	0.768229	1.07552	0.992832	-0.0103788	0.662657
I6L916	Putative peptidase, AtmC ArgE/DapE/Acy1 family protein OS	atmC	1763	SMU.1940c	2153.4	2287.6	3135	1166.3	1239.8	1651.1	0.541609	0.509836	0.372026	0.575741	0.541965	0.39547	0.766741	0.721761	0.526667	0.550202	-0.861968	0.0436017
I6L917	Putative copper chaperone OS	copZ	387	SMU.427	3971.8	3370.3	4873.9	1417.9	1505.3	1729.9	0.356992	0.420704	0.290917	0.378997	0.446637	0.308849	0.435546	0.513278	0.354931	0.38965	-1.35975	0.0245893
I6L920	NADH oxidase (H2O-forming) OS	naoX	1020	SMU.1117	1130.9	468.7	580	497.6	256.7	231.8	0.440004	1.06166	0.857931	0.226987	0.547685	0.442586	0.204969	0.494559	0.399655	0.51956	-0.944639	0.181834
I6L921	Putative exodeoxyribonuclease III OS	exoA	1501	SMU.1649	5808	6314.2	7114.8	6403	6901.8	8157.7	1.10244	1.01406	0.899955	1.18833	1.09306	0.970062	1.40456	1.29196	1.14658	1.12345	0.167931	0.320304
I6L922	NADH oxidase/alkyl hydroperoxidase reductase peroxide-forming OS	nox1 ahpF	693	SMU.765	16502.2	15725.8	14177.9	13130.1	12727.8	11850.7	0.795658	0.83494	0.926096	0.771279	0.809358	0.897721	0.718128	0.753583	0.835857	0.815847	-0.29363	0.0317898
I6L923	Putative metal-dependent transcriptional regulator OS	sloR	168	SMU.186	3519.6	2684.4	3264.3	6024.9	4712.5	4458.9	1.71181	2.24441	1.84569	1.33893	1.75551	1.44365	1.26688	1.66104	1.36596	1.62599	0.701316	0.0398983
I6L925	Putative PTS system, enzyme IIA component OS	ptxA	246	SMU.272	1484.7	1147.1	1088.5	1456.8	1337.8	1266.6	0.981208	1.26999	1.33836	0.901057	1.16625	1.22903	0.853102	1.10418	1.16362	1.11186	0.152981	0.467308
I6L926	Putative cytoplasmic membrane protein LemA-like protein OS	lemA	1754	SMU.1930	4237.2	4980.2	5032.4	5905.9	7461.5	7478.5	1.39382	1.18588	1.17358	1.76095	1.49823	1.48269	1.76496	1.50165	1.48607	1.47198	0.557759	0.0339999
I6L927	Lipoprotein OS	atmB	1764	SMU.1941	5943.9	4770.2	4878.8	3550.5	3143.1	2775.3	0.597335	0.744308	0.72774	0.528794	0.658903	0.644236	0.466916	0.5818	0.568849	0.613209	-0.705549	0.015208
I6L928	Tagatose-6-phosphate kinase OS	pfkB	794	SMU.871	2532.8	3439.8	2447.9	6037.5	5242.1	4598.9	2.38373	1.75519	2.4664	2.06969	1.52395	2.14147	1.81574	1.33697	1.87871	1.9302	0.948754	0.0105719
I6L930	UTP--glucose-1-phosphate uridylyltransferase OS	galU	289	SMU.322c	1847.4	1722.9	1888.7	3499.5	4077.6	3777.6	1.89428	2.03117	1.85286	2.20721	2.36671	2.15895	2.04482	2.19258	2.00011	2.08319	1.05879	0.00421191
O06940	Heat-inducible transcription repressor HrcA OS	hrcA	72	SMU.80	1787.6	2500.3	2024.4	1877	3611.7	2286.9	1.05001	0.75071	0.927188	2.02042	1.44451	1.78408	1.27931	0.91465	1.12967	1.25562	0.328396	0.458797
O06941	Protein GrpE OS	grpE	73	SMU.81	4028.4	5914.3	5161.3	2787.1	3475	3500.1	0.691863	0.471248	0.54	0.862625	0.587559	0.67328	0.868856	0.591803	0.678143	0.66282	-0.593312	0.0663428
O06942	Chaperone protein DnaK OS	dnaK	74	SMU.82	33687.5	32924.5	39585.6	25953.7	20760.3	26696.2	0.770425	0.788279	0.655635	0.616261	0.630543	0.524441	0.792466	0.810831	0.674392	0.695919	-0.523008	0.0182556
O07329	Catabolite control protein A OS	ccpA	1446	SMU.1591	4838.6	4570.7	4738.1	7752.5	6693.2	7537.1	1.60222	1.69613	1.6362	1.38329	1.46437	1.41263	1.5577	1.649	1.59074	1.5547	0.636636	0.0114259
O33662	RNA polymerase sigma factor SigA OS	rpoD	746	SMU.822	8754.8	11444.3	12038.8	10522	13704.1	14385.7	1.20185	0.91941	0.874007	1.56532	1.19746	1.13833	1.64318	1.25702	1.19494	1.22128	0.288395	0.247012
O68575	Pyruvate formate-lyase-activating enzyme OS	pflA	1542	SMU.1692	3996.9	4014.9	3955.3	5141.2	5140.8	4661.8	1.2863	1.28053	1.29983	1.2862	1.28043	1.29972	1.16635	1.16112	1.17862	1.24879	0.32053	0.0238056
O68579	Probable manganese-dependent inorganic pyrophosphatase OS	ppaC	1537	SMU.1687	8733.2	8574.1	9834	6057.6	6035.8	6708.3	0.693629	0.7065	0.615985	0.691133	0.703957	0.613769	0.768138	0.782391	0.682154	0.695295	-0.524303	0.00769029
O69155	Tyrosine recombinase XerS OS	xerS PE	943	SMU.1034c	478.3	1128.6	1361.8	524.9	1166.2	1527.8	1.09743	0.465089	0.385446	2.43822	1.03332	0.856367	3.19423	1.35371	1.1219	1.3273	0.408495	0.843128
O70055	D-alanyl carrier protein OS	dltC	1539	SMU.1689	206.5	380.3	406.1	171.7	354.8	335.7	0.831477	0.451486	0.422802	1.71816	0.932948	0.873676	1.62567	0.882724	0.826644	0.951731	-0.0713736	0.637229
P05428	Methylenetetrahydrofolate--tRNA-(uracil-5-)-methyltransferase TrmFO OS	gidA	913	SMU.1003	1835.4	1301.5	2135.2	1688.7	1427	1917.8	0.920072	1.2975	0.790886	0.777487	1.09643	0.668321	1.04489	1.47353	0.898183	0.996367	-0.00525053	0.795143
P08987	Glucosyltransferase-I OS	gtfB	914	SMU.1004	2919.5	3670.6	3580.5	9043.1	7169.1	5689.2	3.09748	2.46366	2.52565	2.45559	1.95311	2.00226	1.94869	1.54994	1.58894	2.17615	1.12178	0.0494593
P09738	Superoxide dismutase [Mn/Fe] OS	sodA PE	571	SMU.629	2796.2	3150.5	3207.7	3328	3325	3394.2	1.19019	1.05634	1.0375	1.18911	1.05539	1.03657	1.21386	1.07735	1.05814	1.10161	0.139609	0.143082
P10249	Sucrose phosphorylase OS	gtfA	804	SMU.881	2846.5	4178.9	4310.9	5421.4	7320.1	7636.2	1.90458	1.29733	1.2576	2.57161	1.75168	1.69804	2.68266	1.82732	1.77137	1.86247	0.897216	0.028105
P10539	Aspartate-semialdehyde dehydrogenase OS	asd	899	SMU.989	6445.3	6251.2	5805.8	6902.5	7398.9	6726.9	1.07094	1.10419	1.1889	1.14795	1.1836	1.2744	1.04369	1.0761	1.15865	1.13871	0.187403	0.0382981
P11000	Wall-associated protein OS	wapA PE	897	SMU.987	5850.3	3390.2	3944.3	4644.3	2379.2	2354.9	0.793857	1.36992	1.17747	0.40668	0.701788	0.6032	0.402526	0.69462	0.597039	0.749678	-0.415658	0.298863
P11701	Levansucrase OS	sacB	1843	SMU.2028	14487.4	14070.7	14331.2	2235.8	1725.3	2863.8	0.154327	0.158898	0.156009	0.11909	0.122617	0.120388	0.197675	0.203529	0.19983	0.159151	-2.65153	0.000189902
P12655	PTS system sucrose-specific EIIBCA component OS	scrA	1677	SMU.1841	2215.9	2518.9	2622.1	3996.2	3836.5	3843.3	1.80342	1.58649	1.52405	1.73135	1.52309	1.46314	1.73442	1.52579	1.46573	1.59527	0.673804	0.00260986
P13470	Glucosyltransferase-SI OS	gtfC	915	SMU.1005	56912.8	52036.3	49588	21256.2	17629.6	13019.5	0.373487	0.408488	0.428656	0.309765	0.338794	0.355521	0.228762	0.2502	0.262553	0.32847	-1.60617	0.000400555
P13522	Sucrose-6-phosphate hydrolase OS	scrB	1678	SMU.1843	3847.6	6094.4	6897.4	7293.3	8283.4	9371.8	1.89555	1.19672	1.0574	2.15287	1.35918	1.20095	2.43575	1.53777	1.35874	1.57722	0.657379	0.0785095
P23504	Cell surface antigen I/II OS	spaP PE	556	SMU.610	57732.1	39001.9	36745.4	26808.7	13339.7	15849.8	0.464364	0.687369	0.72958	0.231062	0.342027	0.36303	0.274541	0.406385	0.431341	0.436633	-1.19551	0.0390784
P26283	L-lactate dehydrogenase OS	ldh	1018	SMU.1115	7194.1	7520.9	6554	7178.7	7387.6	6771	0.997859	0.9545	1.09532	1.0269	0.982276	1.12719	0.941188	0.900291	1.03311	1.00651	0.00936733	0.94989
P26422	Lactose phosphotransferase system repressor OS	lacR	1362	SMU.1498	2581.5	2018.2	2377.4	3828.5	2920.5	3658	1.48305	1.89699	1.61037	1.13132	1.44708	1.22844	1.41701	1.81251	1.53866	1.50727	0.591937	0.0340112
P26423	Galactose-6-phosphate isomerase subunit LacA OS	lacA	1361	SMU.1496	774.1	583.4	310.7	913.5	925.1	504.3	1.18008	1.56582	2.94014	1.19507	1.5857	2.97747	0.651466	0.864415	1.62311	1.62036	0.696317	0.308592
P26424	Galactose-6-phosphate isomerase subunit LacB OS	lacB	1360	SMU.1495	1013.3	633.1	466.8	1509.7	972	700.5	1.48988	2.38462	3.23415	0.959242	1.5353	2.08226	0.691306	1.10646	1.50064	1.66487	0.735413	0.291412
P26425	Tagatose 1,6-diphosphate aldolase 1 OS	lacD	1358	SMU.1493	1899.4	963.4	1122.1	2994.1	1558.6	2630.4	1.57634	3.10785	2.6683	0.820575	1.61781	1.389	1.38486	2.73033	2.34418	1.95992	0.970792	0.11914
P27624	Protein RecA OS	recA	1892	SMU.2085	7373.6	10660.5	9163.2	5456	7259.2	6200.7	0.739937	0.511796	0.595425	0.984485	0.680944	0.792212	0.840933	0.581652	0.676696	0.711564	-0.490934	0.0813353
P27756	Alpha-galactosidase OS	agaL	800	SMU.877	3360.3	3531.5	3126.7	3796.8	3641.5	3333	1.1299	1.07512	1.21432	1.08368	1.03115	1.16465	0.991876	0.943792	1.06598	1.07783	0.108129	0.236883
P29337	Biotin carboxyl carrier protein OS	bcc	926	SMU.1016	96.8	287.2	370.5	104.2	364.8	451.9	1.07645	0.362813	0.281242	3.7686	1.27019	0.984615	4.66839	1.57347	1.2197	1.6895	0.756593	0.69758
P34001	Uncharacterized protein SMU_988 OS	cls	898	SMU.988	972.7	1357.8	1687.9	1244.4	1755.2	1865.1	1.27933	0.916483	0.737247	1.80446	1.29268	1.03987	1.91745	1.37362	1.10498	1.27401	0.34938	0.373405
P37214	GTPase Era OS	era	1471	SMU.1617	5233.3	5252	5096.6	5342.4	5336.5	5070.1	1.02085	1.01721	1.04823	1.01972	1.01609	1.04707	0.968815	0.965366	0.9948	1.01091	0.015648	0.622885
P45595	Phosphoenolpyruvate-protein phosphotransferase OS	SMU_675	617	SMU.675	12724.5	14563.2	15088.4	19548.4	20815.6	22931.3	1.53628	1.34231	1.29559	1.63587	1.42933	1.37958	1.80214	1.57461	1.5198	1.50172	0.586618	0.00608479
P45596	Phosphocarrier protein HPr OS	ptsH	616	SMU.674	2028.3	2209.7	1603.5	5149.6	4717.3	3476.4	2.53887	2.33045	3.21147	2.32574	2.13481	2.94188	1.71395	1.57325	2.16801	2.32649	1.21816	0.0270168
P48853	30S ribosomal protein S10 OS	SMU_2026c	1841	SMU.2026c	6901.3	5912.6	8135.5	5387.9	4009.8	6563.7	0.780708	0.911257	0.66227	0.581021	0.678179	0.492877	0.951082	1.11012	0.806797	0.774924	-0.367874	0.165961
P49331	Glucosyltransferase-S OS	gtfD	827	SMU.910	17364.5	19027.3	16235.3	4361.2	2718.9	3934.3	0.251156	0.229208	0.268625	0.156578	0.142895	0.167468	0.226571	0.206771	0.24233	0.210178	-2.25032	0.000411671
P50976	PTS system lactose-specific EIICB component OS	lacE	1356	SMU.1491	681.1	181.4	654.6	1608.7	443.8	1508.4	2.36191	8.86825	2.45753	0.651593	2.44653	0.677971	2.21465	8.31533	2.30431	3.36645	1.75123	0.2012
P50978	6-phospho-beta-galactosidase OS	lacG	1355	SMU.1490	2287.6	980.1	1025.5	4815.1	3255.9	2982.6	2.10487	4.91287	4.69537	1.42328	3.32201	3.17494	1.30381	3.04316	2.90843	2.98764	1.57901	0.0380237
P55045	Formamidopyrimidine-DNA glycosylase OS	fpg	1468	SMU.1614	684.1	742.9	489.9	997.7	1257.5	1094.5	1.45841	1.34298	2.03654	1.83818	1.69269	2.56685	1.59991	1.47328	2.23413	1.80478	0.851819	0.0113676
P59125	30S ribosomal protein S5 OS	rs5	1825	SMU.2009	10302.4	12511.1	9712.4	6780.2	8493	7251.8	0.658118	0.541935	0.698097	0.824371	0.678837	0.874449	0.703894	0.579629	0.746654	0.700665	-0.513203	0.0384786
P59133	30S ribosomal protein S4 OS	SMU_2135c	1937	SMU.2135c	7898.8	8177.3	8481.1	6271.8	5599.9	5965.9	0.794019	0.766977	0.739503	0.708956	0.68481	0.66028	0.755292	0.729568	0.703435	0.726982	-0.460008	0.00104386
P59154	UPF0223 protein SMU_1141c OS	SMU_1141c	1043	SMU.1141c	1109.3	862.2	989.8	1082.9	1099.9	1229.4	0.976201	1.25597	1.09406	0.991526	1.27569	1.11123	1.10827	1.42589	1.24207	1.16455	0.219767	0.16368
P59156	Ribosomal RNA small subunit methyltransferase A OS	SMU_349	314	SMU.349	2396.2	3290.9	2579.1	3625.5	5935.1	4296.5	1.51302	1.10167	1.40572	2.47688	1.80349	2.30123	1.79305	1.30557	1.66589	1.70739	0.771794	0.0980986
P59161	2,3-bisphosphoglycerate-dependent phosphoglycerate mutase OS	pmgY	543	SMU.596	8452.1	9764.5	8724	9904.3	11043.5	10971.9	1.17182	1.01432	1.13529	1.3066	1.13098	1.26588	1.29813	1.12365	1.25767	1.18937	0.250198	0.0382739
P59167	30S ribosomal protein S12 OS	SNU_357	322	SMU.357	6297.2	5116.7	3574.6	4683.3	3724.6	2720.8	0.743711	0.915297	1.31016	0.591469	0.72793	1.04196	0.432065	0.531749	0.761148	0.783944	-0.351178	0.26228
P59186	30S ribosomal protein S3 OS	rs3	1836	SMU.2021	7556.8	8804.2	7393.3	5227.7	6269.4	5693.6	0.691788	0.593773	0.707086	0.829637	0.712092	0.847984	0.753441	0.646691	0.770103	0.728066	-0.457859	0.0197558
P59255	Glycerol-3-phosphate acyltransferase OS	plsY	1107	SMU.1211	374.2	104.5	125.8	550.9	125.3	217.3	1.47221	5.27177	4.37917	0.334848	1.19904	0.996025	0.580706	2.07943	1.72734	2.0045	1.00325	0.5739
P59378	30S ribosomal protein S11 OS	rs11	1818	SMU.2002	3399.5	3942	2928.8	2448.3	2711.4	2002.2	0.720194	0.621081	0.83594	0.797588	0.687823	0.925772	0.588969	0.507915	0.683625	0.707656	-0.498879	0.0505812
P59388	GTP-sensing transcriptional pleiotropic repressor CodY OS	codY	1662	SMU.1824c	5634.3	4005.3	3512	5486.8	4480	3370.2	0.973821	1.36988	1.5623	0.79513	1.11852	1.27563	0.598158	0.841435	0.959624	1.05494	0.0771667	0.94774
P66308	50S ribosomal protein L36 OS	SMU_2003a	1819.1	SMU.2003a	1400.6	639.3	421.8	1212.2	592.3	423.3	0.865486	1.89614	2.87387	0.42289	0.926482	1.40422	0.302228	0.66213	1.00356	1.15078	0.20261	0.84847
P66474	30S ribosomal protein S18 OS	rs18	1692	SMU.1858	5213.6	6901.9	5888.8	3409.1	4732.8	4286.1	0.653886	0.493936	0.578913	0.90778	0.685724	0.803695	0.8221	0.621003	0.727839	0.699431	-0.515747	0.0438897
P66531	30S ribosomal protein S21 OS	SMU_818	742	SMU.818	3349.9	4476.9	3054.9	2583.1	2978.8	2207.7	0.771098	0.576984	0.84556	0.889221	0.665371	0.975089	0.659035	0.493131	0.722675	0.733129	-0.447861	0.123452
P72477	Putative ABC transporter ATP-binding protein OS	SMU_1695	1545	SMU.1695	1385.9	1550	1526.8	1770.7	2254.8	2123.5	1.27765	1.14239	1.15975	1.62696	1.45471	1.47681	1.53222	1.37	1.39082	1.38126	0.465981	0.0474818
P72478	Adenylosuccinate lyase OS	purB	54	SMU.59	13536.2	18693.6	13180.1	8503.9	11585.8	7726.8	0.628234	0.45491	0.645208	0.855912	0.619774	0.879037	0.570825	0.413339	0.586247	0.628165	-0.670784	0.0604051
P72479	Oligopeptide transport ATP-binding protein OppF OS	oppF	235	SMU.259	3957.8	3784.2	2581.6	4752	4883.4	3586.6	1.20067	1.25575	1.84072	1.23387	1.29047	1.89162	0.906211	0.947783	1.38929	1.32849	0.409783	0.181398
P72481	UvrABC system protein A OS	uvrA PE	1686	SMU.1851	9129.3	15361.7	12853.4	8495.9	11175.9	8948.2	0.930619	0.553057	0.660985	1.22418	0.727517	0.86949	0.980163	0.582501	0.696174	0.802743	-0.31699	0.246352
P72483	Elongation factor Tu OS	tuf PE	651	SMU.714	25111.4	28127.8	30631.6	31704.5	34578.4	35858.1	1.26255	1.12716	1.03503	1.377	1.22933	1.12885	1.42796	1.27483	1.17062	1.22593	0.293872	0.0423391
P72484	Triosephosphate isomerase OS	tpiA PE	652	SMU.715	7188.8	9824.8	6775.5	10284.5	13746.8	10925.7	1.43063	1.04679	1.5179	1.91225	1.39919	2.0289	1.51982	1.11205	1.61253	1.5089	0.593493	0.0604571
P95778	Glucose-1-phosphate thymidylyltransferase OS	rmlA	1330	SMU.1461	4365.1	4284.1	3857.7	7082.5	7093.1	6509.3	1.62253	1.65321	1.83594	1.62496	1.65568	1.83869	1.49121	1.51941	1.68735	1.65877	0.730118	0.000486648
P95780	dTDP-glucose 4,6-dehydratase OS	rmlB	1327	SMU.1457	9384.8	10594.2	10284.9	9970.3	10534.3	10669.3	1.06239	0.941109	0.969411	1.12249	0.994346	1.02425	1.13687	1.00709	1.03738	1.03281	0.0465801	0.519874
P95781	8-oxo-dGTP diphosphatase OS	mutX	1325	SMU.1455	1830	2558.9	1281.2	1726.9	2788.2	1373.6	0.943661	0.67486	1.34788	1.52361	1.08961	2.17624	0.750601	0.536793	1.07212	1.12393	0.168552	0.90348
P95783	ATP synthase subunit c OS	atpH	1395	SMU.1534	1683.7	881.2	1616.8	540.9	435.4	749.7	0.321257	0.613822	0.33455	0.258597	0.494099	0.269297	0.445269	0.850772	0.463694	0.450151	-1.15152	0.0724646
P95784	ATP synthase subunit a OS	atpG	1394	SMU.1533	708.3	1164.6	1596	328.4	530.6	837	0.463645	0.281985	0.205764	0.749118	0.455607	0.332456	1.1817	0.718702	0.524436	0.545935	-0.873199	0.133985
P95785	ATP synthase subunit b OS	atpF	1393	SMU.1532	5472.8	6056	4519.7	2651.8	2783.8	2060.7	0.484542	0.43788	0.58672	0.508661	0.459676	0.615926	0.376535	0.340274	0.455937	0.474017	-1.07699	0.0114042
P95786	ATP synthase subunit delta OS	atpE	1392	SMU.1531	3726.2	3716.3	4653.2	1640.3	1608.9	2290.3	0.440207	0.44138	0.35251	0.43178	0.432931	0.345762	0.614648	0.616285	0.492199	0.463078	-1.11067	0.00621536
P95787	ATP synthase subunit alpha OS	atpD	1391	SMU.1530	11109.6	12359.5	12343.9	4613.1	5659.7	5491.4	0.415235	0.373243	0.373715	0.509442	0.457923	0.458502	0.494293	0.444306	0.444868	0.441281	-1.18023	0.000305616
P95788	ATP synthase gamma chain OS	atpC	1390	SMU.1529	8825.6	9235.2	9788.9	4463.5	4577.9	6308.2	0.505745	0.483314	0.455976	0.518707	0.495701	0.467662	0.714762	0.68306	0.644424	0.55215	-0.856868	0.00944193
P95789	ATP synthase subunit beta OS	atpB	1389	SMU.1528	17106.9	13404.6	12415.3	9730.6	6556.9	7274.4	0.568811	0.725915	0.783759	0.38329	0.489153	0.528131	0.425232	0.542679	0.585922	0.55921	-0.838537	0.0252592
P95790	ATP synthase epsilon chain OS	atpA	1388	SMU.1527	4337	4974.2	3761.5	2359.6	2769.9	2068.1	0.544063	0.474368	0.627303	0.638667	0.556853	0.736382	0.47685	0.415765	0.549807	0.557784	-0.842221	0.0143849
P95803	D-alanine--D-alanine ligase OS	ddl	546	SMU.599	5346.6	4346	3965.6	5130.9	4425.5	4376.7	0.959657	1.1806	1.29385	0.827722	1.01829	1.11597	0.818595	1.00706	1.10367	1.03616	0.0512444	0.859498
P96993	Galactokinase OS	galK	808	SMU.886	3306.2	2929.4	3921.2	3823.5	2947.4	4353.1	1.15646	1.30522	0.975084	0.891477	1.00614	0.751658	1.31665	1.486	1.11014	1.11098	0.151836	0.559032
P96994	Galactose-1-phosphate uridylyltransferase OS	galT	809	SMU.887	1459	1126.5	2554.8	1602.3	1206.9	2526.5	1.09822	1.42237	0.627172	0.82721	1.07137	0.472405	1.73167	2.24279	0.988923	1.16468	0.219934	0.916375
P96995	UDP-glucose 4-epimerase OS	galE	810	SMU.888	5681.9	4375.1	3156	5757.5	4242.4	3408.3	1.01331	1.31597	1.8243	0.746652	0.969669	1.34423	0.599852	0.779022	1.07994	1.07477	0.104031	0.951367
Q00749	Multiple sugar-binding protein OS	msmE	801	SMU.878	3570.6	6254.1	5094	4438.3	7113.1	5859.5	1.24301	0.709662	0.87128	1.99213	1.13735	1.39637	1.64104	0.936905	1.15027	1.23089	0.299704	0.490596
Q00750	Multiple sugar-binding transport system permease protein MsmF OS	msmF	802	SMU.879	393.5	201.5	314.2	792.8	349.5	682.4	2.01474	3.93449	2.52323	0.888183	1.73449	1.11235	1.73418	3.3866	2.17187	2.16668	1.11549	0.135789
Q00751	Multiple sugar-binding transport system permease protein MsmG OS	msmG	803	SMU.880	121.4	345.5	144.4	280.1	447.5	337.5	2.30725	0.810709	1.93975	3.68616	1.29522	3.09903	2.78007	0.976845	2.33726	2.13692	1.09553	0.164118
Q00752	Multiple sugar-binding transport ATP-binding protein MsmK OS	msmK	805	SMU.882	2674.9	3128.8	2322.5	4837.3	5305.5	3770.8	1.8084	1.54606	2.0828	1.98344	1.6957	2.28439	1.4097	1.20519	1.6236	1.7377	0.797176	0.0327145
Q00753	Msm operon regulatory protein OS	msmR	799	SMU.876	89.5	616.6	21.9	216.3	862	72.6	2.41676	0.350795	9.87671	9.63128	1.39799	39.3607	0.811173	0.117742	3.31507	7.47536	2.90214	0.671392
Q02418	Mannitol-1-phosphate 5-dehydrogenase OS	mtlD	1082	SMU.1182	4411.2	2542.7	2877.8	4808.7	2734.7	3557.4	1.09011	1.89118	1.67096	0.619945	1.07551	0.950275	0.806447	1.39906	1.23615	1.19329	0.25495	0.63846
Q02419	Protein PhnA OS	phnA	1081	SMU.1180	835.1	1118.8	1097.6	1470.2	1463	1663.6	1.76051	1.31409	1.33947	1.75189	1.30765	1.33291	1.9921	1.48695	1.51567	1.53347	0.616799	0.0127107
Q02420	Mannitol-specific phosphotransferase enzyme IIA component OS	mtlA2	1083	SMU.1183	195.2	694.4	165.9	197.8	322.2	174.3	1.01332	0.28485	1.19228	1.65061	0.463998	1.94213	0.89293	0.251008	1.05063	0.971308	-0.0419993	0.559843
Q02425	Putative transcriptional regulator MtlR OS	mtlR	1084	SMU.1184c	1435	1107.3	2056.8	851.8	698.2	1527.8	0.593589	0.769259	0.414138	0.486551	0.630543	0.339459	1.06467	1.37975	0.742804	0.713418	-0.48718	0.25078
Q03174	Fructan beta-fructosidase OS	fruA	70	SMU.78	6762	7950.2	6455.6	7301.9	6676.9	3796.8	1.07984	0.918455	1.1311	0.987415	0.839841	1.03428	0.561491	0.477573	0.588141	0.846459	-0.240487	0.413016
Q07211	Fructokinase OS	scrK	1676	SMU.1840	1737.5	2113.8	2747.6	2114.1	1610	2114.4	1.21675	1.00014	0.769435	0.926619	0.761661	0.585966	1.21692	1.00028	0.769544	0.916369	-0.126	0.506484
Q1LZ65	RpiR-like protein OS	rpl PE	925	SMU.1015c	369.8	614.7	525.8	696.2	1267.6	1057.5	1.88264	1.13259	1.32408	3.4278	2.06214	2.4108	2.85965	1.72035	2.01122	2.09236	1.06513	0.0777154
Q1LZ67	Tagatose 1,6-diphosphate aldolase OS	lacD2	104	SMU.116	775.7	554.3	563.8	5813.1	6406.6	6096.7	7.49401	10.4873	10.3106	8.25912	11.558	11.3632	7.85961	10.9989	10.8136	9.90493	3.30815	0.000187769
Q53526	D-alanine--D-alanyl carrier protein ligase OS	dltA	1541	SMU.1691	4593.9	4050.1	4826.7	4539.3	4405.9	5361.1	0.988115	1.12079	0.940456	0.959076	1.08785	0.912818	1.167	1.3237	1.11072	1.06784	0.0946894	0.503538
Q54430	Sucrose operon repressor OS	scrR	1679	SMU.1844	511.1	1086.7	1446.3	743.4	1011.2	1598.7	1.45451	0.684089	0.514001	1.97848	0.930524	0.699163	3.12796	1.47115	1.10537	1.32947	0.410853	0.795246
Q54431	Signal recognition particle protein OS	ffh	968	SMU.1060	8667.9	7506.7	8873.3	12367.7	11317	13727.8	1.42684	1.64755	1.39381	1.30562	1.50759	1.2754	1.58375	1.82874	1.54709	1.50182	0.586713	0.011851
Q54433	Probable phosphopantothenoylcysteine decarboxylase OS	dfp	983	SMU.1075	468.4	907.6	780.3	585.3	1580.5	1102.6	1.24957	0.644888	0.750096	3.37425	1.74141	2.0255	2.35397	1.21485	1.41305	1.64084	0.714437	0.330573
Q54443	Dextranase OS	dexA	1854	SMU.2042	7578.2	5222.7	8402	1255.6	654.9	1355.1	0.165686	0.240412	0.149441	0.0864189	0.125395	0.0779457	0.178816	0.259463	0.161283	0.16054	-2.639	0.0200958
Q59925	Formate--tetrahydrofolate ligase OS	fthS	981	SMU.1073	11771.4	9994.9	11749.6	7563.8	6308.5	6678.2	0.642557	0.756766	0.64375	0.535918	0.631172	0.536912	0.567324	0.668161	0.568377	0.616771	-0.697194	0.00588397
Q59931	NADP-dependent glyceraldehyde-3-phosphate dehydrogenase OS	gapN	618	SMU.676	23684.1	27227	30208.4	17080.9	18536.8	20672.4	0.721197	0.627352	0.565435	0.782669	0.680824	0.613631	0.872839	0.759261	0.684326	0.700837	-0.512849	0.0290563
Q59934	Formate acetyltransferase OS	pfl2 PE	363	SMU.402	8136	10089.5	9734	59645.1	75987.7	79811.3	7.33101	5.9116	6.1275	9.33969	7.53136	7.80642	9.80965	7.91033	8.19923	7.77409	2.95867	0.00914682
Q59935	Mannose-6-phosphate isomerase OS	manA	1675	SMU.1839	3200.1	3827.7	4037.1	5610.6	6098	5915.8	1.75326	1.46579	1.38976	1.90557	1.59312	1.51049	1.84863	1.54552	1.46536	1.60861	0.685815	0.00398304
Q59938	Aconitate hydratase A OS	citB	612	SMU.670	2402.7	2341.9	2158.9	16934.2	15897.4	14666.1	7.04799	7.23097	7.8439	6.61647	6.78825	7.36366	6.10401	6.26248	6.79332	6.89456	2.78546	0.0021042
Q59939	Citrate synthase OS	citZ	613	SMU.671	712.1	1133.8	1757.1	5441.3	7249.3	9393.2	7.6412	4.79917	3.09675	10.1802	6.39381	4.12572	13.1908	8.28471	5.34585	7.00647	2.80869	0.026224
Q59940	Isocitrate dehydrogenase [NADP] OS	idh	614	SMU.672	958.9	1344.2	2574.4	8109.4	10497.8	10292.6	8.45698	6.03288	3.15002	10.9478	7.8097	4.07777	10.7338	7.65705	3.99806	6.98488	2.80424	0.0018537
Q7ZAK9	Segregation and condensation protein B OS	SMU_1712c	1560	SMU.1712c	1439.1	2436.1	1849.8	1207.1	2040.2	1632.2	0.838788	0.495505	0.652557	1.41769	0.837486	1.10293	1.13418	0.670005	0.882366	0.89239	-0.164254	0.496729
Q7ZAL0	Chromosome partition protein Smc OS	smc	1375	SMU.1513	12816.2	12643.4	13054	10506.2	10534.9	10962.9	0.819759	0.830963	0.804826	0.821999	0.833233	0.807025	0.855394	0.867085	0.839812	0.831122	-0.266868	0.000423793
Q8CM14	Putative ABC transporter ATP-binding protein OS	SMU_1348c	1231	SMU.1348c	2266.5	3949.6	1797.3	2624.2	5421	1580.8	1.15782	0.664422	1.46008	2.39179	1.37254	3.01619	0.697463	0.400243	0.879542	1.33779	0.41985	0.709668
Q8CMD5	Uncharacterized protein OS	SMU_1379	1257	SMU.1379c	333.7	966.6	656.1	333.4	1068.1	552	0.999101	0.34492	0.508154	3.20078	1.10501	1.62795	1.65418	0.571074	0.841335	1.20583	0.270031	0.997455
Q8CVC3	Putative carbonic anhydrase OS	cah	1450	SMU.1595	1683.1	1879	2145.5	592.2	777.6	487.6	0.351851	0.315168	0.27602	0.462005	0.413837	0.362433	0.289704	0.2595	0.227266	0.328642	-1.60541	0.00251147
Q8CVC4	Glucanase OS	bgc	1307	SMU.1432c	3182.8	2417.2	2111.5	3146.4	2669.9	2876.6	0.988564	1.30167	1.49013	0.838853	1.10454	1.26446	0.903795	1.19005	1.36235	1.16049	0.214734	0.421906
Q8CVC5	Putative 5'-nucleotidase OS	cpdB	1108	SMU.1213c	5387.6	5802.7	4521	632.9	1316	630.1	0.117473	0.10907	0.139991	0.244265	0.226791	0.291086	0.116954	0.108587	0.139372	0.165954	-2.59114	0.00145982
Q8CVC6	Foldase protein PrsA OS	prsA	590	SMU.648	7040.4	9182.3	9132	6300.4	9671.5	9057.7	0.894892	0.686146	0.689926	1.37371	1.05328	1.05908	1.28653	0.98643	0.991864	1.00243	0.00349977	0.935819
Q8CVC7	Putative 40K cell wall protein OS	bsp	555	SMU.609	26436.3	29739	25023.4	12303.3	9131.8	6108.5	0.465394	0.413709	0.491672	0.345427	0.307065	0.36493	0.231065	0.205404	0.244112	0.340975	-1.55226	0.00176883
Q8CWW2	Histidine--tRNA ligase OS	hisS	1908	SMU.2102	13555.1	10743.3	11040.3	12050	9089.2	10063.2	0.888964	1.12163	1.09146	0.670537	0.846034	0.823275	0.742392	0.936695	0.911497	0.892498	-0.164079	0.330857
Q8CWW3	Holliday junction ATP-dependent DNA helicase RuvA OS	ruvA	1895	SMU.2088	1903.2	861	2462.9	1753.6	764	2285.1	0.921396	2.0367	0.712006	0.401429	0.88734	0.310203	1.20066	2.65401	0.927809	1.11684	0.159422	0.837717
Q8CWW5	10 kDa chaperonin OS	groES	1775	SMU.1955	9476	5094.5	6195.6	6302.4	3875.1	5067.6	0.665091	1.2371	1.01724	0.408938	0.760644	0.62546	0.534783	0.99472	0.817935	0.784656	-0.349867	0.303641
Q8CWW6	60 kDa chaperonin OS	groEL	1774	SMU.1954	46573.9	52036.2	47476	36164.2	35277.3	37665.8	0.776491	0.694982	0.761736	0.757448	0.677938	0.743055	0.808732	0.723838	0.793365	0.748621	-0.417693	0.00963753
Q8CWW7	Putative DNA replication protein primosome component (Helicase loader) OS	dnaI	1745	SMU.1921	5450.1	4129.3	4663.4	4438.1	3847.2	4249.6	0.814315	1.07478	0.951688	0.705895	0.931683	0.824977	0.779729	1.02913	0.911266	0.891497	-0.165699	0.275691
Q8CWW8	Malonyl CoA-acyl carrier protein transacylase OS	fabD	1587	SMU.1741	5097.2	5531.1	5453.8	7175.5	7928.9	8284.1	1.40773	1.2973	1.31569	1.55554	1.43351	1.45383	1.62523	1.49773	1.51896	1.45617	0.542178	0.00919843
Q8CWW9	Ribonuclease R OS	vacB PE	1462	SMU.1607	3374.2	3336.1	3582	2671.3	2709.9	3202.5	0.791684	0.800725	0.745757	0.803124	0.812296	0.756533	0.949114	0.959953	0.894054	0.834804	-0.26049	0.061942
Q8CWX0	Glycogen synthase OS	glgA	1397	SMU.1536	1824.9	1851.6	1922.4	10743.9	13013.6	13976.7	5.88739	5.8025	5.5888	7.13113	7.0283	6.76945	7.65889	7.54844	7.27044	6.74282	2.75335	0.00786435
Q8CWX1	Phenylalanine--tRNA ligase alpha subunit OS	syfA	1374	SMU.1512	11703.3	10409.4	12101	5807.7	4871.4	5635.7	0.496245	0.557928	0.479936	0.416242	0.467981	0.402562	0.481548	0.541405	0.465722	0.478841	-1.06238	0.0016241
Q8CWX2	Phenylalanine--tRNA ligase beta subunit OS	syfB	1372	SMU.1510	21188.6	20711.3	20233.5	12818.7	11497.4	11702.7	0.604981	0.618923	0.633538	0.542622	0.555127	0.568236	0.552311	0.565039	0.578382	0.579907	-0.786107	0.000153271
Q8CWX4	UvrABC system protein C OS	uvrC PE	1136	SMU.1241	1739.9	2538.8	3744.4	1984.5	3098.2	3952.8	1.14058	0.781669	0.529991	1.78068	1.22034	0.827422	2.27185	1.55696	1.05566	1.24057	0.311006	0.700056
Q8CWX6	5-methyltetrahydropteroyltriglutamate--homocysteine methyltransferase OS	meyE	796	SMU.873	3513.7	3025.9	4003.3	2507	1612.9	2230.9	0.713493	0.828514	0.626233	0.459032	0.533031	0.402893	0.634915	0.737268	0.557265	0.610294	-0.712424	0.0226332
Q8CWX7	UvrABC system protein B OS	uvrB PE	734	SMU.809	8623.8	8600.5	7080	8184	7653.6	6502.8	0.949002	0.951573	1.15593	0.887497	0.889902	1.08102	0.754053	0.756096	0.918475	0.927061	-0.109264	0.410007
Q8CWX8	Signal recognition particle receptor FtsY OS	ftsY	676	SMU.744	7659.4	8164.2	5765.8	7594.5	8842.2	6271.3	0.991527	0.93022	1.31716	1.15442	1.08305	1.53356	0.818772	0.768146	1.08767	1.07606	0.105757	0.738339
Q8CWX9	Peptidase T OS	pepT	632	SMU.691	3171.1	2779	2697.5	2929.8	2417.2	2045.8	0.923907	1.05426	1.08612	0.762259	0.869809	0.896089	0.645139	0.736164	0.758406	0.859128	-0.219055	0.246487
Q8CWY0	alanyl-tRNA sunthetase	SMU_650	592	SMU.650	25013.6	24443.9	23216.6	20352.7	18625.3	18875.6	0.813665	0.832629	0.876644	0.744607	0.761961	0.802241	0.754613	0.772201	0.813022	0.796843	-0.327633	0.00283663
Q8CWY1	Formate acetyltransferase (Pyruvate formate-lyase 2) OS	pfl2 PE	446	SMU.493	1001.6	975.9	933.3	1128.2	1032.9	640	1.1264	1.15606	1.20883	1.03125	1.05841	1.10672	0.638978	0.655805	0.685739	0.963132	-0.0541951	0.830234
Q8CWY2	Putative polyribonucleotide nucleotidyltransferase (General stress protein 13) OS	PNPase	443	SMU.489	629.3	350.8	397.1	487.7	270.6	325.3	0.774988	1.39025	1.22815	0.430002	0.77138	0.68144	0.516924	0.927309	0.819189	0.837737	-0.25543	0.419779
Q8CWY3	Primosomal protein N' OS	priA	434	SMU.480	7059.2	5668.5	6053.6	4544.8	3686.9	3436.2	0.643812	0.801764	0.75076	0.522283	0.650419	0.609043	0.486769	0.606192	0.567629	0.626519	-0.67457	0.0124199
Q8CWY4	NH(3)-dependent NAD(+) synthetase OS	nadE	422	SMU.465	3287.3	4147.8	3693	3023	3747.2	3373.1	0.9196	0.72882	0.818576	1.1399	0.903419	1.01468	1.0261	0.813226	0.913377	0.919744	-0.120696	0.370892
Q8CWY5	Glycine--tRNA ligase beta subunit OS	sygB	404	SMU.446	9760.4	12491.4	10825.8	9962.5	11975.7	10360.5	1.02071	0.797549	0.920255	1.22697	0.958716	1.10622	1.06148	0.829411	0.957019	0.986481	-0.0196374	0.809684
Q8CWY6	Glycine--tRNA ligase alpha subunit OS	sygA	403	SMU.445	3936.9	4701.4	5158.1	3908.6	4764	4698.9	0.992812	0.831369	0.75776	1.21009	1.01332	0.923596	1.19355	0.999468	0.910975	0.981437	-0.0270317	0.769646
Q8CWY7	Negative transcriptional regulator, CopY OS	copY	385	SMU.424	366.2	833.6	731.1	354.7	647.7	673.9	0.968596	0.425504	0.485159	1.76871	0.776991	0.885925	1.84025	0.808421	0.921762	0.986813	-0.0191515	0.655248
Q8CWY8	NADPH-dependent glutamate synthase (Small subunit) OS	gltB	331	SMU.366	2623.9	3012.1	2231.4	1783.5	2248.9	1667.6	0.679713	0.592112	0.799274	0.857083	0.746622	1.00784	0.635543	0.553634	0.747334	0.735462	-0.443278	0.0688978
Q8CWY9	Glutamate synthase (Large subunit) OS	gltA	330	SMU.365	18955.4	17892	14293.8	8458.3	9521.5	6646.9	0.446221	0.472742	0.591746	0.502311	0.532165	0.666128	0.35066	0.371501	0.46502	0.488722	-1.03292	0.0101091
Q8CWZ0	Argininosuccinate synthase OS	argG	300	SMU.334	4617.9	5844.7	5319.5	3913.4	4144.2	3893	0.847441	0.669564	0.735671	0.897421	0.709053	0.779058	0.843024	0.666074	0.731836	0.764349	-0.387697	0.063001
Q8CWZ1	Undecaprenyl-diphosphatase OS	bacA	221	SMU.244	908.3	843.1	736.8	1303.4	1168.1	963.1	1.43499	1.54596	1.769	1.28603	1.38548	1.58537	1.06033	1.14233	1.30714	1.39074	0.47585	0.0663765
Q8CWZ3	33 kDa chaperonin OS	hslO	170	SMU.188c	2346.7	3125.2	2871.4	2720.1	3757.5	3713.7	1.15912	0.870376	0.947308	1.60118	1.20232	1.3086	1.58252	1.18831	1.29334	1.23923	0.309444	0.216027
Q8CWZ6	Trigger factor OS	ropA	82	SMU.91	21049.3	22056.9	21157.1	22555.3	22915.7	22906.5	1.07155	1.0226	1.06609	1.08867	1.03894	1.08312	1.08823	1.03852	1.08269	1.06449	0.0901593	0.0373623
Q8CZF0	Phosphatidate cytidylyltransferase OS	cdsA	1625	SMU.1785	382.5	893.4	1059.4	337.2	961.2	1239	0.881569	0.377435	0.318293	2.51294	1.07589	0.907306	3.23922	1.38684	1.16953	1.31878	0.399203	0.851315
Q8CZF1	Putative pyruvate dehydrogenase E1 component beta subunit OS	pdhB	1297	SMU.1422	547.2	216.4	718.1	1495.3	1532.6	2006.6	2.73264	6.90989	2.0823	2.8008	7.08226	2.13424	3.66703	9.27264	2.79432	4.38624	2.13298	0.00604049
Q8CZF2	Putative glycosyl transferase N-acetylglucosaminyltransferase, RgpG OS	rgpG	223	SMU.246	1003.8	1374.6	733.6	1100.4	1587.1	893	1.09623	0.800524	1.5	1.58109	1.15459	2.16344	0.889619	0.649644	1.21728	1.22805	0.296367	0.603548
Q8DRQ5	Putative SpoJ OS	smc	1964	SMU.2165	1576.3	1518.8	1011.1	1817.3	954.3	611	1.15289	1.19654	1.79735	0.605405	0.628325	0.943824	0.387617	0.402291	0.604292	0.857614	-0.221599	0.59092
Q8DRQ6	Serine protease HtrA OS	htrA	1963	SMU.2164	8485.2	7275.4	7533.3	4931.2	4512.8	4380.3	0.581153	0.677791	0.654587	0.531844	0.620282	0.599047	0.516228	0.60207	0.581458	0.596051	-0.746492	0.0056656
Q8DRQ7	Ribosomal RNA large subunit methyltransferase H OS	rlmH	1962	SMU.2162c	242.7	224.7	300.8	246.2	248.8	381.9	1.01442	1.09568	0.818484	1.02513	1.10725	0.827128	1.57355	1.6996	1.26961	1.15899	0.212862	0.524005
Q8DRQ8	Uncharacterized protein OS	SMU_2161c PE	1961	SMU.2161c	393.6	165.7	468.1	553.4	210.8	687.2	1.406	3.33977	1.18223	0.535569	1.27218	0.450331	1.74593	4.14725	1.46806	1.72748	0.788669	0.456433
Q8DRR0	Putative ABC transporter, ATP-binding protein OS	SMU_2159 PE	1959	SMU.2159	6302.9	5697.5	6943	7008.3	7055.8	8058.9	1.11192	1.23007	1.00941	1.11945	1.2384	1.01625	1.2786	1.41446	1.16072	1.17548	0.233244	0.099912
Q8DRR1	Tryptophan--tRNA ligase OS	trpS PE	1958	SMU.2158c	6115.4	7781.3	7780.6	5150.9	6896.9	6908.9	0.842283	0.661959	0.662018	1.12779	0.886343	0.886423	1.12975	0.887885	0.887965	0.885825	-0.174907	0.323511
Q8DRR2	Inosine-5'-monophosphate dehydrogenase OS	guaB	1957	SMU.2157	11951.8	10009.1	12360.8	6781.2	5388.5	6595.3	0.567379	0.677503	0.548605	0.450853	0.53836	0.435935	0.551825	0.65893	0.533566	0.55144	-0.858725	0.00671323
Q8DRR3	DNA replication and repair protein RecF OS	recF	1956	SMU.2156	421.3	666.1	765.6	429.4	837.7	299.8	1.01923	0.644648	0.560867	1.98837	1.25762	1.09417	0.711607	0.450083	0.391588	0.90202	-0.148768	0.649416
Q8DRR4	Uncharacterized protein OS	SMU_2155 PE	1955	SMU.2155	537.9	502.4	435.1	632.9	611.2	578.7	1.17661	1.25975	1.45461	1.13627	1.21656	1.40473	1.07585	1.15187	1.33004	1.24514	0.316313	0.041972
Q8DRR5	Putative peptidase OS	SMU_2154c PE	1954	SMU.2154c	1698.7	1050.5	1579.3	1352.1	1094.7	1203.1	0.795962	1.2871	0.856139	0.644434	1.04208	0.693155	0.708247	1.14526	0.761793	0.881575	-0.181846	0.377741
Q8DRR6	Putative peptidase OS	SMU_2153c PE	1953	SMU.2153c	2974.1	2007	1788.2	3386.1	1678.6	1284.7	1.13853	1.68714	1.89358	0.564406	0.836373	0.938709	0.431963	0.64011	0.718432	0.98325	-0.0243704	0.86162
Q8DRR7	Uncharacterized protein OS	SMU_2152c PE	1952	SMU.2152c	4934.3	3688.2	4471.3	5146.8	3890.8	4464.5	1.04307	1.39548	1.15107	0.788521	1.05493	0.870172	0.904789	1.21048	0.998479	1.04633	0.0653415	0.8042
Q8DRR8	Putative phosphotidylglycerophosphate synthase OS	pgsA	1951	SMU.2151	771.7	481.2	420.7	975	677.4	529.1	1.26344	2.02618	2.31757	0.877802	1.40773	1.61017	0.685629	1.09954	1.25767	1.39397	0.479201	0.377709
Q8DRR9	Energy-coupling factor transporter ATP-binding protein EcfA1 OS	SMU_2150c	1950	SMU.2150c	626.5	763.6	645.8	973.4	1029.6	827.7	1.55371	1.27475	1.50728	1.64342	1.34835	1.5943	1.32115	1.08394	1.28167	1.40095	0.486407	0.0273036
Q8DRS0	Energy-coupling factor transporter ATP-binding protein EcfA2 OS	SMU_2149c	1949	SMU.2149c	2685.8	512.5	308.7	2428.7	664.8	436	0.904274	4.73893	7.86751	0.247524	1.29717	2.15355	0.162335	0.850732	1.41237	2.1816	1.12539	0.994315
Q8DRS1	Energy-coupling factor transporter transmembrane protein EcfT OS	SMU_2148c	1948	SMU.2148c	472.2	441.6	923	764.5	912.3	1749.1	1.61902	1.7312	0.828277	1.93202	2.0659	0.988407	3.70415	3.96082	1.89502	2.08054	1.05695	0.222021
Q8DRS2	Uncharacterized protein OS	SMU_2147c PE	1947	SMU.2147c	325.8	512.8	290.5	1287.8	1164.7	901.6	3.95273	2.51131	4.43305	3.57489	2.27126	4.00929	2.76734	1.75819	3.10361	3.15352	1.65696	0.00887477
Q8DRS4	tRNA-specific 2-thiouridylase MnmA OS	mnmA	1945	SMU.2143c	6063.4	5428.6	8506.2	10399.5	8885.1	11594.5	1.71513	1.91569	1.22258	1.46537	1.63672	1.04454	1.91221	2.13582	1.36306	1.60124	0.679185	0.0429202
Q8DRS6	tRNA uridine 5-carboxymethylaminomethyl modification enzyme MnmG OS	mnmG	1943	SMU.2141	11643.6	15692.6	13325.2	7424.8	8939	8380	0.637672	0.47314	0.5572	0.767718	0.569632	0.670834	0.719709	0.53401	0.628884	0.617644	-0.695152	0.0330371
Q8DRS7	Cyclic-di-AMP phosphodiesterase OS	SMU_2140c PE	1942	SMU.2140c	4622.6	4890.7	5992.8	5983.9	6928.1	8038.7	1.29449	1.22353	0.998515	1.49875	1.41659	1.15607	1.739	1.64367	1.34139	1.368	0.452068	0.0740027
Q8DRS8	50S ribosomal protein L9 OS	SMU_2139c	1941	SMU.2139c	7246.3	8297.9	7453.5	6197.5	6440.7	5923	0.855264	0.746876	0.831489	0.888826	0.776184	0.864118	0.817383	0.713795	0.79466	0.809844	-0.304284	0.028192
Q8DRS9	Replicative DNA helicase OS	dnaC	1940	SMU.2138	4034.4	4125.2	5452.7	3948.3	4060.1	4892.6	0.978659	0.957117	0.7241	1.00637	0.984219	0.744604	1.21272	1.18603	0.89728	0.965677	-0.0503868	0.690327
Q8DRT0	Uncharacterized protein OS	SMU_2137c PE	1939	SMU.2137c	688.1	835.9	1083.9	437.7	501.3	581.4	0.636099	0.523627	0.40382	0.728528	0.599713	0.462497	0.844935	0.695538	0.536396	0.603461	-0.728667	0.0745824
Q8DRT2	Putative transcriptional regulator OS	SMU_2134 PE	1936	SMU.2134	1483.5	947.3	234.2	1610.2	793.3	193.7	1.08541	1.69978	6.87532	0.534749	0.837433	3.38728	0.13057	0.204476	0.827071	1.73134	0.791891	0.969066
Q8DRT3	Putative membrane protein OS	SMU_2133c PE	1935	SMU.2133c	1304.5	1273.8	1165	90.3	204.3	45.7	0.0692219	0.0708902	0.0775107	0.156612	0.160386	0.175365	0.0350326	0.0358769	0.0392275	0.0911247	-3.45601	6.25163e-05
Q8DRT6	Uncharacterized protein OS	SMU_2129c PE	1932	SMU.2129c	1042.6	765.6	894.2	1312	991	1019.2	1.25839	1.71369	1.46723	0.950508	1.29441	1.10825	0.977556	1.33124	1.13979	1.24901	0.320783	0.191766
Q8DRT7	Dihydroxy-acid dehydratase OS	ilvD	1931	SMU.2128	15437.7	11888.1	10349.8	10216.1	9328.2	7873.7	0.661763	0.859355	0.987082	0.604248	0.784667	0.901293	0.510031	0.662318	0.760759	0.747946	-0.418994	0.137469
Q8DRT8	Putative succinate semialdehyde dehydrogenase OS	gabD	1930	SMU.2127	3633.9	3895.9	4304.5	22680.3	26023.2	26513.2	6.24131	5.82158	5.26897	7.16123	6.67964	6.04558	7.29607	6.80541	6.15941	6.38658	2.67504	0.00263749
Q8DRU3	Uncharacterized protein OS	SMU_2121c PE	1925	SMU.2121c	1204.6	1705.8	676.3	526.4	673.2	272.9	0.436992	0.308594	0.778353	0.558858	0.394654	0.995416	0.226548	0.159984	0.403519	0.473657	-1.07808	0.127969
Q8DRU4	Putative 3-methyladenine DNA glycosylase OS	tag	1924	SMU.2120c	334.2	633.9	393.8	394.6	832.4	545.3	1.18073	0.622496	1.00203	2.49072	1.31314	2.11376	1.63166	0.86023	1.38471	1.39994	0.485368	0.439519
Q8DRU5	Putative osmoprotectant ABC transporter permease protein OS	opuCd	1923	SMU.2119	1093.7	1191.8	910.1	1270.9	1534.8	1381.6	1.16202	1.06637	1.39644	1.40331	1.2878	1.68641	1.26323	1.15925	1.51807	1.32699	0.408158	0.0428267
Q8DRU6	Putative ABC transporter osmoprotectant-binding protein, glycine betaine/carnitine/choline ABC transporter OS	opuCc	1922	SMU.2118	1715.4	1681.3	1429.8	2509.1	2563.6	2451.9	1.46269	1.49236	1.75486	1.49446	1.52477	1.79298	1.42935	1.45834	1.71486	1.56941	0.650219	0.00513068
Q8DRU8	Putative osmoprotectant amino acid ABC transporter, ATP-binding protein OS	opuCa	1920	SMU.2116	5452.2	5448.5	4759.6	5958.1	6404.2	6291.7	1.09279	1.09353	1.25181	1.17461	1.17541	1.34553	1.15397	1.15476	1.3219	1.19603	0.258258	0.029468
Q8DRU9	Putative short-chain dehydrogenase OS	SMU_2115 PE	1919	SMU.21115	2032.9	615.1	1011.3	1085.1	340.8	569.1	0.533769	1.7641	1.07298	0.167642	0.554056	0.336992	0.279945	0.925215	0.562741	0.688604	-0.538253	0.328001
Q8DRV0	Putative transcriptional regulator OS	rmeD	1918	SMU.2114c	152.4	479.7	22.8	189	559	13.2	1.24016	0.393996	8.28947	3.66798	1.16531	24.5175	0.0866142	0.0275172	0.578947	4.44084	2.15083	0.87477
Q8DRV2	Glucan-binding protein A, GbpA OS	gbpA	1916	SMU.2112	28305.2	26560.6	16583.7	1222.8	1134.9	893.2	0.0432005	0.0460381	0.0737351	0.0400951	0.0427287	0.0684347	0.031556	0.0336288	0.0538601	0.0481419	-4.37656	0.0247704
Q8DRV3	Putative transcriptional regulator OS	mepR	1913	SMU.2108c	553.8	694.6	860.5	536.8	481.3	627	0.969303	0.772819	0.623823	0.869086	0.692917	0.559326	1.13218	0.902678	0.728646	0.805642	-0.31179	0.217737
Q8DRV7	50S ribosomal protein L32 OS	SMU_2104a	1909.1	SMU.2104a	2488.9	1648	2236.7	1676.2	992.2	1382.4	0.67347	1.01711	0.749408	0.39865	0.602063	0.4436	0.555426	0.838835	0.618053	0.65518	-0.610038	0.0750189
Q8DRV8	Uncharacterized protein OS	potE	1909	SMU.2104	1348.6	2102.8	1169.3	767.2	1144	566	0.568886	0.364847	0.656119	0.848287	0.544037	0.978363	0.419694	0.269165	0.48405	0.570383	-0.809997	0.113829
Q8DRV9	Aspartate--tRNA ligase 2 OS	aspS	1907	SMU.2101	11319.3	10994.3	10747	9754.2	9899.8	9249.8	0.861732	0.887205	0.907621	0.874595	0.900448	0.921169	0.817171	0.841327	0.860687	0.874662	-0.193203	0.00624488
Q8DRW0	Uncharacterized protein OS	SMU_2100c PE	1906	SMU.2100c	1022.9	205.8	858.2	1199.5	243.9	1162.1	1.17265	5.82847	1.39769	0.23844	1.18513	0.284199	1.13608	5.64674	1.35411	2.02706	1.01939	0.688834
Q8DRW1	Uncharacterized protein OS	SMU_2099c PE	1905	SMU.2099c	530.8	358.7	280.2	657.7	517.1	466.3	1.23907	1.83357	2.34725	0.97419	1.44159	1.84547	0.878485	1.29997	1.66417	1.50264	0.5875	0.172849
Q8DRW2	Arginine--tRNA ligase OS	argS	1904	SMU.2098	13061.3	9954.5	14250.2	11165.5	8723	11864.1	0.854854	1.12165	0.783533	0.667851	0.876287	0.612132	0.90834	1.19183	0.832557	0.872115	-0.197409	0.318516
Q8DRW6	Arginine repressor OS	argR	1900	SMU.2093	763.8	677.2	1782.4	785	755.7	2044.4	1.02776	1.15918	0.440417	0.989395	1.11592	0.423979	2.67662	3.0189	1.14699	1.33324	0.414937	0.838541
Q8DRW8	DNA mismatch repair protein MutS OS	mutS	1898	SMU.2091c	7110.5	10573.4	9069.3	9101.8	13637.1	11271	1.28005	0.860821	1.00358	1.91788	1.28976	1.50366	1.58512	1.06598	1.24276	1.30551	0.384616	0.221039
Q8DRX0	DNA mismatch repair protein MutL OS	hexB	1896	SMU.2089	3519.7	4438.5	4298.1	3922	5012.9	4332.6	1.1143	0.883632	0.912496	1.42424	1.12941	1.16631	1.23096	0.976141	1.00803	1.09395	0.129541	0.475104
Q8DRX1	Putative 3-methyl-adenine DNA glycosylase I OS	tagI PE	1894	SMU.2087	858	626.9	776.1	842.9	641.8	814.9	0.982401	1.34455	1.08607	0.748019	1.02377	0.826955	0.949767	1.29989	1.04999	1.0346	0.0490755	0.895978
Q8DRX2	Putative competence-damage inducible protein OS	cinA	1893	SMU.2086	2305.8	2961.2	3438.4	2312.7	2971.6	3698.4	1.00299	0.781001	0.672609	1.28875	1.00351	0.864239	1.60396	1.24895	1.07562	1.06018	0.0843106	0.867265
Q8DRX3	Uncharacterized protein OS	SMU_2084c PE	1891	SMU.2084c	558	856.3	1563	762.9	1080	2136.3	1.3672	0.890926	0.4881	1.93548	1.26124	0.690979	3.82849	2.4948	1.36679	1.59156	0.67044	0.552513
Q8DRX4	Uncharacterized protein OS	SMU_2083c PE	1890	SMU.2083c	398.4	729.9	739.7	625.7	906.4	1058.4	1.57053	0.857241	0.845883	2.2751	1.24181	1.22536	2.65663	1.45006	1.43085	1.50594	0.590665	0.22883
Q8DRX7	UPF0297 protein SMU_2079c OS	SMU_2079c PE	1887	SMU.2079c	657.4	428.4	1324.5	1339.8	588.8	1976.4	2.03803	3.12745	1.01155	0.89565	1.37442	0.444545	3.00639	4.61345	1.49219	2.00041	1.00029	0.368103
Q8DRX8	Putative pre-16S rRNA nuclease OS	SMU_2078c PE	1886	SMU.2078c	2770.8	2935.3	3706.4	4456.9	3507.5	4184.7	1.60852	1.51838	1.20249	1.26588	1.19494	0.946336	1.51029	1.42565	1.12905	1.31128	0.390976	0.0866585
Q8DRY1	Uncharacterized protein OS	SMU_2075c PE	1883	SMU.2075c	2412.7	3202.5	3076.9	2512.6	3982.9	3161.2	1.04141	0.784575	0.816601	1.65081	1.24368	1.29445	1.31023	0.987104	1.0274	1.12847	0.174372	0.556603
Q8DRY2	Putative anaerobic ribonucleoside-triphosphate reductase OS	nrdD	1882	SMU.2074	12767.1	10559.9	10441.8	15667	12425.3	9929.5	1.22714	1.48363	1.50041	0.973228	1.17665	1.18996	0.777741	0.940302	0.950938	1.13556	0.183398	0.497664
Q8DRY3	Uncharacterized protein OS	SMU_2073c PE	1881	SMU.2073c	1228	807.9	838.5	1202.8	777.1	714.1	0.979479	1.4888	1.43447	0.632818	0.961876	0.926774	0.581515	0.883897	0.85164	0.971251	-0.0420834	0.78362
Q8DRY5	Anaerobic ribonucleoside-triphosphate reductase-activating protein OS	nrdG	1879	SMU.2071	539.5	686.4	672.3	474	649.3	549.2	0.878591	0.690559	0.705042	1.20352	0.94595	0.965789	1.01798	0.800117	0.816897	0.891605	-0.165523	0.337524
Q8DRY8	Putative stress response protein possible glycosyltransferase involved in cell wall biogenesis OS	csbB	1876	SMU.2067	971.6	1342.6	592.4	999.7	1266.4	601.7	1.02892	0.7446	1.68754	1.30342	0.943244	2.13774	0.619288	0.44816	1.0157	1.10318	0.141668	0.966612
Q8DRY9	Putative transmembrane protein OS	SMU_2066c PE	1875	SMU.2066c	5627.2	5222.8	4475.4	7000.5	5256.1	4448	1.24405	1.34037	1.56422	0.934052	1.00638	1.17444	0.790446	0.85165	0.993878	1.09994	0.137428	0.619288
Q8DRZ0	Putative UDP-glucose 4-epimerase OS	galE	1874	SMU.2065	613.7	1165.4	1279.6	556.2	1506.7	1588.8	0.906306	0.477261	0.434667	2.45511	1.29286	1.17748	2.58889	1.36331	1.24164	1.32639	0.407506	0.64382
Q8DRZ1	Putative transmembrane protein OS	SMU_2064c PE	1873	SMU.2064c	1779.6	1062.4	1825.2	1398.2	987.9	1304.5	0.785682	1.31608	0.766053	0.555125	0.929876	0.541256	0.73303	1.22788	0.714716	0.841077	-0.24969	0.325199
Q8DRZ2	Uncharacterized protein OS	SMU_2061 PE	1871	SMU.2061	2322.4	1984.8	2473.8	3150.7	2705.6	3480.7	1.35666	1.58741	1.27363	1.165	1.36316	1.0937	1.49875	1.75368	1.40703	1.38878	0.473818	0.0414959
Q8DRZ5	Putative transcriptional regulator OS	SMU_2058 PE	1868	SMU.2058	315.3	466.2	867.5	365.1	414.6	777.3	1.15794	0.78314	0.420865	1.31494	0.889318	0.477925	2.46527	1.66731	0.896023	1.11919	0.162459	0.891246
Q8DRZ6	Putative cadmium-transporting ATPase P-type ATPase OS	cadA cadD	1867	SMU.2057c	6693.4	6719.2	4968.8	4295.7	4058.3	3222.9	0.641781	0.639317	0.864535	0.606314	0.603986	0.816757	0.481504	0.479655	0.648627	0.642497	-0.638238	0.0390471
Q8DRZ7	Putative ATPase OS	cshA	1866	SMU.2056	3390.1	3296.7	3547.7	5078.6	5870.1	5285.5	1.49807	1.54051	1.43152	1.73154	1.7806	1.65462	1.5591	1.60327	1.48984	1.58767	0.666915	0.00883929
Q8DRZ8	Putative acetyltransferase OS	SMU_2055 PE	1865	SMU.2055	1060.4	1183	514.5	813.6	1133.4	523.2	0.767258	0.687743	1.58134	1.06884	0.958073	2.20292	0.493399	0.442265	1.01691	1.02431	0.0346455	0.741407
Q8DRZ9	Uncharacterized protein OS	SMU_2054c PE	1864	SMU.2054c	338.9	269.1	412.5	411.4	293.5	436.5	1.21393	1.5288	0.997333	0.866037	1.09067	0.711515	1.28799	1.62207	1.05818	1.15295	0.205327	0.541769
Q8DS02	Ribosomal protein L11 methyltransferase OS	prmA	1861	SMU.2050c	631.6	553.5	595.5	738.9	611.1	848.3	1.16989	1.33496	1.24081	0.967543	1.10407	1.0262	1.3431	1.53261	1.42452	1.23819	0.308229	0.170493
Q8DS03	Ribosomal RNA small subunit methyltransferase E OS	SMU_2049c PE	1860	SMU.2049c	645.5	656.1	503.8	890.4	1159	797.6	1.3794	1.35711	1.76737	1.79551	1.7665	2.30052	1.23563	1.21567	1.58317	1.6001	0.678158	0.0673264
Q8DS05	Putative PTS system, glucose-specific IIABC component OS	ptsG	1858	SMU.2047	6753.1	7542.3	5797.7	11882.6	10092.3	8621	1.75958	1.57546	2.04954	1.49447	1.33809	1.74074	1.2766	1.14302	1.48697	1.5405	0.623395	0.0453899
Q8DS06	Uncharacterized protein OS	SMU_2046c PE	1857	SMU.2046c	684.3	1176	1093.2	1192.5	1645.8	1862.1	1.74266	1.01403	1.09083	2.40509	1.39949	1.50549	2.72117	1.58342	1.70335	1.68506	0.752799	0.0838041
Q8DS07	Putative stringent response protein, ppGpp synthetase OS	relA	1856	SMU.2044	5981.4	7154.4	6602	5943.8	6456	6767.1	0.993714	0.830789	0.900303	1.07935	0.902382	0.977885	1.13136	0.945865	1.02501	0.976294	-0.0346118	0.67298
Q8DS09	Uncharacterized protein OS	mccF	1849	SMU.2035	2798	5216.1	5189.2	3398.3	6324	5618.3	1.21455	0.651502	0.654879	2.26019	1.2124	1.21868	2.00797	1.07711	1.08269	1.26444	0.338499	0.582351
Q8DS10	Uncharacterized protein OS	SMU_2033c PE	1848	SMU.2033c	194.5	168.5	172.8	237.7	218.5	397.6	1.22211	1.41068	1.37558	1.12339	1.29674	1.26447	2.04422	2.35964	2.30093	1.59975	0.677847	0.20084
Q8DS11	30S ribosomal protein S2 OS	rs2	1847	SMU.2032	15869.4	12795.8	15034.7	10891.1	8675.5	10762.1	0.686296	0.851146	0.724398	0.546681	0.677996	0.577032	0.678167	0.841065	0.715817	0.699844	-0.514894	0.0207347
Q8DS12	Elongation factor Ts OS	tsf PE	1846	SMU.2031	16246.5	15964.8	17034.1	15768	15609.3	17288.4	0.970548	0.987673	0.925673	0.960779	0.977732	0.916356	1.06413	1.08291	1.01493	0.98897	-0.0160017	0.775377
Q8DS13	Transcriptional regulator CtsR OS	ctsR	1845	SMU.2030	1048.7	1339.5	1101.8	1221.2	1592.2	1315.1	1.16449	0.911683	1.10837	1.51826	1.18865	1.44509	1.25403	0.981784	1.19359	1.19622	0.258479	0.21363
Q8DS14	Class III stress response-related ATP-dependent Clp protease, ATP-binding subunit OS	clpC	1844	SMU.2029	9699.1	9495.9	9361.8	12841.5	13078.5	13386.4	1.32399	1.35232	1.37169	1.34842	1.37728	1.39701	1.38017	1.4097	1.4299	1.37672	0.461235	0.000151404
Q8DS15	Putative transcriptional regulator OS	SMU_2027 PE	1842	SMU.2027	776.7	1250.7	2190.2	711.5	1167.3	4000	0.916055	0.568881	0.324856	1.5029	0.933317	0.532965	5.14999	3.19821	1.82632	1.6615	0.732485	0.656317
Q8DS16	50S ribosomal protein L3 OS	rl3	1840	SMU.2025	12351.8	11337.7	10448.6	8243.6	7488	8051.8	0.667401	0.727096	0.788967	0.606227	0.660451	0.716651	0.651873	0.710179	0.77061	0.69994	-0.514698	0.0140622
Q8DS17	50S ribosomal protein L4 OS	SMU_2024c	1839	SMU.2024c	8568.2	10104.6	8003.7	6804.9	7140.9	5967.1	0.794204	0.673446	0.850219	0.833419	0.706698	0.8922	0.696424	0.590533	0.745543	0.753632	-0.408068	0.0488378
Q8DS18	30S ribosomal protein S19 OS	SMU_2023c	1838	SMU.2023c	8766.7	7464.3	8545.6	5517.9	4839.6	6144	0.629416	0.739239	0.645701	0.552044	0.648366	0.566327	0.700834	0.823118	0.718966	0.669334	-0.579201	0.00755094
Q8DS19	50S ribosomal protein L22 OS	rl22	1837	SMU.2022	4351.3	3901.3	5094	2879.7	2898.8	3815.5	0.661802	0.738139	0.565312	0.666192	0.743034	0.569062	0.876864	0.978007	0.749018	0.727492	-0.458996	0.055487
Q8DS20	50S ribosomal protein L16 OS	rl16	1835	SMU.2020	2690.8	2890.9	3845.6	1816	1834	2667.6	0.674892	0.628178	0.472228	0.681582	0.634405	0.476909	0.991378	0.922758	0.693676	0.686223	-0.543251	0.0879735
Q8DS21	50S ribosomal protein L29 OS	rl29	1834	SMU.2019	6624.8	7893.4	7255.5	4779.5	5571.3	5575.6	0.721456	0.605506	0.658742	0.840976	0.705818	0.767873	0.841625	0.706362	0.768465	0.735203	-0.443786	0.0153194
Q8DS22	30S ribosomal protein S17 OS	rs17	1833	SMU.2018	5882.9	6794.5	6432.7	4458.7	4949.1	4225.3	0.757909	0.656222	0.69313	0.841269	0.728398	0.769366	0.718234	0.621871	0.656847	0.715916	-0.482137	0.00660101
Q8DS23	50S ribosomal protein L14 OS	rl14	1832	SMU.2017	8221.3	8407.7	8016.9	6074.2	5793.1	6703.4	0.738837	0.722457	0.757674	0.704645	0.689023	0.722611	0.81537	0.797293	0.836159	0.753785	-0.407774	0.00873213
Q8DS24	50S ribosomal protein L24 OS	rl24	1831	SMU.2016	4963	3490.1	5917.9	3536.4	2419.3	4047.6	0.712553	1.01327	0.597577	0.487467	0.693189	0.408811	0.815555	1.15974	0.683959	0.730235	-0.453567	0.173068
Q8DS25	50S ribosomal protein L5 OS	rl5	1830	SMU.2015	9115.1	7541.6	10684.8	6205.7	5560.3	7872.2	0.680815	0.822863	0.580797	0.61001	0.737284	0.520393	0.863644	1.04384	0.736766	0.732934	-0.448244	0.092089
Q8DS26	30S ribosomal protein S14 type Z OS	rs14	1829	SMU.2014	1360.7	1189.1	2657.2	944.9	789.5	1906	0.694422	0.794635	0.3556	0.580216	0.663948	0.297117	1.40075	1.60289	0.717296	0.789653	-0.340709	0.422606
Q8DS27	30S ribosomal protein S8 OS	rs8	1828	SMU.2012	5144.2	5721.7	5994.4	3806.1	3853.4	4236.5	0.739882	0.665204	0.634943	0.749077	0.673471	0.642833	0.823549	0.740427	0.706743	0.708459	-0.497244	0.00941455
Q8DS28	50S ribosomal protein L6 OS	rl6	1827	SMU.2011	6186.9	5951.2	5198.1	4187.4	4131.6	3765.3	0.676817	0.703623	0.805564	0.667798	0.694247	0.794829	0.608592	0.632696	0.724361	0.700947	-0.512622	0.0156493
Q8DS29	50S ribosomal protein L18 OS	rl18	1826	SMU.2010	5038.6	5898.7	5579.6	3601.6	4208	3661.7	0.714802	0.610575	0.645494	0.835153	0.713378	0.754176	0.72673	0.620764	0.656266	0.697482	-0.519772	0.00721339
Q8DS30	50S ribosomal protein L30 OS	rl30	1824	SMU.2008	2849.8	3712.7	3611	2198.6	2819.3	2976.1	0.771493	0.592184	0.608862	0.989297	0.759366	0.780753	1.04432	0.8016	0.824176	0.796894	-0.327539	0.115947
Q8DS31	50S ribosomal protein L15 OS	rl15	1823	SMU.2007	4918.9	3552.4	3393.5	3538	2569.6	2452.5	0.719267	0.995946	1.04258	0.522393	0.723342	0.757212	0.498587	0.690378	0.722705	0.741379	-0.431717	0.144937
Q8DS32	Protein translocase subunit SecY OS	secY	1822	SMU.2006	2959.8	2025.5	2589.5	2993.7	1842.5	2620.9	1.01145	1.47801	1.15609	0.622508	0.909652	0.711527	0.885499	1.29395	1.01213	1.00898	0.0128968	0.93259
Q8DS33	Adenylate kinase OS	adk	1821	SMU.2005	12854.8	9782.9	10975	4915	5080.8	5183.5	0.382347	0.502407	0.447836	0.395245	0.519355	0.462943	0.403235	0.529853	0.472301	0.45728	-1.12885	0.019873
Q8DS34	Translation initiation factor IF-1 OS	infA	1820	SMU.2004	1726.1	1554.4	1781.6	1276.5	1236.7	1444.2	0.739528	0.821217	0.716491	0.716471	0.795612	0.694151	0.836684	0.929104	0.81062	0.784431	-0.350282	0.0170827
Q8DS35	30S ribosomal protein S13 OS	rs13	1819	SMU.2003	8027.2	10483.3	10710.3	5572.9	7642.6	8068.4	0.694252	0.531598	0.520331	0.952088	0.729026	0.713575	1.00513	0.769643	0.753331	0.740997	-0.43246	0.0844131
Q8DS36	DNA-directed RNA polymerase subunit alpha OS	rpoA	1817	SMU.2001	12778.2	16008.2	15198.1	11913.1	15238.5	15822.5	0.932299	0.744187	0.783855	1.19254	0.951918	1.00266	1.23824	0.9884	1.04108	0.986131	-0.0201484	0.839812
Q8DS37	50S ribosomal protein L17 OS	rl17	1816	SMU.2000	5617.6	8268.1	6719.9	3630.9	5211.9	4872	0.646344	0.439146	0.540321	0.927781	0.630362	0.775592	0.867274	0.589253	0.725011	0.682342	-0.551432	0.0763006
Q8DS38	Glutamate--cysteine ligase OS	gshA	1815	SMU.1999c	2571.9	2895.8	2772.7	3293.7	4202.3	3886.3	1.28065	1.13741	1.1879	1.63393	1.45117	1.5156	1.51106	1.34205	1.40163	1.3846	0.469469	0.0463451
Q8DS40	Putative 4-diphosphocytidyl-2-C-methyl-D-erythritol kinase OS	ipk	1813	SMU.1996	188.2	313.8	345.8	166.5	328.2	289.9	0.884697	0.530593	0.481492	1.74389	1.04589	0.949104	1.54038	0.923837	0.838346	0.993137	-0.00993592	0.773804
Q8DS41	Putative transcriptional regulator OS	adcR	1812	SMU.1995c	1048.5	267.6	1010.4	1960.1	492.8	2128.2	1.86943	7.32474	1.93992	0.470005	1.84155	0.487728	2.02976	7.95291	2.10629	2.89137	1.53175	0.287205
Q8DS42	Putative ABC transporter, ATP-binding protein OS	adcC	1811	SMU.1994	611.7	499.3	882	1381.2	828.6	1299.4	2.25797	2.76627	1.56599	1.35459	1.65952	0.939456	2.12424	2.60244	1.47324	1.86041	0.895623	0.0802753
Q8DS44	Tyrosine--tRNA ligase OS	tyrS PE	1809	SMU.1992	4848.1	5028.4	4814	4821.7	5056.7	5180	0.994555	0.958893	1.0016	1.04303	1.00563	1.05042	1.06846	1.03015	1.07603	1.02542	0.036211	0.389336
Q8DS45	Putative membrane carboxypeptidase, penicillin-binding protein 1b OS	pbp1b	1808	SMU.1991	1890.5	1161.3	2126.3	3031.3	2372	2510.9	1.60344	2.61026	1.42562	1.25469	2.04254	1.11555	1.32817	2.16215	1.18088	1.63592	0.710104	0.068713
Q8DS46	DNA-directed RNA polymerase subunit beta OS	rpoB	1807	SMU.1990	30514.9	35251	30129.7	29799.2	32901.9	30920	0.976546	0.845343	0.989031	1.07822	0.933361	1.09201	1.01328	0.877138	1.02623	0.98124	-0.0273225	0.71286
Q8DS47	DNA-directed RNA polymerase subunit beta' OS	rpoC	1806	SMU.1989	31243.2	31197.2	31900.8	31664	32335.2	32849.6	1.01347	1.01496	0.992577	1.03495	1.03648	1.01362	1.05142	1.05297	1.02974	1.02669	0.0379959	0.122803
Q8DS56	Uncharacterized protein OS	ythI ytxK	1797	SMU.1979c	619.6	776.1	282.1	747.8	801.2	282.3	1.20691	0.963536	2.65083	1.29309	1.03234	2.84013	0.455617	0.363742	1.00071	1.31188	0.391634	0.827671
Q8DS57	Acetate kinase OS	ackA	1796	SMU.1978	4078.1	3905.7	5377.6	8942.3	8791.9	11490.7	2.19276	2.28955	1.66288	2.15588	2.25104	1.63491	2.81766	2.94203	2.13677	2.2315	1.15801	0.0124122
Q8DS58	Putative transcriptional regulator OS	SMU_1977c PE	1795	SMU.1977c	686	644.3	614.7	867.9	831.4	698.7	1.26516	1.34704	1.41191	1.21195	1.29039	1.35253	1.01851	1.08443	1.13665	1.2354	0.304976	0.0834661
Q8DS60	Uncharacterized protein OS	SMU_1975c PE	1793	SMU.1975c	1058.3	654	1213.9	657.6	356	712.3	0.621374	1.0055	0.541725	0.336389	0.544343	0.29327	0.673061	1.08914	0.586786	0.632399	-0.661092	0.126998
Q8DS61	Pyrroline-5-carboxylate reductase OS	proC	1792	SMU.1974	2718.8	2067.6	2398.9	2005.5	1574.3	1937.8	0.737642	0.969965	0.836008	0.579042	0.761414	0.656259	0.712741	0.937222	0.807787	0.777564	-0.362966	0.0805291
Q8DS62	Putative glutamyl-aminopeptidase endo-1,4-beta-glucanase OS	pepA	1791	SMU.1973	4417.2	3726.1	4253.9	3806.8	3680.2	3385.4	0.861813	1.02166	0.894896	0.833152	0.987681	0.865136	0.766413	0.908564	0.795834	0.881683	-0.181668	0.120107
Q8DS65	Phenylalanine--tRNA ligase beta subunit OS	pheT syfB	1788	SMU.1970c	4079.3	2935.7	3028.8	4095.6	2824.3	2832.4	1.004	1.3951	1.35222	0.692349	0.962053	0.932482	0.694335	0.964812	0.935156	0.9925	-0.0108605	0.870689
Q8DS69	Putative periplasmic sugar-binding protein OS	rbsB	1784	SMU.1966c	291.7	288.2	382.3	211.3	169.9	259.3	0.724374	0.733171	0.552707	0.582448	0.589521	0.444415	0.888927	0.899722	0.678263	0.677061	-0.562642	0.0577211
Q8DS71	Putative response regulator OS	levR	1782	SMU.1964c	1515.7	2706.2	2500.6	1182.9	1813.3	1786	0.780431	0.437107	0.473046	1.19634	0.670054	0.725146	1.17833	0.659966	0.714229	0.759406	-0.397056	0.218085
Q8DS72	Putative sugar-binding periplasmic protein OS	levQ	1781	SMU.1963c	838.3	1061.7	853.1	997.9	1039.1	1012.4	1.19039	0.939908	1.16973	1.23953	0.978713	1.21803	1.20768	0.953565	1.18673	1.12048	0.164111	0.30333
Q8DS73	Putative PTS system, sugar-specific enzyme IIA component OS	levD ptfA	1780	SMU.1961c	295.6	194	352	233.2	131.7	297.7	0.788904	1.20206	0.6625	0.445535	0.678866	0.374148	1.0071	1.53454	0.845739	0.83771	-0.255477	0.422755
Q8DS74	Putative PTS system, mannose-specific IIB component OS	levE	1779	SMU.1960c	6581.5	4602.6	2884.6	3139.6	2278.4	1350.5	0.477034	0.682136	1.0884	0.346182	0.495025	0.78985	0.205196	0.293421	0.468176	0.53838	-0.893303	0.136193
Q8DS76	Putative PTS system, mannose-specific IID component OS	levG ptnD	1777	SMU.1957	1297.1	631.8	973	618.2	281	410.4	0.476602	0.978474	0.635355	0.216637	0.444761	0.288798	0.316398	0.649573	0.421788	0.492043	-1.02314	0.0914437
Q8DS79	Pseudouridine synthase OS	rluD	1772	SMU.1950	588.3	3.5	160.6	419.8	42.2	178.1	0.713582	119.943	2.61395	0.0717321	12.0571	0.262765	0.302737	50.8857	1.10897	20.8844	4.38435	0.866624
Q8DS80	Putative membrane carboxypeptidase, penicillin-binding protein 2a OS	pbp2a	1771	SMU.1949	5057.8	3622.5	3627.2	4592.9	4576.2	4203	0.908083	1.26788	1.26624	0.904781	1.26327	1.26163	0.830994	1.16025	1.15875	1.11354	0.155156	0.539185
Q8DS82	Transcription termination/antitermination protein NusG OS	nusG	1769	SMU.1947	3332.5	3490.2	2534.8	2238.3	2432.7	1756.4	0.671658	0.64131	0.883028	0.729992	0.697009	0.959721	0.527052	0.503238	0.692915	0.700658	-0.513218	0.0601699
Q8DS84	Uncharacterized protein OS	SMU_1945 PE	1767	SMU.1945	5115.2	4205.9	3477.6	4888.4	3504.9	2756.5	0.955662	1.16227	1.40568	0.685193	0.833329	1.00785	0.538884	0.655389	0.792644	0.89299	-0.163285	0.52443
Q8DS85	Leucine--tRNA ligase OS	syl	1766	SMU.1943	8702.8	10318.7	11722.3	7901.1	8849.5	11024.9	0.90788	0.765707	0.674023	1.01686	0.857618	0.754929	1.26682	1.06844	0.940507	0.916976	-0.125045	0.479986
Q8DS86	Putative carbon-nitrogen hydrolase OS	cnhA	1760	SMU.1937	395.1	494.3	638.7	260	391.6	335.9	0.658061	0.525996	0.407077	0.991141	0.792231	0.61312	0.850165	0.679547	0.525912	0.671472	-0.5746	0.108591
Q8DS87	Putative ABC transporter, permease protein OS	psaB	1752	SMU.1928	660.5	1212.8	381.7	721.6	1379.9	355.9	1.09251	0.594987	1.89049	2.08917	1.13778	3.61514	0.538834	0.293453	0.932408	1.35386	0.437083	0.87024
Q8DS88	Transcriptional repressor NrdR OS	nrdR	1747	SMU.1923c	2112.6	1564.3	2275.2	2728.5	2251	3103.7	1.29154	1.74423	1.19924	1.06551	1.43898	0.989364	1.46914	1.98408	1.36414	1.39402	0.479256	0.0970479
Q8DS89	Putative chromosome replication protein OS	dnaB	1746	SMU.1922	3321.5	2597.4	4384.3	4026.1	3404.8	4411.7	1.21213	1.55005	0.918299	1.02508	1.31085	0.776589	1.32823	1.69851	1.00625	1.20289	0.266501	0.449696
Q8DS90	GTPase Der OS	pgdA	1744	SMU.1920	5271	4235.4	4174.7	4933.2	3996.8	4085.6	0.935913	1.16475	1.18169	0.758262	0.943665	0.957386	0.775109	0.964631	0.978657	0.96223	-0.0555465	0.658491
Q8DS91	Uncharacterized protein OS	sapR2	1743	SMU.1919	1022.9	2262.3	2254.9	912.4	1971.8	2033.6	0.891974	0.403306	0.40463	1.92766	0.871591	0.874451	1.98807	0.898908	0.901858	1.01805	0.0258082	0.725309
Q8DS92	Putative membrane-associated protein DedA OS	dedA	1742	SMU.1918	539.7	234.2	185	417.4	208.2	120.4	0.773393	1.78224	2.25622	0.38577	0.888984	1.12541	0.223087	0.514091	0.650811	0.955555	-0.0655894	0.643997
Q8DS93	Putative response regulator of the competence regulon, ComE response regulator of sakacin A production OS	comE	1741	SMU.1917	4907.8	3805.6	5085	2506.8	2003.4	2899	0.510779	0.658713	0.492979	0.408207	0.526435	0.393982	0.590692	0.761772	0.570108	0.545963	-0.873124	0.015696
Q8DS94	Putative histidine kinase of the competence regulon, ComD OS	comD	1740	SMU.1916	1953.8	1289.5	1416	1093.5	820.2	876.3	0.559679	0.848003	0.772246	0.419797	0.63606	0.579237	0.448511	0.679566	0.618856	0.617995	-0.694333	0.076312
Q8DS98	Uncharacterized protein OS	SMU_1910c PE	1735	SMU.1910c	4369.7	3356.6	2189.4	737.3	310.8	144.9	0.16873	0.219657	0.336759	0.0711262	0.0925937	0.141957	0.0331602	0.0431687	0.0661825	0.13037	-2.93931	0.0358399
Q8DSA4	Uncharacterized protein OS	SMU_1904c PE	1729	SMU.1904	13958.4	7981.6	10393	686.3	552.8	226.1	0.0491675	0.0859853	0.0660348	0.0396034	0.0692593	0.0531896	0.0161981	0.0283277	0.021755	0.0477245	-4.38913	0.0266877
Q8DSB7	Serine--tRNA ligase OS	sys	1714	SMU.1886	13784.2	17264.2	18059.6	10135.8	9333.4	10745.5	0.73532	0.587099	0.561242	0.677109	0.540622	0.516811	0.779552	0.622415	0.595002	0.623908	-0.680595	0.0316048
Q8DSB9	Uncharacterized protein OS	SMU_1883 PE	1712	SMU.1883	3616.7	3349	4307.9	3880.2	3054.1	3709.9	1.07286	1.15861	0.900717	0.844444	0.911944	0.708953	1.02577	1.10776	0.861185	0.954694	-0.0668895	0.611449
Q8DSC2	Putative PTS system, mannose-specific component IID OS	manN	1709	SMU.1879	14484.6	8187.8	11036.7	10734.7	13937.2	10084.8	0.741111	1.31106	0.972637	0.962208	1.70219	1.26281	0.696243	1.23169	0.913751	1.08819	0.121928	0.881422
Q8DSC3	Putative PTS system, mannose-specific component IIC OS	ptnC	1708	SMU.1878	5051	1972.7	3218.7	3459.5	3215.6	2888.2	0.684914	1.75369	1.07481	0.636626	1.63005	0.999037	0.571808	1.46408	0.897319	1.07915	0.109894	0.825282
Q8DSC4	Putative PTS system, mannose-specific component IIAB OS	ptnA	1707	SMU.1877	42327.1	17519.2	22451.6	28649.4	29308.1	20852.1	0.676857	1.63531	1.27605	0.692419	1.67291	1.30539	0.492642	1.19024	0.928758	1.09673	0.133211	0.896013
Q8DSC5	Uncharacterized protein OS	SMU_1876 PE	1706	SMU.1876	765.6	2042.6	1178	939.4	1638.8	840.1	1.22701	0.459904	0.797453	2.14054	0.802311	1.39117	1.09731	0.41129	0.713158	1.00446	0.0064219	0.700131
Q8DSC6	ATP-dependent RecD-like DNA helicase OS	SMU_1875	1705	SMU.1875	2165.1	1230.2	1742.7	1803.8	959.6	1347.7	0.833125	1.46627	1.03506	0.443213	0.780036	0.55064	0.622465	1.09551	0.77334	0.844407	-0.24399	0.400917
Q8DSC7	Signal peptidase I OS	lapC	1704	SMU.1874	2155.9	2376.4	2823.3	2153.5	1804.9	1913.7	0.998887	0.906203	0.76276	0.837191	0.75951	0.639287	0.887657	0.805294	0.677824	0.80829	-0.307055	0.111255
Q8DSC8	Ribonuclease HIII OS	rnh3	1703	SMU.1873	3718.6	4081.5	2241.3	3150	2414	1431.1	0.847093	0.771775	1.40543	0.649169	0.591449	1.07705	0.384849	0.350631	0.638513	0.746219	-0.42233	0.248926
Q8DSC9	Uncharacterized protein OS	SMU_1872c PE	1702	SMU.1872c	2084.8	2213.2	4031.6	1888.5	1378	2737.7	0.905842	0.853289	0.468424	0.660975	0.622628	0.3418	1.31317	1.23699	0.67906	0.786909	-0.345732	0.365877
Q8DSD1	Endonuclease MutS2 OS	mutS2	1700	SMU.1870	5187.2	6436.2	5393	6072.5	5217.5	5118.9	1.17067	0.943492	1.126	1.00584	0.810649	0.967458	0.986833	0.79533	0.949175	0.972827	-0.0397447	0.702364
Q8DSD2	Thioredoxin OS	trxA PE	1699	SMU.1869	2497.2	4882.4	1329	2481.4	2210.4	961.3	0.993673	0.508234	1.86712	0.885151	0.452728	1.66321	0.384951	0.196891	0.723326	0.852809	-0.229706	0.444366
Q8DSD3	Putative alcohol dehydrogenase OS	adhB	1698	SMU.1867c	5728.8	7747.2	8075.4	4904.9	4759.1	6135.2	0.856183	0.633119	0.607388	0.830732	0.614299	0.589333	1.07094	0.791925	0.759739	0.750407	-0.414256	0.103284
Q8DSD4	Putative A/G-specific DNA glycosylase OS	mutY	1697	SMU.1865	2143.6	3022.6	3212.1	1413.6	1544.5	1643.8	0.659451	0.467677	0.440086	0.720517	0.510984	0.480838	0.766841	0.543836	0.511752	0.566887	-0.818867	0.0569184
Q8DSD6	Uncharacterized protein OS	SMU_1861c PE	1695	SMU.1861c	800.7	488	601	422.6	228.8	293.8	0.527788	0.865984	0.703161	0.28575	0.468852	0.380699	0.366929	0.602049	0.488852	0.521118	-0.940317	0.0535984
Q8DSD7	30S ribosomal protein S6 OS	rs6	1694	SMU.1860	1843.3	2811.6	2609.9	1405	1470.6	2296.2	0.76222	0.499715	0.538335	0.797808	0.523047	0.56347	1.2457	0.816688	0.879804	0.73631	-0.441615	0.165195
Q8DSD8	Single-stranded DNA-binding protein OS	ssb PE	1693	SMU.1859	2330.9	2110.9	1661.7	2506.2	2168.6	1791.2	1.07521	1.18727	1.50821	0.93037	1.02733	1.30505	0.768459	0.848548	1.07793	1.08093	0.112275	0.693785
Q8DSE0	Uncharacterized protein OS	hdrM	1690	SMU.1855	713.9	715.9	2069.1	900.3	599.7	1723.5	1.2611	1.25758	0.435117	0.840034	0.837687	0.289836	2.4142	2.40746	0.832971	1.17511	0.232795	0.878928
Q8DSE2	Uncharacterized protein OS	SMU_1853 PE	1688	SMU.1853	4482.2	4017.1	4011.7	4157.4	2719	2700.6	0.927536	1.03493	1.03632	0.606622	0.676856	0.677768	0.602517	0.672276	0.673181	0.767555	-0.381657	0.171332
Q8DSE3	Putative magnesium/cobalt transport protein OS	SMU_1852 PE	1687	SMU.1852	3235.3	3697.3	2096.1	2042	1513.9	923.3	0.631162	0.552295	0.97419	0.467932	0.409461	0.722246	0.285383	0.249723	0.440485	0.525875	-0.927208	0.0658975
Q8DSE4	Putative aminopeptidase P OS	pepP	1685	SMU.1850	4668.7	8632.4	10430.3	4858	6564.2	7789.1	1.04055	0.562764	0.465758	1.406	0.760414	0.62934	1.66837	0.90231	0.746776	0.909142	-0.137423	0.487294
Q8DSE5	Putative deoxycytidylate deaminase OS	comEB	1684	SMU.1849	1559.3	1778.4	2429.6	2743.6	2363.9	3246.5	1.75951	1.54274	1.12924	1.516	1.32923	0.972959	2.08202	1.82552	1.33623	1.49927	0.584261	0.077814
Q8DSE7	Elongation factor P OS	efp	1682	SMU.1847	5035.7	4861.2	6073.9	4630.3	3037.7	3525.4	0.919495	0.952501	0.762327	0.603233	0.624887	0.500123	0.700081	0.725212	0.580418	0.707586	-0.499022	0.0606338
Q8DSE8	Uncharacterized protein OS	SMU_1846c PE	1681	SMU.1846c	2933.8	2612.4	3068.8	2896.8	2183.4	1951.4	0.987388	1.10887	0.943952	0.744223	0.835783	0.711483	0.665144	0.746976	0.635884	0.819967	-0.286363	0.196831
Q8DSE9	Transcription antitermination protein NusB OS	nusB	1680	SMU.1845	2494.8	668.7	1605.9	1633.1	377.3	829.5	0.654602	2.4422	1.01694	0.151235	0.564229	0.234946	0.332492	1.24047	0.516533	0.794849	-0.331247	0.379725
Q8DSF0	Protein translocase subunit SecA OS	secA	1674	SMU.1838	16654.6	21079.6	24833.3	20516.5	18414.9	20457.3	1.23188	0.973287	0.826169	1.10569	0.873589	0.741541	1.22833	0.970479	0.823785	0.974972	-0.0365666	0.703445
Q8DSF1	Phospho-2-dehydro-3-deoxyheptonate aldolase OS	aroH	1673	SMU.1837	5037.9	6573.1	8113.8	5493.1	4373.2	5066.4	1.09036	0.835694	0.677007	0.86806	0.665318	0.538983	1.00566	0.770778	0.624418	0.786252	-0.346936	0.206512
Q8DSF2	Phospho-2-dehydro-3-deoxyheptonate aldolase OS	aroG	1672	SMU.1836	2223.6	2949.7	2872.2	2134.7	1851.9	1936.2	0.96002	0.723701	0.743228	0.832839	0.627827	0.644767	0.87075	0.656406	0.674117	0.748184	-0.418535	0.0776952
Q8DSF3	Holo-[acyl-carrier-protein] synthase OS	acpS PE	1671	SMU.1835	1005.9	944.8	1280.5	1076	716.1	982.9	1.06969	1.13887	0.840297	0.7119	0.757938	0.559235	0.977135	1.04033	0.767591	0.873664	-0.19485	0.366111
Q8DSF4	Alanine racemase OS	alr	1670	SMU.1834	2342.1	1169.1	2191.6	2601	1065.4	2087.1	1.11054	2.22479	1.1868	0.454891	0.911299	0.486129	0.891123	1.78522	0.952318	1.11146	0.152452	0.978302
Q8DSF5	ATP-dependent DNA helicase RecG OS	recG	1669	SMU.1833	2349.2	2574.9	2133.4	2425.8	2572.9	2224.2	1.03261	0.942095	1.13706	1.09522	0.999223	1.20601	0.94679	0.863801	1.04256	1.02949	0.0419233	0.752548
Q8DSF7	Putative L-asparaginase OS	aspG	1667	SMU.1831	3548	3331.8	5360.3	3430.2	2709.4	3614.8	0.966798	1.02953	0.639927	0.763641	0.813194	0.505457	1.01883	1.08494	0.674365	0.832965	-0.263673	0.32979
Q8DSF8	Uncharacterized protein OS	SMU_1830c PE	1666	SMU.1830c	3399.8	4294.8	3700.8	2426.8	2179.5	1672.5	0.713807	0.565055	0.65575	0.641067	0.507474	0.588927	0.491941	0.389424	0.451929	0.556153	-0.846447	0.0082999
Q8DSF9	Universal stress protein OS	uspA	1665	SMU.1828	1889.4	3326	4016	2375.3	2449.2	3297.2	1.25717	0.714161	0.591459	1.29628	0.73638	0.609861	1.7451	0.991341	0.821016	0.973642	-0.0385367	0.632174
Q8DSG1	Putative aminotransferase OS	yfbQ PE	1663	SMU.1826	5217.4	6961.3	10786.6	4583	4110.1	5931.6	0.878407	0.658354	0.424879	0.787768	0.590421	0.381038	1.13689	0.852082	0.549905	0.695527	-0.523822	0.227393
Q8DSG2	Putative pyrazinamidase/nicotinamidase OS	pncA	1661	SMU.1823	744.5	1524.8	1272.3	1062.6	2196.5	1941.2	1.42727	0.696878	0.83518	2.9503	1.44052	1.7264	2.60739	1.27308	1.52574	1.6092	0.68634	0.261378
Q8DSG3	Aspartate--tRNA(Asp/Asn) ligase OS	gatA	1660	SMU.1822	8059.5	9988	9691.6	6246	7050.9	6046	0.774986	0.62535	0.644476	0.874856	0.705937	0.727527	0.750171	0.605326	0.623839	0.703608	-0.507157	0.0256509
Q8DSG4	Aspartyl/glutamyl-tRNA(Asn/Gln) amidotransferase subunit C OS	gatC	1659	SMU.1821c	955.7	715.2	1011	728.7	351.8	435.1	0.762478	1.01888	0.720772	0.368107	0.49189	0.347972	0.455268	0.608361	0.430366	0.578232	-0.790279	0.0592175
Q8DSG5	Glutamyl-tRNA(Gln) amidotransferase subunit A OS	gatA	1658	SMU.1820c	13250.3	14231.7	15541.3	8630.9	7803.2	7568	0.651374	0.606456	0.555353	0.588907	0.548297	0.502094	0.571157	0.531771	0.486961	0.560263	-0.835823	0.003796
Q8DSG6	Aspartyl/glutamyl-tRNA(Asn/Gln) amidotransferase subunit B OS	gatB	1654	SMU.1819	13862.5	16743.6	19886	10316.3	9813.1	10484.4	0.744188	0.616134	0.518772	0.707888	0.586081	0.493468	0.756314	0.626174	0.527225	0.619583	-0.690632	0.0606992
Q8DSH0	Putative response regulator ScnR-like protein OS	scnR	1653	SMU.1815	4700.7	6087	6773.3	3627.5	3490.8	3561.7	0.771694	0.595942	0.535559	0.742613	0.573484	0.515377	0.757696	0.585132	0.525844	0.622593	-0.683638	0.0633489
Q8DSH1	Putative histidine kinase, ScnK-like protein OS	scnK	1652	SMU.1814	2045.6	2306.4	2255	2269.4	1593.2	1517.7	1.10941	0.983958	1.00639	0.778842	0.690773	0.706519	0.741934	0.658039	0.673038	0.816544	-0.292398	0.223321
Q8DSI2	Uncharacterized protein OS	SMU_1803c PE	1641	SMU.1803c	4787.4	6459.3	7969.1	6395.9	6295.9	6475.6	1.33599	0.990185	0.802587	1.3151	0.974703	0.790039	1.35263	1.00252	0.812589	1.04182	0.0591006	0.987597
Q8DSI3	Uncharacterized protein OS	SMU_1802c PE	1640	SMU.1802c	525.1	884.4	1442.1	709.1	893.9	1185.9	1.35041	0.801787	0.491713	1.70234	1.01074	0.61986	2.25843	1.34091	0.822342	1.15539	0.208383	0.948953
Q8DSI4	Putative GTP-binding protein OS	SMU_1801c PE	1639	SMU.1801c	3785.2	3075.1	4317.3	4049.2	2597.3	2724.9	1.06975	1.31677	0.937901	0.686172	0.844623	0.601603	0.719883	0.886118	0.631158	0.854886	-0.226196	0.366568
Q8DSI5	Uncharacterized protein OS	SMU_1800c PE	1638	SMU.1800c	1481.4	3139.4	3154.5	1597.9	2643.4	2341.1	1.07864	0.508983	0.506546	1.78439	0.842008	0.837977	1.58033	0.745716	0.742146	0.958527	-0.0611094	0.574438
Q8DSI6	Probable nicotinate-nucleotide adenylyltransferase OS	nadD	1637	SMU.1799	2746.5	2446.1	4461.3	3077.5	2404.8	3660	1.12052	1.25813	0.689821	0.875587	0.983116	0.539036	1.33261	1.49626	0.820389	1.01283	0.0183898	0.828273
Q8DSI7	Uncharacterized protein OS	SMU_1798c PE	1636	SMU.1798c	2952.9	3842.5	5443.6	2853.5	3225.7	3369.5	0.966338	0.742615	0.524194	1.09238	0.83948	0.592567	1.14108	0.876903	0.618984	0.821616	-0.283463	0.329201
Q8DSI8	Ribosomal silencing factor RsfS OS	SMU_1797c	1635	SMU.1797c	3158.1	1035.2	2888.5	3000.4	841.8	1476.4	0.950065	2.89838	1.03874	0.266553	0.813176	0.291432	0.467496	1.4262	0.51113	0.962574	-0.0550305	0.559734
Q8DSI9	Uncharacterized protein OS	SMU_1795c PE	1634	SMU.1795c	1063.3	1515	2169.2	676	781.6	866.6	0.635757	0.446205	0.311636	0.73507	0.515908	0.360317	0.81501	0.572013	0.399502	0.53238	-0.909473	0.12439
Q8DSJ2	UPF0348 protein SMU_1791c OS	SMU_1791c PE	1631	SMU.1791c	642.4	331.6	33.9	719.1	433.4	32	1.1194	2.16858	21.2124	0.674658	1.307	12.7847	0.0498132	0.0965018	0.943953	4.4841	2.16482	0.83565
Q8DSJ3	Putative transcriptional regulator OS	SMU_1790c PE	1630	SMU.1790c	227.2	382.3	852.3	174.4	178.9	369.8	0.767606	0.456186	0.204623	0.787412	0.467957	0.209903	1.62764	0.967303	0.433885	0.658057	-0.603715	0.320169
Q8DSJ4	Probable transcriptional regulatory protein SMU_1789c OS	SMU_1789c PE	1629	SMU.1789c	5204.8	5112.3	6503.3	4800.2	4473.4	5473.2	0.922264	0.938951	0.738118	0.859476	0.875027	0.687866	1.05157	1.07059	0.841603	0.887274	-0.172548	0.277518
Q8DSJ5	Putative bacterocin transport accessory protein, Bta OS	bta	1627	SMU.1788c	2496.7	3137.5	1679.7	3685.9	5338.7	1704.3	1.47631	1.17479	2.19438	2.1383	1.70158	3.17837	0.682621	0.543203	1.01465	1.56713	0.648127	0.398069
Q8DSJ6	Putative secreted protein OS	SMU_1787c PE	1627	SMU.1787c	1929.9	1758.8	1778.9	1607.9	1542.7	1329	0.833152	0.914203	0.903873	0.799368	0.877132	0.867221	0.688637	0.755629	0.747091	0.820701	-0.285072	0.0382385
Q8DSJ7	Isoprenyl transferase OS	uppS PE	1626	SMU.1786	3035.5	4762.5	4553.8	2332.4	3375.7	3047.6	0.768374	0.489743	0.512188	1.11207	0.708808	0.741293	1.00399	0.639916	0.669243	0.738403	-0.43752	0.146375
Q8DSJ8	Putative Eep protein-like protein OS	eep	1624	SMU.1784c	5693.9	7067.2	6711.1	7546.3	8664.9	7568	1.32533	1.06779	1.12445	1.52179	1.22607	1.29113	1.32914	1.07086	1.12768	1.23158	0.300514	0.0609566
Q8DSJ9	Proline--tRNA ligase OS	proS	1623	SMU.1783	12950.1	12871.9	14814.2	12165	10672.2	12183.5	0.939375	0.945082	0.821172	0.824102	0.829108	0.720403	0.940804	0.946519	0.82242	0.865443	-0.20849	0.0851419
Q8DSK1	UPF0374 protein SMU_1781 OS	SMU_1781 PE	1621	SMU.1781	4232	4678.1	5370.9	2686.9	3057.5	3063.5	0.634901	0.574357	0.50027	0.722472	0.653577	0.569271	0.723889	0.65486	0.570389	0.622665	-0.683472	0.0207996
Q8DSK2	Regulatory protein RecX OS	recX	1620	SMU.1780	379.2	698	1556.1	337.7	623.8	1303.4	0.890559	0.483811	0.217017	1.64504	0.893696	0.400874	3.43724	1.86734	0.837607	1.18591	0.245993	0.800407
Q8DSK3	Uncharacterized RNA methyltransferase SMU_1779c OS	trmA yfjO	1619	SMU.1779c	2457.1	2325.7	2810.6	2352.2	2133.3	2301.7	0.957307	1.01139	0.836903	0.868219	0.917272	0.759019	0.936755	0.989681	0.818935	0.899498	-0.152807	0.19643
Q8DSK4	Putative ribonucleotide reductase protein, Nrd OS	nrdI	1618	SMU.1777	1403.8	1641.1	1616.7	2053.6	2240.9	2465	1.46289	1.25136	1.27024	1.59631	1.36549	1.3861	1.75595	1.50204	1.52471	1.45723	0.543229	0.0117171
Q8DSK8	Uncharacterized protein OS	SMU_1773c PE	1614	SMU.1773c	1421.7	1704.2	1715	985.9	911.3	1078.9	0.693466	0.578512	0.574869	0.640993	0.534738	0.53137	0.75888	0.633083	0.629096	0.619445	-0.690951	0.0107151
Q8DSK9	Uncharacterized protein OS	SMU_1772c PE	1613	SMU.1772c	425	504.3	705.2	436.5	381.8	520.8	1.02706	0.865556	0.618973	0.898353	0.757089	0.541407	1.22541	1.03272	0.738514	0.85612	-0.224115	0.368583
Q8DSL1	Valine--tRNA ligase OS	valS PE	1611	SMU.1770	13908.9	15646.3	15430.8	13966.8	13631.6	15030.8	1.00416	0.892658	0.905125	0.980063	0.871235	0.883402	1.08066	0.960662	0.974078	0.950227	-0.0736554	0.322563
Q8DSL5	Uncharacterized protein OS	SMU_1765c PE	1607	SMU.1765c	3206.8	3680.1	6697.1	2677	2964.9	3002.1	0.834789	0.727426	0.399725	0.924567	0.805657	0.442714	0.936167	0.815766	0.448269	0.703898	-0.506562	0.270374
Q8DSL6	Uncharacterized protein OS	SMU_1764c PE	1606	SMU.1764c	4805.9	4306.8	5035.7	8731.7	7802.9	7286.5	1.81687	2.02742	1.73396	1.62361	1.81176	1.54952	1.51616	1.69186	1.44697	1.6909	0.757794	0.00671989
Q8DSL7	Uncharacterized protein OS	SMU_1763c PE	1605	SMU.1763c	1154.6	1586	1451	2694.6	2611	2048.3	2.3338	1.69899	1.85706	2.26139	1.64628	1.79945	1.77403	1.29149	1.41165	1.78602	0.836744	0.0170914
Q8DSL8	Uncharacterized protein OS	SMU_1762c PE	1604	SMU.1762c	353.2	166.7	222.9	633.4	429.5	441.8	1.79332	3.79964	2.84163	1.21602	2.57648	1.92687	1.25085	2.65027	1.98205	2.22635	1.15468	0.0435726
Q8DSL9	Uncharacterized protein OS	SMU_1761c PE	1603	SMU.1761c	2409.9	2763.5	3041.5	5382.5	4566.2	6098.3	2.2335	1.94771	1.76969	1.89477	1.65232	1.5013	2.53052	2.20673	2.00503	1.97128	0.979136	0.0164152
Q8DSM0	Uncharacterized protein OS	SMU_1760c PE	1602	SMU.1760c	5642.7	5689.2	7151.6	9091.6	7121.8	8928.6	1.61121	1.59805	1.27127	1.26213	1.25181	0.995833	1.58233	1.56939	1.24848	1.37672	0.461237	0.0537248
Q8DSM1	CRISPR-associated exonuclease Cas4 OS	SMU_1758c PE	1601	SMU.1758c	291.9	42.8	235.5	309.1	57.2	121.4	1.05892	7.22196	1.31253	0.195958	1.33645	0.242887	0.415896	2.83645	0.515499	1.68184	0.75004	0.80944
Q8DSM8	Aspartokinase OS	akh	1594	SMU.1748	8693.5	5590.1	7535	9006.1	6166.8	7824	1.03596	1.61108	1.19524	0.709358	1.10316	0.818421	0.899983	1.39962	1.03835	1.09013	0.1245	0.764472
Q8DSM9	Putative phosphatase OS	SMU_1747c PE	1593	SMU.1747c	464.9	385.6	486.9	339.3	340.7	439.3	0.729834	0.879927	0.696858	0.732846	0.883558	0.699733	0.944934	1.13926	0.902239	0.845466	-0.242182	0.183329
Q8DSN0	Trans-2-decenoyl-[acyl-carrier-protein] isomerase OS	fabM	1592	SMU.1746c	4786.2	3665	5405.5	6478.8	5939.6	8039.7	1.35364	1.76775	1.19856	1.24098	1.62063	1.09881	1.67977	2.19364	1.48732	1.51568	0.599962	0.0556726
Q8DSN1	Putative transcriptional regulator OS	SMU_1745c PE	1591	SMU.1745c	2423.4	2890.5	2239.7	2818.3	3307.3	2137.1	1.16295	0.975022	1.25834	1.36474	1.1442	1.47667	0.88186	0.739353	0.95419	1.10637	0.145832	0.585689
Q8DSN2	3-oxoacyl-[acyl-carrier-protein] synthase 3 OS	fabH	1590	SMU.1744	2038	1918.5	1693	3117.1	2748.9	3132.9	1.52949	1.62476	1.84117	1.34882	1.43284	1.62369	1.53724	1.63299	1.8505	1.60239	0.680225	0.00267562
Q8DSN3	Acyl carrier protein OS	acpS PE	1589	SMU.1743	1647.2	2355.4	1502.4	1752.6	1754.6	1159.8	1.06399	0.744077	1.16653	1.0652	0.744927	1.16786	0.704104	0.4924	0.771965	0.880118	-0.184231	0.447887
Q8DSN4	Putative trans-2-enoyl-ACP reductase OS	fabK	1588	SMU.1742c	8671.9	8032.3	7687.6	10062.3	7516.7	7412.5	1.16033	1.25273	1.3089	0.866788	0.935809	0.977769	0.854772	0.922837	0.964215	1.02713	0.0386163	0.843721
Q8DSN5	Putative 3-oxoacyl-acyl-carrier-protein reductase / 3-ketoacyl-acyl carrier protein reductase OS	fabG	1586	SMU.1740	8697	6925.7	7194.6	12123.1	10534.2	11301.1	1.39394	1.75045	1.68503	1.21125	1.52103	1.46418	1.29943	1.63176	1.57078	1.50309	0.587935	0.00721735
Q8DSN6	3-oxoacyl-[acyl-carrier-protein] synthase 2 OS	fabF	1585	SMU.1739	4548.7	4903.2	5103.5	8111.5	10527.5	10674.5	1.78326	1.65433	1.5894	2.3144	2.14707	2.0628	2.34671	2.17705	2.0916	2.01851	1.01329	0.0238788
Q8DSN7	Biotin carboxyl carrier protein of acetyl-CoA carboxylase OS	bccP	1584	SMU.1738	650.5	414.7	566.7	842.2	601.6	759.5	1.2947	2.03087	1.48615	0.924827	1.45069	1.06158	1.16756	1.83144	1.34022	1.39867	0.484056	0.125917
Q8DSN8	3-hydroxyacyl-[acyl-carrier-protein] dehydratase FabZ OS	fabZ	1583	SMU.1737	3320.4	2917.8	3529.1	5306.6	4614	5233.6	1.59818	1.8187	1.50367	1.38959	1.58133	1.30742	1.5762	1.79368	1.48298	1.56131	0.642752	0.00363515
Q8DSN9	Biotin carboxylase OS	accC	1582	SMU.1736	5083.1	4732.1	3913.4	7441.1	8087.9	7024.4	1.46389	1.57247	1.90144	1.59114	1.70916	2.06672	1.38191	1.48441	1.79496	1.6629	0.733702	0.00332329
Q8DSP0	Acetyl-coenzyme A carboxylase carboxyl transferase subunit beta OS	accD	1581	SMU.1735	3431.2	3734	3167.9	6354.8	7249.4	6254.1	1.85206	1.70187	2.006	2.11279	1.94146	2.28839	1.82272	1.67491	1.97421	1.93049	0.948967	0.00298364
Q8DSP1	Acetyl-coenzyme A carboxylase carboxyl transferase subunit alpha OS	accA	1580	SMU.1734	1437.2	3275.3	1875.1	2514	4196.3	3092.2	1.74923	0.767563	1.34073	2.91977	1.2812	2.23791	2.15154	0.944097	1.64909	1.67124	0.740916	0.223165
Q8DSP2	Putative SNF helicase OS	snf	1579	SMU.1733c	2689.6	2867.8	2304.6	3653	4362.2	3366.1	1.35819	1.2738	1.58509	1.62188	1.5211	1.89282	1.25152	1.17376	1.4606	1.45986	0.545832	0.0378639
Q8DSP3	Uncharacterized protein OS	SMU_1732c PE	1578	SMU.1732c	2282.9	1818.2	2373.6	2768.6	2188.9	3001.1	1.21276	1.52271	1.16641	0.958824	1.20388	0.922186	1.3146	1.65059	1.26437	1.24626	0.317604	0.178161
Q8DSP4	UDP-N-acetylmuramate--L-alanine ligase OS	murC	1577	SMU.1731	6319.8	5156.3	4989.7	7857	6245.5	6589.3	1.24324	1.52377	1.57464	0.988243	1.21124	1.25168	1.04264	1.27791	1.32058	1.27044	0.345326	0.0957568
Q8DSP5	Putative acetyltransferase OS	SMU_1730c PE	1576	SMU.1730c	1040.1	594.4	779.1	536.5	380.8	350.2	0.515816	0.902591	0.688615	0.366119	0.640646	0.488769	0.336698	0.589166	0.449493	0.553101	-0.854384	0.0806871
Q8DSP6	Endolytic murein transglycosylase OS	mltG	1575	SMU.1729c	8332.5	8440.4	6610.8	9551.6	9500.5	7037.7	1.14631	1.13165	1.44485	1.14017	1.1256	1.43712	0.844608	0.833811	1.06458	1.12985	0.176137	0.431145
Q8DSP7	Transcription elongation factor GreA OS	greA	1574	SMU.1728	5707.6	5297.5	7332.5	3762.2	3022.6	4124.6	0.659156	0.710184	0.513086	0.529575	0.570571	0.41222	0.722651	0.778594	0.562509	0.606505	-0.721409	0.0382751
Q8DSP8	OXaA-like protein precursor	SMU_1727	1573	SMU.1727	2230.3	2983.8	2742.4	2298.6	3295.2	2944.6	1.03062	0.77036	0.838171	1.47747	1.10436	1.20158	1.32027	0.986862	1.07373	1.08927	0.123361	0.62679
Q8DSP9	Acylphosphatase OS	SMU_1725 PE	1572	SMU.1725	1196.9	724.6	1124.6	1975.1	1365.9	2190.5	1.65018	2.72578	1.75627	1.1412	1.88504	1.21457	1.83014	3.02305	1.9478	1.90823	0.932231	0.0573746
Q8DSQ0	Putative rRNA methylase OS	cspR	1571	SMU.1724c	574.4	558.3	1108.1	256.7	484	544.3	0.446901	0.459789	0.231658	0.842618	0.866917	0.436784	0.947597	0.974924	0.491201	0.633154	-0.659371	0.214076
Q8DSQ1	Uncharacterized protein OS	SMU_1723c PE	1570	SMU.1723c	1541.8	744.1	967.1	2800.1	1470.6	2515.7	1.81612	3.76307	2.89536	0.95382	1.97635	1.52063	1.63166	3.38086	2.60128	2.28213	1.19038	0.0806848
Q8DSQ2	Putative integral membrane protein OS	SMU_1722c PE	1569	SMU.1722c	427.2	1178.2	884	194.9	537.7	374.3	0.456227	0.165422	0.220475	1.25866	0.456374	0.608258	0.87617	0.317688	0.423416	0.53141	-0.912102	0.157406
Q8DSQ3	Putative diaminopimelate decarboxylase OS	lysA tabA	1568	SMU.1721c	2759.7	1392.8	2855.7	3837.8	2024.3	4237	1.39066	2.75546	1.34391	0.733522	1.4534	0.708863	1.53531	3.04207	1.4837	1.60521	0.682763	0.289297
Q8DSQ4	UPF0154 protein SMU_1719c OS	SMU_1719c PE	1567	SMU.1719c	1106.9	1119.5	994.2	1636.9	1629.2	1443.4	1.47881	1.46217	1.64645	1.47186	1.45529	1.6387	1.304	1.28933	1.45182	1.46649	0.55237	0.00479331
Q8DSQ5	Glutamate racemase OS	murI	1566	SMU.1718	1059.1	1179.5	860	1028.9	1016.4	911.6	0.971485	0.872319	1.1964	0.959683	0.861721	1.18186	0.860731	0.77287	1.06	0.970785	-0.0427764	0.67409
Q8DSQ6	dITP/XTP pyrophosphatase OS	rdgB	1565	SMU.1717c	1630.8	1991.8	2708.5	1935.6	2513	3252.8	1.1869	0.971784	0.714639	1.54096	1.26167	0.92782	1.9946	1.6331	1.20096	1.27027	0.345136	0.4105
Q8DSQ7	Phosphoesterase OS	SMU_1716c PE	1564	SMU.1716c	489.2	325.1	698	1012.3	624.7	1405.4	2.0693	3.11381	1.45029	1.27698	1.92156	0.894986	2.87285	4.32298	2.01347	2.21514	1.1474	0.137976
Q8DSQ8	Uncharacterized protein OS	SMU_1715c PE	1563	SMU.1715c	574	484.6	420.2	753.4	821.1	640.5	1.31254	1.55468	1.79296	1.43049	1.69439	1.95407	1.11585	1.32171	1.52427	1.52233	0.606281	0.024761
Q8DSQ9	Tyrosine recombinase XerD-like OS	xerD	1562	SMU.1714c	138.7	150.5	184.2	138	138	148	0.994953	0.916944	0.749186	0.994953	0.916944	0.749186	1.06705	0.983389	0.803474	0.908453	-0.138516	0.350359
Q8DSR0	Pseudouridine synthase OS	rluB	1559	SMU.1711	3560.7	3079.9	3404.1	3882	3167.1	3031	1.09024	1.26043	1.14039	0.88946	1.02831	0.930378	0.851237	0.984123	0.890397	1.00722	0.0103761	0.971
Q8DSR2	Putative potassium uptake protein TrkH OS	trkH PE	1557	SMU.1709	815.9	115.2	163.8	1281.7	144.6	183.6	1.5709	11.1259	7.82479	0.177228	1.25521	0.882784	0.225028	1.59375	1.12088	2.86405	1.51806	0.717787
Q8DSR3	Putative potassium uptake system protein TrkA OS	trkA PE	1556	SMU.1708	4057.4	3993.6	4167.8	2853.9	3202.1	2987.3	0.703381	0.714618	0.68475	0.7892	0.801808	0.768295	0.73626	0.748022	0.716757	0.740343	-0.433733	0.00280445
Q8DSR4	Putative tRNA (cytidine(34)-2'-O)-methyltransferase OS	trmH	1555	SMU.1707c	435.8	406.1	432.9	278.3	264	345.5	0.638596	0.685299	0.642874	0.605782	0.650086	0.609841	0.792795	0.850776	0.798106	0.697128	-0.520504	0.0245261
Q8DSR5	Uncharacterized protein OS	SMU_1706 PE	1554	SMU.1706	10913.7	15430.2	12408.4	450.9	1018.6	885.9	0.041315	0.0292219	0.0363383	0.0933322	0.0660134	0.0820896	0.0811732	0.0574134	0.0713952	0.0620325	-4.01083	0.0107891
Q8DSR6	Uncharacterized protein OS	SMU_1705 PE	1553	SMU.1705	8254.5	7559.7	9465.9	370.4	364.3	372.3	0.0448725	0.0489967	0.0391299	0.0441335	0.0481897	0.0384855	0.0451027	0.049248	0.0393307	0.0441655	-4.50094	0.0047433
Q8DSR7	Uncharacterized protein OS	SMU_1704 PE	1552	SMU.1704	3097.3	4579.2	4083.1	254.1	439.3	448.2	0.0820392	0.05549	0.0622321	0.141833	0.0959338	0.10759	0.144707	0.0978774	0.10977	0.0997191	-3.32599	0.0133781
Q8DSR8	Riboflavin transporter OS	SMU_1703c PE	1551	SMU.1703c	484.9	478	1662.7	2939.3	1931.6	2366.9	6.06166	6.14916	1.76779	3.9835	4.041	1.16172	4.88121	4.95167	1.42353	3.82458	1.9353	0.0390739
Q8DSS2	Uncharacterized protein OS	SMU_1699c PE	1547	SMU.1699c	703.3	514.5	704.2	875	655.7	909.1	1.24413	1.70068	1.24254	0.932319	1.27444	0.931128	1.29262	1.76696	1.29097	1.29731	0.375524	0.167601
Q8DSS3	Uncharacterized protein OS	SMU_1697c PE	1546	SMU.16797c	435.9	199.3	877.4	284.5	106.7	733.5	0.652673	1.4275	0.324253	0.244781	0.535374	0.121609	1.68273	3.68038	0.835993	1.05614	0.078805	0.660008
Q8DSS4	Protein DltD OS	dltD	1538	SMU.1688	4448.1	5614.4	5762.2	3585.5	3729.9	4571.2	0.806075	0.638626	0.622245	0.838538	0.664345	0.647305	1.02767	0.814192	0.793308	0.761368	-0.393335	0.0692895
Q8DSS8	Uncharacterized protein OS	SMU_1681c PE	1533	SMU.1681c	1081.6	627.1	1703.5	1048.4	852.9	1760.3	0.969305	1.67182	0.615439	0.788554	1.36007	0.500675	1.6275	2.80705	1.03334	1.26375	0.337711	0.85162
Q8DSS9	Uncharacterized protein OS	SMU_1680c PE	1532	SMU.1680c	1042.4	732.7	878.4	1093.2	867.6	1030.8	1.04873	1.49202	1.24454	0.83231	1.18411	0.987705	0.988872	1.40685	1.1735	1.15096	0.202837	0.374973
Q8DST0	Uncharacterized protein OS	SMU_1679c PE	1531	SMU.1679c	703.7	1854.4	840.5	1285.4	3582.4	1391.1	1.82663	0.693162	1.52933	5.09081	1.93184	4.26222	1.97684	0.750162	1.65509	2.19067	1.13138	0.337755
Q8DST1	Uncharacterized protein OS	SMU_1678 PE	1530	SMU.1678	3783.5	4742.4	4344	2970.6	3424.6	3140.1	0.785146	0.626392	0.68384	0.905141	0.722124	0.788352	0.829946	0.662133	0.722859	0.747326	-0.420191	0.0394451
Q8DST2	UDP-N-acetylmuramoyl-L-alanyl-D-glutamate--L-lysine ligase OS	murE	1529	SMU.1677	7757.6	7029.6	6102.1	3842.3	3243.8	3249.1	0.495295	0.546589	0.629668	0.418145	0.461449	0.531587	0.418828	0.462203	0.532456	0.49958	-1.00121	0.00940855
Q8DST3	Putative membrane protein OS	SMU_1676c PE	1528	SMU.1676c	1316.4	1584	2450.7	1328.8	1459.2	2108.2	1.00942	0.838889	0.542212	1.10848	0.921212	0.595422	1.60149	1.33093	0.860244	0.9787	-0.0310614	0.737505
Q8DST4	Putative cystathionine gamma-synthase possible bifunctional enzyme OS	metB	1527	SMU.1675	721.1	509.4	525	465.2	355	296.4	0.645126	0.913231	0.886095	0.492303	0.696898	0.67619	0.411039	0.581861	0.564571	0.651924	-0.617224	0.0706003
Q8DST5	Putative aminotransferase probable beta-cystathionase OS	metC	1526	SMU.1674	1452.2	1402.3	2190.4	953.2	1386.1	1400.3	0.656383	0.67974	0.435172	0.954483	0.988448	0.632807	0.964261	0.998574	0.63929	0.772129	-0.373087	0.230098
Q8DST6	Uracil phosphoribosyltransferase OS	upp PE	1525	SMU.1673	4787	3892.7	5077.6	5900.9	5510.8	6753.6	1.23269	1.51589	1.16214	1.1512	1.41568	1.08532	1.41082	1.73494	1.33008	1.33764	0.419689	0.0454314
Q8DST7	ATP-dependent Clp protease proteolytic subunit OS	clpP	1524	SMU.1672	2515	2813.1	3003.1	3189	3502.4	3557.8	1.26799	1.13362	1.0619	1.3926	1.24503	1.16626	1.41463	1.26473	1.18471	1.23683	0.306649	0.0266907
Q8DST9	UPF0298 protein SMU_1670c OS	SMU_1670c PE	1522	SMU.1670c	526.9	518.7	53.3	857.4	789.7	55	1.62725	1.65298	16.0863	1.49877	1.52246	14.8161	0.104384	0.106034	1.03189	4.2718	2.09484	0.54766
Q8DSU0	Putative ABC transporter, branched chain amino acid-binding protein OS	livK	1521	SMU.1669	16186.1	18389.8	21419.7	11404.4	12891	15517.2	0.70458	0.620148	0.532426	0.796424	0.700986	0.601829	0.958674	0.843794	0.724436	0.720366	-0.473197	0.052406
Q8DSU1	Putative branched chain amino acid ABC transporter, permease protein OS	livH	1520	SMU.1668	789	215.5	448.2	737.9	258	564.9	0.935234	3.42413	1.64636	0.326996	1.19722	0.575636	0.71597	2.62135	1.26037	1.41147	0.497203	0.876822
Q8DSU2	Putative branched chain amino acid ABC transporter, permease protein OS	livM	1519	SMU.1667	2151.1	1905.7	1467.2	2106.9	1819.4	1521.3	0.979452	1.10558	1.436	0.8458	0.954715	1.24005	0.70722	0.798289	1.03687	1.01155	0.0165718	0.927339
Q8DSU3	Putative branched chain amino acid ABC transporter, ATP-binding protein OS	livG	1518	SMU.1666	3458.7	3966.3	3580.1	3064.1	4230.8	4497.9	0.885911	0.772534	0.85587	1.22323	1.06669	1.18175	1.30046	1.13403	1.25636	1.0752	0.104611	0.620084
Q8DSU4	Putative branched chain amino acid ABC transporter, ATP-binding protein OS	livF	1517	SMU.1665	4448.3	3568	4072.7	4043.2	3481.9	4070.3	0.908932	1.13318	0.992757	0.782748	0.975869	0.854937	0.915024	1.14078	0.999411	0.967071	-0.0483062	0.635274
Q8DSU5	Putative acetoin utilization protein, acetoin dehydrogenase OS	acoB acuB	1516	SMU.1664c	6380.5	5756	5279.8	7107.1	6900.6	6928.7	1.11388	1.23473	1.34609	1.08151	1.19885	1.30698	1.08592	1.20374	1.3123	1.20933	0.274213	0.0612428
Q8DSU6	Thymidylate kinase OS	kthY	1515	SMU.1663	2063.7	2294.9	3396.4	2378.4	2586.5	4043.5	1.15249	1.03639	0.700271	1.25333	1.12706	0.761542	1.95934	1.76195	1.19053	1.21588	0.281999	0.566222
Q8DSU7	Putative DNA polymerase III, delta subunit OS	holB	1514	SMU.1662	991.3	1751	1553.4	1021.1	2012.5	1831.3	1.03006	0.583152	0.657332	2.03016	1.14934	1.29555	1.84737	1.04586	1.1789	1.20197	0.2654	0.646088
Q8DSU8	Putative signal peptidase II OS	ispA yaaT	1513	SMU.1661c	742.4	646.8	570.4	1151.5	1128.7	574.3	1.55105	1.7803	2.01876	1.52034	1.74505	1.97879	0.773572	0.88791	1.00684	1.47362	0.559368	0.251139
Q8DSV0	Ribosomal RNA small subunit methyltransferase I OS	SMU_1659c	1511	SMU.1659c	814	728.3	1075.7	1398	1375.3	2087.1	1.71744	1.91954	1.29962	1.68956	1.88837	1.27852	2.564	2.86571	1.94022	1.907	0.931304	0.067727
Q8DSV3	Phosphoserine aminotransferase OS	serC	1508	SMU.1656	9390.9	7268.5	9102.6	7829.1	6341.1	8464.8	0.83369	1.07713	0.860095	0.675239	0.872408	0.696625	0.901383	1.16459	0.929932	0.890121	-0.167927	0.31854
Q8DSV6	Putative D-3-phosphoglycerate dehydrogenase OS	serA	1505	SMU.1653	7496.7	8064.7	8319.5	8122.1	8657	9887.6	1.08342	1.00712	0.976273	1.15477	1.07344	1.04057	1.31893	1.22603	1.18848	1.11878	0.16193	0.21109
Q8DSV7	Methylated-DNA--protein-cysteine methyltransferase OS	ogt	1504	SMU.1652	338.6	1126.4	696.1	309.1	998.4	819.7	0.912877	0.274414	0.444045	2.94861	0.886364	1.43428	2.42085	0.727717	1.17756	1.24741	0.318939	0.972458
Q8DSV8	Putative arsenate reductase OS	arsC	1503	SMU.1651	1533.7	1399.6	1377.8	1799.3	1757.1	1480.2	1.17318	1.28558	1.30592	1.14566	1.25543	1.27529	0.965117	1.05759	1.07432	1.1709	0.227617	0.121327
Q8DSV9	Endonuclease III OS	end3	1502	SMU.1650	1595.6	876.7	991.8	2279.8	1085.8	1856.3	1.4288	2.60043	2.29865	0.680496	1.23851	1.09478	1.16339	2.11737	1.87165	1.61045	0.687466	0.242291
Q8DSW2	Uncharacterized protein OS	SMU_1646c PE	1498	SMU.1646c	542.3	230.6	263.9	512.6	203.2	1025.4	0.945233	2.2229	1.9424	0.3747	0.88118	0.769989	1.89084	4.44666	3.88556	1.92883	0.947725	0.43962
Q8DSW3	Putative tellurite resistance protein OS	tehB	1497	SMU.1465c	3223.3	2326.7	2021.1	2122	1678.1	1413.9	0.658332	0.912021	1.04992	0.520616	0.721236	0.83029	0.43865	0.607685	0.69957	0.715369	-0.48324	0.149809
Q8DSW4	Uncharacterized protein OS	SMU_1644c PE	1496	SMU.1644c	4944.4	7085.5	4170.5	6067.4	9959.4	4936.6	1.22713	0.856312	1.45484	2.01428	1.4056	2.38806	0.998422	0.696719	1.1837	1.35834	0.441844	0.428389
Q8DSW7	Uncharacterized protein OS	SMU_1641c PE	1493	SMU.1641c	4720.9	3580	3545.1	3791.8	2753.5	2027	0.803194	1.05916	1.06959	0.583257	0.769134	0.776706	0.429367	0.566201	0.571775	0.736487	-0.441267	0.169489
Q8DSW8	Methionine--tRNA ligase OS	metS	1492	SMU.1639	8009.4	7698.3	6394.7	12274.9	12544.4	10883.2	1.53256	1.59449	1.91954	1.56621	1.6295	1.96169	1.3588	1.41371	1.70191	1.63094	0.7057	0.00316699
Q8DSX2	Bifunctional protein GlmU OS	glmU	1488	SMU.1635	4498.9	3884.2	4004.8	4494.7	3687.7	4195.3	0.999066	1.15718	1.12233	0.819689	0.94941	0.92082	0.932517	1.08009	1.04757	1.00319	0.00458817	0.991565
Q8DSX3	Uncharacterized protein OS	SMU_1634c PE	1487	SMU.1634c	2508.8	2768.5	1977.1	2138.9	2263.3	1599.8	0.852559	0.772584	1.08184	0.902144	0.817519	1.14476	0.637675	0.577858	0.809165	0.844011	-0.244666	0.249706
Q8DSX5	5'-methylthioadenosine/S-adenosylhomocysteine nucleosidase OS	pfs	1485	SMU.1632	3410.8	4163.9	3525.3	2761.6	3612.6	3478.7	0.809663	0.663224	0.783366	1.05917	0.8676	1.02476	1.01991	0.835443	0.986781	0.894435	-0.160952	0.305231
Q8DSX6	Peptidyl-prolyl cis-trans isomerase OS	ppiA	1484	SMU.1631	2123.2	2182.3	3694.2	2651.2	2754.4	5061.2	1.24868	1.21487	0.717666	1.29729	1.26215	0.745601	2.38376	2.3192	1.37004	1.39547	0.480754	0.438291
Q8DSX7	DNA translocase FtsK OS	ftsK	1483	SMU.1629c	5956.2	6474.8	4934.7	6082.6	6554.6	5424	1.02122	0.939427	1.23262	1.10047	1.01232	1.32827	0.910648	0.837709	1.09915	1.05354	0.0752416	0.701427
Q8DSX9	50S ribosomal protein L11 OS	rl11	1481	SMU.1627	11712.3	12149.4	11428.6	7369.2	7590.6	7539.5	0.629185	0.606548	0.644803	0.648088	0.624772	0.664176	0.643725	0.620566	0.659705	0.637952	-0.64848	0.00106832
Q8DSY0	50S ribosomal protein L1 OS	rl1	1154	SMU.1262	14992.4	11460.3	10885.8	10227.4	8023	7526.9	0.682172	0.89242	0.939518	0.535138	0.700069	0.737015	0.502048	0.65678	0.691442	0.704067	-0.506216	0.0757752
Q8DSY1	Uridylate kinase OS	pyrH	1479	SMU.1625	3666.8	2518	3031.7	5269	3695	4825.2	1.43695	2.09253	1.73797	1.00769	1.46743	1.21879	1.31592	1.91628	1.59158	1.53168	0.615117	0.0632516
Q8DSY2	Ribosome-recycling factor OS	rrf1	1478	SMU.1624	11773.1	10828.8	9601.5	11102	10294.5	9227	0.942997	1.02523	1.15628	0.874409	0.950659	1.07218	0.783736	0.85208	0.960996	0.957618	-0.0624783	0.561232
Q8DSY3	Uncharacterized protein OS	SMU_1623c PE	1477	SMU.1623c	2562.2	2441.8	2093	2387.4	2631.9	2372.9	0.931777	0.977721	1.14066	1.0272	1.07785	1.25748	0.926118	0.971783	1.13373	1.04937	0.0695225	0.587333
Q8DSY4	Peptide methionine sulfoxide reductase MsrA OS	pmsR	1476	SMU.1622	1155.7	755.4	609.4	1229.9	941.6	644.2	1.0642	1.62814	2.01821	0.814744	1.24649	1.54513	0.557411	0.852793	1.05711	1.19825	0.260927	0.697028
Q8DSY6	Putative phosphate starvation-induced protein PhoH OS	phoH	1474	SMU.1620	725.7	481.2	720.5	1095.8	637.2	1087.3	1.50999	2.27722	1.52089	0.878049	1.32419	0.884386	1.49828	2.25956	1.50909	1.51796	0.602135	0.17976
Q8DSY7	Endoribonuclease YbeY OS	ybeY PE	1473	SMU.1619c	111	355.3	453.9	255.2	326.6	585.4	2.2991	0.718266	0.562238	2.94234	0.919223	0.719542	5.27387	1.64762	1.28971	1.8191	0.863226	0.595633
Q8DSY9	Uncharacterized protein OS	SMU_1615c PE	1469	SMU.1615c	367.3	310.6	266.9	355.2	284.3	323.9	0.967057	1.14359	1.33084	0.774027	0.915325	1.06519	0.88184	1.04282	1.21356	1.03714	0.0526098	0.871005
Q8DSZ0	Dephospho-CoA kinase OS	coaE	1467	SMU.1613c	1899.3	1703.4	1398.2	1559.2	1825.8	1741.6	0.820934	0.915346	1.11515	0.961302	1.07186	1.30582	0.916969	1.02243	1.2456	1.04171	0.0589559	0.816314
Q8DSZ1	Uncharacterized protein OS	SMU_1612c PE	1466	SMU.1612c	1499.2	1459.8	1243.1	1831	2278.9	1988.2	1.22132	1.25428	1.47293	1.52008	1.5611	1.83324	1.32617	1.36197	1.59939	1.46116	0.547119	0.0215855
Q8DSZ5	SsrA-binding protein OS	smpB	1461	SMU.1606	401.3	171	1603.8	396.1	255.7	1540.6	0.987042	2.31637	0.246976	0.637179	1.49532	0.159434	3.83902	9.00936	0.960594	2.18348	1.12663	0.993239
Q8DSZ7	Uncharacterized protein OS	SMU_1604c PE	1459	SMU.1604c	3071	2130.9	3514.5	2673.5	1997.4	2913.9	0.870563	1.25463	0.760706	0.650407	0.93735	0.568331	0.948844	1.36745	0.829108	0.90971	-0.136521	0.491326
Q8DSZ8	Putative lactoylglutathione lyase OS	lguL	1458	SMU.1603	4992.5	4567.7	4087.5	4893	4699.8	4181.7	0.98007	1.07122	1.19706	0.941372	1.02892	1.1498	0.837596	0.915494	1.02305	1.01606	0.0229916	0.906427
Q8DSZ9	Putative NAD(P)H-flavin oxidoreductase OS	frp	1457	SMU.1602	5246.9	7297.5	6834.2	5876.4	8046	9222.4	1.11998	0.805262	0.859852	1.53348	1.10257	1.17731	1.75769	1.26378	1.34945	1.21882	0.285482	0.350232
Q8DT00	Putative phospho-beta-glucosidase OS	bgl	1456	SMU.1601	1907.3	1559.8	2394.6	1804.6	2188.6	2957.7	0.946154	1.15694	0.753612	1.14749	1.40313	0.913973	1.55073	1.8962	1.23515	1.2226	0.28995	0.437447
Q8DT01	Putative PTS system, cellobiose-specific IIB component OS	ptcB	1455	SMU.1600	25.8	129.3	71.3	394.2	1719.8	879.3	15.2791	3.04872	5.52875	66.6589	13.3009	24.1206	34.0814	6.80046	12.3324	20.1279	4.33113	0.139332
Q8DT05	Permease IIC component OS	ptcC	1451	SMU.1596	101.1	111.6	64.6	465.4	163.8	454.2	4.60336	4.17025	7.20433	1.62018	1.46774	2.5356	4.49258	4.06989	7.03096	4.13277	2.04711	0.109754
Q8DT06	Putative CDP-diglyceride synthetase OS	SMU_1593c PE	1448	SMU.1593c	349.4	122.1	297.1	413.1	123.1	318.2	1.18231	3.38329	1.39044	0.352318	1.00819	0.414339	0.910704	2.60606	1.07102	1.36874	0.45285	0.807562
Q8DT07	Putative dipeptidase PepQ OS	pepQ	1447	SMU.1592	5587.4	4026.8	5382.4	3320	2226.4	3004.3	0.594194	0.824476	0.616825	0.398468	0.552896	0.413644	0.537692	0.746076	0.558171	0.582494	-0.779686	0.0275731
Q8DT08	Intracellular alpha-amylase OS	amyA	1445	SMU.1590	1832.3	1947.6	2245.7	2699.9	2630.3	3034.8	1.4735	1.38627	1.20225	1.43552	1.35053	1.17126	1.65628	1.55823	1.35138	1.39836	0.483734	0.0112844
Q8DT09	Putative hexosyltransferase OS	cpoA ywaF	1444	SMU.1589	2816.2	3974.7	2328.4	2923	3976.8	2616.1	1.03792	0.735401	1.25537	1.41212	1.00053	1.70795	0.928947	0.658188	1.12356	1.09555	0.131661	0.846442
Q8DT10	Putative hexosyltransferase OS	rfaG	1443	SMU.1588c	683.1	1313.3	744.7	1094.7	1901.9	1117.1	1.60255	0.833549	1.46999	2.78422	1.44818	2.55391	1.63534	0.850605	1.50007	1.63093	0.705699	0.245994
Q8DT11	Uncharacterized protein OS	SMU_1587c PE	1442	SMU.1587c	503.2	116.4	61.9	648	92.5	51.8	1.28776	5.56701	10.4685	0.183824	0.794674	1.49435	0.102941	0.445017	0.836834	2.35343	1.23477	0.884527
Q8DT12	Threonine--tRNA ligase OS	syt1	1441	SMU.1586	12494.8	17992.5	21323.8	9588.7	12495.7	15591.5	0.767415	0.532928	0.449671	1.00007	0.694495	0.585998	1.24784	0.866556	0.731178	0.764017	-0.388324	0.213314
Q8DT13	Putative transcriptional regulator OS	SMU_1585c PE	1440	SMU.1585c	240.8	581.3	356.9	181.6	580.3	367.4	0.754153	0.312403	0.508826	2.40988	0.99828	1.62595	1.52575	0.632032	1.02942	1.08852	0.122369	0.91882
Q8DT15	Uncharacterized protein OS	SMU_1582c PE	1438	SMU.1582c	941.5	1190.4	718.8	2477.4	2581.2	1874.5	2.63133	2.08115	3.44658	2.74158	2.16835	3.59098	1.99097	1.57468	2.60782	2.53705	1.34315	0.0102521
Q8DT16	DNA polymerase III subunit gamma/tau OS	dnaX	1437	SMU.1581	4312.4	5564.5	3702.2	5667.9	6357.6	4997	1.31433	1.01858	1.53095	1.47426	1.14253	1.71725	1.15875	0.898014	1.34974	1.28938	0.366676	0.171295
Q8DT18	Bifunctional ligase/repressor BirA OS	birA	1435	SMU.1578	3276.2	3234.7	3677.3	2954.3	4232.3	4058.2	0.901746	0.913315	0.803388	1.29183	1.30841	1.15093	1.23869	1.25458	1.10358	1.10739	0.147157	0.478533
Q8DT19	Uncharacterized protein OS	SMU_1577c PE	1434	SMU.1577c	6349.2	8256.3	8661.9	6412.9	7947.5	8143.8	1.01003	0.776728	0.740357	1.25173	0.962598	0.917524	1.28265	0.986374	0.940186	0.985354	-0.0212865	0.792066
Q8DT20	Uncharacterized protein OS	SMU_1576c PE	1433	SMU.1576c	10641.2	12394.1	10252.4	6582.4	6584.6	5131.9	0.618577	0.531091	0.642035	0.618784	0.531269	0.64225	0.482267	0.41406	0.500556	0.553432	-0.853522	0.00477316
Q8DT21	Uncharacterized protein OS	SMU_1575c PE	1432	SMU.1575c	296.7	439.6	303.1	217.8	179.6	191.1	0.734075	0.49545	0.718575	0.605325	0.408553	0.592544	0.644085	0.434713	0.630485	0.584867	-0.773819	0.0767389
Q8DT22	Uncharacterized protein OS	SMU_1574c PE	1431	SMU.1574c	4287.8	2708.4	5611.4	4387.3	2864.8	5095.9	1.02321	1.61989	0.781855	0.668128	1.05775	0.510532	1.18846	1.88152	0.908133	1.07105	0.0990286	0.939437
Q8DT23	S-adenosylmethionine synthase OS	metK	1430	SMU.1573	5585.2	6619.5	7216.5	3697.4	4346.5	4662.9	0.662	0.558562	0.512354	0.778217	0.656621	0.6023	0.834867	0.704419	0.646144	0.66172	-0.595706	0.0233587
Q8DT24	UDP-N-acetylglucosamine 1-carboxyvinyltransferase 2 OS	murZ	1429	SMU.1572	4783.4	4770.9	5972.1	6161	6382.1	7729.1	1.288	1.29137	1.03163	1.33422	1.33771	1.06865	1.61582	1.62005	1.2942	1.32018	0.400738	0.0690007
Q8DT25	Putative ABC transporter, ATP-binding protein, MsmK-like protein OS	msmK	1428	SMU.1571	3746.2	3421.9	3305.5	7215.7	6153.2	5891.9	1.92614	2.10868	2.18294	1.64252	1.79818	1.8615	1.57277	1.72182	1.78245	1.84411	0.882926	0.0121224
Q8DT26	Putative maltose/maltodextrin ABC transporter, MalG permease OS	malG	1427	SMU.1570	631.9	548.4	720.6	1134.3	934.8	1275.6	1.79506	2.06838	1.5741	1.47935	1.7046	1.29725	2.01867	2.32604	1.77019	1.78152	0.833106	0.02322
Q8DT27	Putative maltose/maltodextrin ABC transporter, permease protein MalF OS	malF	1426	SMU.1569	573.4	573.5	796	858	703.7	1186.6	1.49634	1.49608	1.07789	1.22724	1.22703	0.884045	2.06941	2.06905	1.4907	1.44864	0.534701	0.19277
Q8DT28	Putative maltose/maltodextrin ABC transporter, sugar-binding protein MalX OS	malX	1425	SMU.1568	7549.5	9376.5	8585.6	10647.8	11781.2	11215.4	1.4104	1.13558	1.24019	1.56053	1.25646	1.3722	1.48558	1.19612	1.3063	1.32926	0.410627	0.0178995
Q8DT29	Putative maltose operon transcriptional repressor OS	malR	1424	SMU.1566	639.1	917.7	1341.7	589.8	948.5	1092.2	0.92286	0.642694	0.439592	1.48412	1.03356	0.706939	1.70897	1.19015	0.814042	0.993658	-0.00917873	0.743448
Q8DT30	4-alpha-glucanotransferase OS	malQ	1423	SMU.1565	4179.3	3522.3	4665.8	6783.8	5161.2	6604.3	1.62319	1.92596	1.45394	1.23494	1.46529	1.10618	1.58024	1.875	1.41547	1.52002	0.604093	0.0355981
Q8DT31	Alpha-1,4 glucan phosphorylase OS	glgP	1422	SMU.1564	9275	11180.6	10227.1	14175.8	13364.6	13615.7	1.52839	1.26789	1.3861	1.44093	1.19534	1.30678	1.468	1.2178	1.33134	1.34917	0.432076	0.0130209
Q8DT32	Putative cation-transporting P-type ATPase PacL OS	pacL	1421	SMU.1563	14571.1	13216.3	14071.2	8530.6	7563	7625.1	0.585447	0.645461	0.606245	0.519041	0.572248	0.537481	0.523303	0.576947	0.541894	0.567563	-0.817148	0.000370856
Q8DT33	Putative potassium uptake protein TrkA OS	trk PE	1420	SMU.1562	3890.7	4316.5	3544.6	3791.9	4501.6	3876.4	0.974606	0.878466	1.06977	1.15702	1.04288	1.26999	0.996325	0.898042	1.09361	1.0423	0.0597706	0.682077
Q8DT34	Putative potassium uptake system protein TrkB OS	trkB PE	1419	SMU.1561	2999.6	3348	2958.9	3648.9	4370	4538.5	1.21646	1.08987	1.23319	1.45686	1.30526	1.4769	1.51304	1.35559	1.53385	1.35345	0.436638	0.0409285
Q8DT36	Putative acetyltransferase OS	yhdC	1417	SMU.1558c	478.2	229.8	498.9	464.7	213.2	441	0.971769	2.02219	0.931449	0.445839	0.927763	0.42734	0.922208	1.91906	0.883945	1.05017	0.0706285	0.815851
Q8DT37	Uncharacterized protein OS	SMU_1557c PE	1416	SMU.1557c	2974.9	3618.5	2981	2704.1	3662.9	2830.5	0.908972	0.747299	0.907112	1.23127	1.01227	1.22875	0.951461	0.78223	0.949514	0.968764	-0.0457832	0.752291
Q8DT38	Methionine aminopeptidase OS	ampM		SMU.1556	5830.3	4813.7	4281	3756.3	3832	3472.7	0.644272	0.780335	0.877435	0.657256	0.796061	0.895118	0.59563	0.72142	0.811189	0.753191	-0.408913	0.0979162
Q8DT45	Putative histidine kinase OS	yvfT	1407	SMU.1548c	51.8	331.9	106.8	85.6	448.1	189.2	1.65251	0.257909	0.801498	8.65058	1.35011	4.19569	3.65251	0.570051	1.77154	2.54471	1.3475	0.605207
Q8DT46	Putative response regulator OS	yocG	1406	SMU.1547c	216.9	135.7	137.5	197.8	172.9	160.4	0.911941	1.45763	1.43855	0.797142	1.27413	1.25745	0.739511	1.18202	1.16655	1.1361	0.184093	0.672813
Q8DT49	DNA ligase OS	dnlJ	1403	SMU.1543	5605.2	5999.2	6464.6	5973.6	6266.6	6726.8	1.06572	0.995733	0.924048	1.118	1.04457	0.969372	1.2001	1.12128	1.04056	1.05327	0.0748691	0.418047
Q8DT50	Uncharacterized protein OS	SMU_1542c PE	1402	SMU.1542c	2488.1	2777.6	3106	2837.3	3575.1	4492.8	1.14035	1.02149	0.91349	1.43688	1.28712	1.15103	1.80572	1.61751	1.44649	1.31334	0.393243	0.212933
Q8DT51	Putative pullulanase OS	pulA	1401	SMU.1541	4846.8	3565.1	2917.5	6688.6	5589.9	5975.3	1.38	1.87613	2.29258	1.15332	1.56795	1.91599	1.23283	1.67605	2.04809	1.68255	0.750649	0.0351344
Q8DT52	1,4-alpha-glucan branching enzyme GlgB OS	glgB	1400	SMU.1539	1724.9	2435.7	1649.5	13516.4	13106.9	10599.9	7.83605	5.54929	8.19424	7.59864	5.38116	7.94598	6.14523	4.35189	6.42613	6.60318	2.72316	0.0048059
Q8DT53	Glucose-1-phosphate adenylyltransferase OS	glgC	1399	SMU.1538	2796.8	2250.5	3130.7	19442.6	15851.9	15246	6.95173	8.63924	6.2103	5.66787	7.04372	5.06337	5.45123	6.77449	4.86984	6.29687	2.65463	0.00679542
Q8DT54	Putative glycogen biosynthesis protein GlgD OS	glgD	1398	SMU.1537	1722.8	2546.6	1853.5	14196.8	17523.5	14685.1	8.24054	5.57481	7.65946	10.1715	6.88114	9.45428	8.52397	5.76655	7.9229	7.79946	2.96337	0.00400447
Q8DT55	Alpha-1,4 glucan phosphorylase OS	phsG	1396	SMU.1535	8378.1	7687.9	7374	21776.4	21653.2	20314.9	2.59921	2.83256	2.95313	2.5845	2.81653	2.93643	2.42476	2.64245	2.75494	2.72717	1.4474	6.49911e-05
[truncated: 857 more rows]

## Sheet: UA 5v7
Accession	Description	Ratio(log2)	P value	Gene/Gene#	Oralgen ID	Locus	Normalized Abundances						Normalized abundance rations (non-nest)									Mean Abundance Ratios	Ratio(log2)	P value
[truncated: 1,383 more rows]

[truncated: 14 more sheets: UA7 air v 5air, UA7v tre7, UA5v tre5, UA7v UAair7, UA5v UAair5, UA7v nox7, UA5v nox5 , nox7 v. tre7, nox5 v. tre5, UAair, UATreR, nox, treR, UAUAair]
