# Supplementary material for: Analysis of the Streptococcus mutans Proteome during Acid and Oxidative Stress Reveals Modules of Protein Coexpression and an Expanded Role for the TreR Transcriptional Regulator
Source: mSystems. 2022 Mar 15;7(2):e01272-21. doi: 10.1128/msystems.01272-21 (PMC9040809; doi:10.1128/msystems.01272-21)
Supplement: TABLE S2 [file msystems.01272-21-st002.xlsx]

## Sheet: Table_S2A
Table S2: Spearman's Rank correlations between differentially expressed proteins. (only correlations >= 0.8 were considered for network analysis)
Protein 1	Protein 2	Spearman's rho
AdhC_SMU_129	LplA_SMU_131	0.99
RmlA_SMU_1461	CitB_SMU_670	0.989
IlvH_SMU_232	PE_SMU_229	-0.988
GreA_SMU_1728	PE_SMU_1715c	-0.982
PdhB_SMU_1422	PdhC_SMU_1421	0.98
AtmA_SMU_933	PE_SMU_932	0.98
PE_SMU_354	CitB_SMU_670	0.978
MycB_SMU_1341c	BacA2_SMU_1340	0.978
PE_SMU_354	RmlA_SMU_1461	0.977
PE_SMU_834	PE_SMU_229	0.977
PE_SMU_805c	GlnP_SMU_806c	0.977
SMU_120	Rs5_SMU_2009	0.977
AdhB_SMU_128	AdhA_SMU_127	0.976
CitZ_SMU_671	GpsA_SMU_323	0.975
GalU_SMU_322c	CshA_SMU_2056	0.974
IlvC_SMU_233	AccD_SMU_1735	-0.973
Rs2_SMU_2032	SMU_358	0.973
AdhC_SMU_129	AdhA_SMU_127	0.973
EzrA_SMU_1276c	SMU_1427c	0.971
GlgB_SMU_1539	GlgD_SMU_1537	0.971
AdhB_SMU_128	AdhC_SMU_129	0.97
TreB_SMU_2038	TreA_PE_SMU_2037	0.97
LemA_SMU_1930	GpsA_SMU_323	0.969
SMU_1427c	CitZ_SMU_671	0.969
PE_SMU_815	MutS_SMU_2091c	0.969
AdhB_SMU_128	LplA_SMU_131	0.969
IlvE_SMU_1203	FruC_SMU_114	-0.968
RmlA_SMU_1461	AccD_SMU_1735	0.968
Rs11_SMU_2002	SMU_699	0.968
GtrB_ybaI_SMU_833	EzrA_SMU_1276c	0.967
PE_SMU_229	PE_SMU_354	0.966
PE_SMU_1706	PyrR_SMU_856	-0.964
FruD_SMU_115	LacD2_SMU_116	0.964
CtsR_SMU_2030	PE_SMU_521	0.964
Rl3_SMU_2025	Rl6_SMU_2011	0.964
ComE_SMU_1917	RmlA_SMU_1461	-0.962
AroC_SMU_780	PE_SMU_834	0.962
PE_SMU_205c	PE_SMU_195c	0.962
PtnC_SMU_1878	ManN_SMU_1879	0.962
PE_SMU_834	PE_SMU_354	0.961
AtpC_SMU_1529	AtpD_SMU_1530	0.961
PE_SMU_1781	PE_SMU_834	-0.959
CshA_SMU_2056	GpsA_SMU_323	0.959
GtrB_ybaI_SMU_833	RdgB_SMU_1717c	0.959
PE_SMU_331	PE_SMU_229	0.958
OpuAa_atmD_SMU_1063	GlnQ_SMU_1519	0.958
IlvH_SMU_232	PE_SMU_354	-0.957
ComE_SMU_1917	Fpg_SMU_1614	-0.957
IlvH_SMU_232	PE_SMU_834	-0.957
ScrA_SMU_1841	GpsA_SMU_323	0.957
ClpC_SMU_2029	AccD_SMU_1735	0.957
Fpg_SMU_1614	SMU_2150c	0.957
PE_SMU_260	PE_SMU_1936c	0.957
AdhA_SMU_127	LplA_SMU_131	0.957
PurA_SMU_268	GpsA_SMU_323	0.956
ScrA_SMU_1841	CshA_SMU_2056	0.956
MutS_SMU_2091c	HexB_SMU_2089	0.956
OpuCc_SMU_2118	OpuCd_SMU_2119	0.956
IlvH_SMU_232	PE_SMU_1936c	0.956
GlgC_SMU_1538	GlgA_SMU_1536	0.956
PE_SMU_1936c	PE_SMU_229	-0.955
LevE_SMU_1960c	SMU_1427c	-0.955
Rl22_SMU_2022	SMU_2023c	0.955
CopZ_SMU_427	CitB_SMU_670	-0.954
CopZ_SMU_427	PE_SMU_354	-0.954
PE_SMU_331	PE_SMU_354	0.954
PE_SMU_588	PE_SMU_2159	0.954
PE_SMU_1781	PE_SMU_229	-0.953
PE_SMU_229	CitB_SMU_670	0.953
AspB_SMU_1312	GlmM_SMU_1426c	0.953
PE_SMU_743	PE_SMU_521	0.953
CopA_SMU_426	PE_SMU_1705	0.953
CopZ_SMU_427	RmlA_SMU_1461	-0.952
ClpP_SMU_1672	GpsA_SMU_323	0.952
AccC_SMU_1736	AccD_SMU_1735	0.952
PyrR_SMU_856	GlmM_SMU_1426c	0.952
GlgD_SMU_1537	GlgA_SMU_1536	0.952
RmlA_SMU_1461	ClpC_SMU_2029	0.951
Ffh_SMU_1060	PyrR_SMU_856	0.951
BacA_SMU_244	PE_SMU_354	0.951
PurA_SMU_268	LemA_SMU_1930	0.951
PE_SMU_588	SMU_1659c	0.951
SMU_2166	SMU_358	0.951
MycB_SMU_1341c	MycA_SMU_1345c	0.951
AdhD_SMU_130	AdhA_SMU_127	0.951
QueC_SMU_919c	DnaD_SMU_1465c	-0.95
AccD_SMU_1735	CitB_SMU_670	0.95
Fpg_SMU_1614	RmlA_SMU_1461	0.95
SMU_1659c	FabZ_SMU_1737	0.95
FruC_SMU_114	PE_SMU_743	0.95
PE_SMU_63c	GbpA_SMU_2112	0.95
PtnC_SMU_1878	PtnA_SMU_1877	0.95
CopZ_SMU_427	GlmM_SMU_1426c	-0.949
GlmS_SMU_1187	SMU_1071c	-0.949
Orf3_SMU_1464c	AspB_SMU_1312	0.949
PE_SMU_1706	PE_SMU_331	-0.948
CopA_SMU_426	YhaM_cbf1_SMU_355	-0.948
PE_SMU_354	ClpC_SMU_2029	0.948
PE_SMU_588	MvaA_SMU_942	0.948
Rs2_SMU_2032	SMU_2023c	0.948
PtnA_SMU_1877	ManN_SMU_1879	0.948
IlvC_SMU_233	ClpC_SMU_2029	-0.947
MetK_SMU_1573	PE_SMU_834	-0.947
ClpC_SMU_2029	CitB_SMU_670	0.947
RsgA_SMU_351	AccD_SMU_1735	0.947
ClpP_SMU_1672	LemA_SMU_1930	0.947
CitZ_SMU_671	LemA_SMU_1930	0.947
EzrA_SMU_1276c	CitZ_SMU_671	0.947
Orf3_SMU_1464c	DnaG_SMU_821	0.947
Rs11_SMU_2002	SMU_846	0.947
GlgC_SMU_1538	PhsG_SMU_1535	0.947
IlvC_SMU_233	RmlA_SMU_1461	-0.946
GalU_SMU_322c	GpsA_SMU_323	0.946
NagD_ylfH_SMU_1415c	AspB_SMU_1312	0.946
PE_SMU_805c	IlvA_SMU_234	0.946
Rs1_SMU_1200	FusA_SMU_359	0.946
SMU_1071c	PE_SMU_518	0.946
IlvD_SMU_2128	PE_SMU_2140c	-0.945
Orf3_SMU_1464c	IlvA_SMU_234	0.945
Snf_SMU_1733c	DnaX_SMU_1581	0.945
SMU_699	SMU_846	0.945
PurA_SMU_268	CitZ_SMU_671	0.944
SMU_1205c	IlvE_SMU_1203	0.944
PE_SMU_210c	PE_SMU_209c	0.944
IlvH_SMU_232	CitB_SMU_670	-0.943
CopA_SMU_426	AccD_SMU_1735	-0.943
PE_SMU_1781	PE_SMU_354	-0.943
IlvC_SMU_233	YljI_SMU_1454c	-0.943
Cah_SMU_1595	PE_SMU_331	-0.943
PE_SMU_843	Orf3_SMU_1464c	-0.943
PE_SMU_89c	AtpE_SMU_1531	-0.943
PyrR_SMU_856	CitB_SMU_670	0.943
YljI_SMU_1454c	AccD_SMU_1735	0.943
OpuCc_SMU_2118	OpuCa_SMU_2116	0.943
PE_SMU_229	PyrR_SMU_856	0.943
PE_SMU_834	RmlA_SMU_1461	0.943
SMU_2150c	YljI_SMU_1454c	0.943
DnaD_SMU_1465c	YljI_SMU_1454c	0.943
PE_SMU_260	PE_SMU_1781	0.943
Rs2_SMU_2032	SMU_2166	0.943
BacA1_SMU_1342	MycA_SMU_1345c	0.943
MetK_SMU_1573	PE_SMU_354	-0.942
SMU_1427c	GpsA_SMU_323	0.942
CshA_SMU_2056	YljI_SMU_1454c	0.942
MnmG_SMU_2141	SMU_2139c	0.942
PhsG_SMU_1535	GlgA_SMU_1536	0.942
TrxB_PE_SMU_869	PE_SMU_229	-0.941
SMU_1205c	SMU_1427c	-0.941
IlvC_SMU_233	YhaM_cbf1_SMU_355	-0.941
PE_SMU_260	PE_SMU_834	-0.941
EcsA_SMU_1041	SMU_1391c	-0.941
AtmA_SMU_1217c	AspS_SMU_2101	-0.941
CshA_SMU_2056	CitB_SMU_670	0.941
Ffh_SMU_1060	PE_SMU_229	0.941
PE_SMU_235	AroC_SMU_780	0.941
CopA_SMU_426	IlvC_SMU_233	0.941
PE_SMU_1576c	SMU_1306c	0.941
PE_SMU_721	GrpE_SMU_81	0.941
PE_SMU_260	PE_SMU_229	-0.94
SMU_1048	PstC_SMU_1136	-0.94
PE_SMU_354	AccD_SMU_1735	0.94
HsdR_SMU_897	GlmM_SMU_1426c	0.94
PurR_SMU_356	AroC_SMU_780	0.94
SMU_650	MurE_SMU_1677	0.94
NagA_SMU_435	PstC_SMU_1136	-0.939
ScrA_SMU_1841	LemA_SMU_1930	0.939
SMU_2150c	ClpP_SMU_1672	0.939
FruC_SMU_114	PurA_SMU_268	0.939
PE_SMU_815	PrrC_SMU_893	0.939
PE_SMU_1781	PE_SMU_1936c	0.939
GlgC_SMU_1538	GlgD_SMU_1537	0.939
ComE_SMU_1917	AccD_SMU_1735	-0.938
DnaK_SMU_82	PE_SMU_2049c	-0.938
LevE_SMU_1960c	EzrA_SMU_1276c	-0.938
PE_SMU_602	MalG_SMU_1570	-0.938
PE_SMU_76	YcgG_SMU_680	-0.938
PE_SMU_2061	AtpA_SMU_1527	-0.938
PE_SMU_834	CitB_SMU_670	0.938
PE_SMU_354	GlmM_SMU_1426c	0.938
CshA_SMU_2056	PyrR_SMU_856	0.938
BacA_SMU_244	RmlA_SMU_1461	0.938
HsdR_SMU_897	AspB_SMU_1312	0.938
Ffh_SMU_1060	PE_SMU_331	0.938
PE_SMU_834	BacA_SMU_244	0.938
AsnS_SMU_1311	FtsK_SMU_1629c	0.938
SMU_1220c	FabG_SMU_1740	0.938
SMU_650	SyfA_SMU_1512	0.938
Rs11_SMU_2002	AtpA_SMU_1527	0.938
PE_SMU_799c	SMU_1220c	0.938
ComE_SMU_1917	CitB_SMU_670	-0.937
PE_SMU_1781	RmlA_SMU_1461	-0.937
CopA_SMU_426	YljI_SMU_1454c	-0.937
IlvH_SMU_232	PE_SMU_331	-0.937
EcsA_SMU_1041	RgpE_SMU_829	-0.937
SMU_1208c	YcgG_SMU_680	-0.937
YhaM_cbf1_SMU_355	AccD_SMU_1735	0.937
PE_SMU_331	LacD2_SMU_116	0.937
PdhA_SMU_1423	GabD_SMU_2127	0.937
PE_SMU_834	GlmM_SMU_1426c	0.937
PE_SMU_229	RmlA_SMU_1461	0.937
CshA_SMU_2056	PE_SMU_354	0.937
ScrA_SMU_1841	YljI_SMU_1454c	0.937
PE_SMU_521	LemA_SMU_1930	0.937
SMU_1659c	CshA_SMU_2056	0.937
PE_SMU_834	PE_SMU_331	0.937
PE_SMU_834	RgpD_SMU_828	0.937
Orf3_SMU_1464c	PE_SMU_805c	0.937
CtsR_SMU_2030	PE_SMU_743	0.937
FolT_SMU_600c	ComE_SMU_1917	0.937
PE_SMU_260	IlvH_SMU_232	0.937
GrpE_SMU_81	MetK_SMU_1573	0.937
PE_SMU_799c	GlgC_SMU_1538	0.937
PE_SMU_1781	CitB_SMU_670	-0.936
ComE_SMU_1917	YljI_SMU_1454c	-0.936
PE_SMU_1706	Ffh_SMU_1060	-0.936
IlvH_SMU_232	Ffh_SMU_1060	-0.936
CopZ_SMU_427	HsdR_SMU_897	-0.936
MetK_SMU_1573	AroC_SMU_780	-0.936
BacA_SMU_244	CitB_SMU_670	0.936
YljI_SMU_1454c	GpsA_SMU_323	0.936
Gat_SMU31228c	LacD2_SMU_116	0.936
GalU_SMU_322c	ClpC_SMU_2029	0.936
YhaM_cbf1_SMU_355	YljI_SMU_1454c	0.936
YhaM_cbf1_SMU_355	ClpP_SMU_1672	0.936
PE_SMU_521	SMU_2150c	0.936
PdhB_SMU_1422	AckA_SMU_1978	0.936
FabF_SMU_1739	PE_SMU_252	0.936
AmyA_SMU_1590	PE_SMU_252	0.936
QueC_SMU_919c	YljI_SMU_1454c	-0.935
TrxB_PE_SMU_869	BacA_SMU_244	-0.935
CopZ_SMU_427	Gat_SMU31228c	-0.935
PstB_SMU_1135	PE_SMU_805c	0.935
PulA_SMU_1541	FabG_SMU_1740	0.935
CopA_SMU_426	ComE_SMU_1917	0.935
PE_SMU_1706	GlmM_SMU_1426c	-0.934
IlvC_SMU_233	RsgA_SMU_351	-0.934
RmeA_SMU_677	Ffh_SMU_1060	-0.934
PE_SMU_1781	RgpD_SMU_828	-0.934
GreA_SMU_1728	PE_SMU_2049c	-0.934
PepQ_SMU_1592	SMU_1391c	-0.934
CopZ_SMU_427	NagD_ylfH_SMU_1415c	-0.934
SMU_1659c	GpsA_SMU_323	0.934
YljI_SMU_1454c	RmlA_SMU_1461	0.934
PurA_SMU_268	ClpP_SMU_1672	0.934
Orf3_SMU_1464c	GlnP_SMU_806c	0.934
PrrC_SMU_893	DnaX_SMU_1581	0.934
Snf_SMU_1733c	Fpg_SMU_1614	0.934
PhoH_SMU_1620	PrmA_SMU_2050c	0.934
ComD_SMU_1916	QueC_SMU_919c	0.934
SMU_143c	NagA_SMU_435	0.934
FolT_SMU_600c	CopA_SMU_426	0.934
YugD_SMU_761	AsnS_SMU_1311	0.934
PE_SMU_1704	LacD2_SMU_116	-0.933
PE_SMU_1705	ClpC_SMU_2029	-0.933
IlvH_SMU_232	PyrR_SMU_856	-0.933
CopA_SMU_426	RmlA_SMU_1461	-0.933
ComE_SMU_1917	SMU_2150c	-0.933
PE_SMU_1910c	SMU_1659c	-0.933
PE_SMU_394c	MutS_SMU_2091c	-0.933
FolT_SMU_600c	AccC_SMU_1736	-0.933
PE_SMU_331	CitB_SMU_670	0.933
CshA_SMU_2056	ClpC_SMU_2029	0.933
PE_SMU_354	PyrR_SMU_856	0.933
GalU_SMU_322c	PyrR_SMU_856	0.933
GldA_SMU_495	PulA_SMU_1541	0.933
PE_SMU_447	GlyA_SMU_1082	0.933
SMU_1048	PE_SMU_602	0.933
AtpB_SMU_1528	PykF_SMU_1190	0.933
AdhD_SMU_130	AdhB_SMU_128	0.933
PE_SMU_799c	PhsG_SMU_1535	0.933
IlvC_SMU_233	CitB_SMU_670	-0.932
CopZ_SMU_427	ClpC_SMU_2029	-0.932
LevE_SMU_1960c	CitZ_SMU_671	-0.932
PE_SMU_999_A	Era_SMU_1617	-0.932
AckA_SMU_1978	GabD_SMU_2127	0.932
AspB_SMU_1312	RmlA_SMU_1461	0.932
CshA_SMU_2056	ClpP_SMU_1672	0.932
PE_SMU_815	HexB_SMU_2089	0.932
Ffh_SMU_1060	SMU_1659c	0.932
PE_SMU_863	PE_SMU_864	0.932
TrcF_PE_SMU_08	AspS_SMU_2101	0.932
IlvC_SMU_233	PE_SMU_354	-0.931
MetK_SMU_1573	PE_SMU_229	-0.931
PurE_SMU_50	PE_SMU_243	-0.931
GapN_SMU_676	PE_SMU_834	-0.931
LevE_SMU_1960c	RdgB_SMU_1717c	-0.931
ClpC_SMU_2029	GlmM_SMU_1426c	0.931
AccC_SMU_1736	RmlA_SMU_1461	0.931
PE_SMU_229	CshA_SMU_2056	0.931
Pfl2_PE_SMU_402	Pgm_SMU_1077	0.931
YhaM_cbf1_SMU_355	PurA_SMU_268	0.931
PulA_SMU_1541	Gat_SMU31228c	0.931
CtsR_SMU_2030	PE_SMU_326	0.931
SMU_143c	PE_SMU_1936c	0.931
GlnQ_SMU_568	YcgG_SMU_680	0.931
Rf3_SMU_608	GltX_SMU_330	0.931
BacA2_SMU_1340	MycA_SMU_1345c	0.931
PurM_SMU_34	SMU_29	0.931
CopZ_SMU_427	AccD_SMU_1735	-0.93
MurE_SMU_1677	CitZ_SMU_671	-0.93
NagA_SMU_435	PE_SMU_229	-0.93
SMU_143c	PE_SMU_229	-0.93
LeuA_SMU_1384	PE_SMU_408	-0.93
CopZ_SMU_427	PE_SMU_834	-0.93
GlmM_SMU_1426c	CitB_SMU_670	0.93
RmlA_SMU_1461	PyrR_SMU_856	0.93
CshA_SMU_2056	RmlA_SMU_1461	0.93
ClpP_SMU_1672	YljI_SMU_1454c	0.93
Fpg_SMU_1614	YljI_SMU_1454c	0.93
CshA_SMU_2056	LemA_SMU_1930	0.93
CshA_SMU_2056	FabZ_SMU_1737	0.93
AccC_SMU_1736	GlnP_SMU_806c	0.93
PhoH_SMU_1620	PE_SMU_941c	0.93
FruC_SMU_114	YhaM_cbf1_SMU_355	0.93
PE_SMU_1582c	RgpE_SMU_829	0.93
AccA_SMU_1734	CtsR_SMU_2030	0.93
PE_SMU_1704	PE_SMU_1706	0.93
IlvH_SMU_232	PE_SMU_1781	0.93
Rs17_SMU_2018	Rs8_SMU_2012	0.93
SMU_2023c	SMU_358	0.93
MycB_SMU_1341c	BacA1_SMU_1342	0.93
SMU_1067c	SMU_1070c	0.93
IlvB_SMU_231	GabD_SMU_2127	-0.929
PE_SMU_1706	PE_SMU_229	-0.929
PurE_SMU_50	PE_SMU_229	-0.929
IlvB_SMU_231	MsmK_SMU_1571	-0.929
RbsB_SMU_1966c	HsdR_SMU_897	-0.929
IlvC_SMU_233	Fpg_SMU_1614	-0.929
GapN_SMU_676	RgpD_SMU_828	-0.929
GldA_SMU_495	YcgG_SMU_680	-0.929
YhaM_cbf1_SMU_355	GpsA_SMU_323	0.929
PyrR_SMU_856	ClpC_SMU_2029	0.929
LemA_SMU_1930	YljI_SMU_1454c	0.929
PyrK_SMU_1224	MutS_SMU_2091c	0.929
GtrB_ybaI_SMU_833	SMU_1427c	0.929
SMU_1205c	PriA_SMU_480	0.929
ParC_SMU_1204	Rs8_SMU_2012	0.929
Rs5_SMU_2009	SMU_846	0.929
GldA_SMU_495	SMU_1220c	0.929
CopA_SMU_426	SMU_2150c	-0.928
GdhA_SMU_813	CshA_SMU_2056	-0.928
PurE_SMU_50	PE_SMU_834	-0.928
PE_SMU_1781	AroC_SMU_780	-0.928
Idh_SMU_672	GpsA_SMU_323	0.928
RmlA_SMU_1461	GlmM_SMU_1426c	0.928
CitZ_SMU_671	Idh_SMU_672	0.928
DnaX_SMU_1581	SMU_2150c	0.928
Snf_SMU_1733c	SMU_2150c	0.928
CtsR_SMU_2030	SMU_2150c	0.928
Ffh_SMU_1060	MvaA_SMU_942	0.928
AhpC_SMU_764	YurY_SMU_247	0.928
TrxB_PE_SMU_869	PE_SMU_1781	0.928
GuaB_SMU_2157	Pth_spoVC_SMU_07	0.928
GldA_SMU_495	SMU_1208c	0.928
GdhA_SMU_813	YljI_SMU_1454c	-0.927
PE_SMU_735	RdgB_SMU_1717c	-0.927
Fpg_SMU_1614	PE_SMU_1612c	0.927
Fpg_SMU_1614	AccD_SMU_1735	0.927
Pgm_SMU_1077	CshA_SMU_2056	0.927
AroC_SMU_780	PE_SMU_229	0.927
PckA_SMU_1389	PE_SMU_179	0.927
Snf_SMU_1733c	PE_SMU_683	0.927
PE_SMU_260	SMU_143c	0.927
YlbB_SMU_1365c	FabK_SMU_1335c	0.927
TrmA_yfjO_SMU_1779c	Pth_spoVC_SMU_07	0.927
PurH_SMU_37	SMU_29	0.927
SMU_1220c	GlgC_SMU_1538	0.927
PE_SMU_1781	BacA_SMU_244	-0.926
PE_SMU_1704	Gat_SMU31228c	-0.926
PE_SMU_210c	Gat_SMU31228c	-0.926
SMU_143c	PstC_SMU_1136	-0.926
AmyA_SMU_1590	IlvD_SMU_2128	-0.926
Pfl2_PE_SMU_402	LacD2_SMU_116	0.926
PE_SMU_331	PyrR_SMU_856	0.926
PE_SMU_243	PE_SMU_354	0.926
DnaG_SMU_821	AspB_SMU_1312	0.926
PyrK_SMU_1224	SMU_1695	0.926
CopA_SMU_426	CopZ_SMU_427	0.926
SMU_699	SMU_2167	0.926
AdhD_SMU_130	AdhC_SMU_129	0.926
FabF_SMU_1739	ClpB_SMU_1425	0.926
CopZ_SMU_427	AroC_SMU_780	-0.925
YljI_SMU_1454c	ClpC_SMU_2029	0.925
Ffh_SMU_1060	CshA_SMU_2056	0.925
GalU_SMU_322c	Pgm_SMU_1077	0.925
PstB_SMU_1135	GlnP_SMU_806c	0.925
PE_SMU_984	PE_SMU_503c	0.925
RbsB_SMU_1966c	CopZ_SMU_427	0.925
CopA_SMU_426	ClpC_SMU_2029	-0.924
IlvH_SMU_232	RmlA_SMU_1461	-0.924
FolT_SMU_600c	RmlA_SMU_1461	-0.924
GdhA_SMU_813	MsmK_SMU_1571	-0.924
PE_SMU_1830c	AckA_SMU_1978	-0.924
PE_SMU_602	AckA_SMU_1978	-0.924
PE_SMU_1936c	PE_SMU_834	-0.924
LevE_SMU_1960c	GtrB_ybaI_SMU_833	-0.924
PE_SMU_394c	AccA_SMU_1734	-0.924
SMU_2150c	AccD_SMU_1735	0.924
BacA_SMU_244	AccD_SMU_1735	0.924
NagD_ylfH_SMU_1415c	GlmM_SMU_1426c	0.924
ClpP_SMU_1672	ClpC_SMU_2029	0.924
YhaM_cbf1_SMU_355	Pgm_SMU_1077	0.924
PE_SMU_834	PE_SMU_243	0.924
PdhC_SMU_1421	PdhA_SMU_1423	0.924
NagD_ylfH_SMU_1415c	Orf3_SMU_1464c	0.924
PE_SMU_1485c	PE_SMU_743	0.924
CopZ_SMU_427	PE_SMU_1705	0.924
Rs5_SMU_2009	Rl18_SMU_2010	0.924
SMU_120	SMU_846	0.924
TopA_SMU_1002	PE_SMU_721	0.924
SMU_120	Rs11_SMU_2002	0.924
CopZ_SMU_427	PyrR_SMU_856	-0.923
IlvH_SMU_232	CshA_SMU_2056	-0.923
PE_SMU_260	MsmK_SMU_1571	-0.923
GreA_SMU_1728	OpuCd_SMU_2119	-0.923
PE_SMU_1705	GalU_SMU_322c	-0.923
IlvC_SMU_233	AccC_SMU_1736	-0.923
CopA_SMU_426	Fpg_SMU_1614	-0.923
CopZ_SMU_427	BacA_SMU_244	-0.923
TrxB_PE_SMU_869	PE_SMU_834	-0.923
PE_SMU_1704	MurN_SMU_716	-0.923
FabF_SMU_1739	IlvE_SMU_1203	-0.923
YljI_SMU_1454c	CitB_SMU_670	0.923
Fpg_SMU_1614	CitB_SMU_670	0.923
Ffh_SMU_1060	LacD2_SMU_116	0.923
PE_SMU_229	GlmM_SMU_1426c	0.923
SMU_1659c	PyrR_SMU_856	0.923
MvaA_SMU_942	PE_SMU_2159	0.923
SMU_1427c	SMU_1659c	0.923
EzrA_SMU_1276c	SMU_1659c	0.923
Ffh_SMU_1060	GalU_SMU_322c	0.923
PE_SMU_252	RnsB_SMU_1121c	0.923
NagD_ylfH_SMU_1415c	HsdR_SMU_897	0.923
PdhB_SMU_1422	PdhA_SMU_1423	0.923
PstB_SMU_1135	Orf3_SMU_1464c	0.923
FabG_SMU_1740	Gat_SMU31228c	0.923
AroC_SMU_780	Gat_SMU31228c	0.923
PhoH_SMU_1620	PE_SMU_1475c	0.923
CopZ_SMU_427	ComE_SMU_1917	0.923
Dpr_SMU_540	PE_SMU_757	0.923
SMU_846	Rl6_SMU_2011	0.923
MurG_SMU_549	HsdM_SMU_891	0.923
PE_SMU_690	ClpB_SMU_1425	0.923
ComE_SMU_1917	PE_SMU_354	-0.922
PE_SMU_757	PE_SMU_2159	-0.922
TrxB_PE_SMU_869	PE_SMU_543	-0.922
PurE_SMU_50	PE_SMU_331	-0.922
CopZ_SMU_427	GalU_SMU_322c	-0.922
PE_SMU_411	YchF_PE_SMU_06	-0.922
PE_SMU_843	DnaG_SMU_821	-0.922
SMU_1205c	FruC_SMU_114	-0.922
GalU_SMU_322c	CitB_SMU_670	0.922
ScrA_SMU_1841	ClpC_SMU_2029	0.922
PE_SMU_834	PyrR_SMU_856	0.922
GalU_SMU_322c	SMU_1659c	0.922
MutS_SMU_2091c	SMU_1695	0.922
IlvA_SMU_234	GlnP_SMU_806c	0.922
AmpM_SMU_1556	PrfB_SMU_1326	0.922
AtpE_SMU_1531	AtpC_SMU_1529	0.922
SMU_358	SMU_2135c	0.922
SodA_PE_SMU_629	GshR_SMU_838	0.922
GlnM_SMU_1521	PE_SMU_707c	0.922
ComD_SMU_1916	PE_SMU_1612c	-0.921
CadA_cadD_SMU_2057c	ClpC_SMU_2029	-0.921
PacL_SMU_1563	BusAB_SMU_1062	-0.921
SpaP_PE_SMU_610	LemA_SMU_1930	-0.921
GlyA_SMU_1082	PE_SMU_743	-0.921
DnaK_SMU_82	SMU_1391c	-0.921
RbsB_SMU_1966c	NagD_ylfH_SMU_1415c	-0.921
PE_SMU_1781	PE_SMU_235	-0.921
FruC_SMU_114	LemA_SMU_1930	0.921
Fpg_SMU_1614	ClpP_SMU_1672	0.921
PurA_SMU_268	SMU_2150c	0.921
BacA_SMU_244	PE_SMU_229	0.921
PstB_SMU_1135	AspB_SMU_1312	0.921
IlvA_SMU_234	RsgA_SMU_351	0.921
PE_SMU_1715c	PE_SMU_2049c	0.921
PdhC_SMU_1421	AckA_SMU_1978	0.921
RdgB_SMU_1717c	EzrA_SMU_1276c	0.921
CopZ_SMU_427	IlvC_SMU_233	0.921
DnaK_SMU_82	GlyA_SMU_1082	0.921
PE_SMU_394c	QueC_SMU_919c	0.921
PE_SMU_721	Rl18_SMU_2010	0.921
Rs5_SMU_2009	SMU_699	0.921
IlvC_SMU_233	ClpP_SMU_1672	-0.92
GdhA_SMU_813	FabZ_SMU_1737	-0.92
PE_SMU_1781	PE_SMU_543	-0.92
PriA_SMU_480	SMU_1427c	-0.92
GlyA_SMU_1082	PE_SMU_2049c	-0.92
CopA_SMU_426	PE_SMU_2049c	-0.92
PE_SMU_1706	PE_SMU_834	-0.92
YljI_SMU_1454c	PE_SMU_354	0.92
AroC_SMU_780	PE_SMU_354	0.92
SMU_1659c	CitZ_SMU_671	0.92
PE_SMU_1484c	Orf3_SMU_1464c	0.92
GlgC_SMU_1538	PdhC_SMU_1421	0.92
PulA_SMU_1541	AroC_SMU_780	0.92
IlvH_SMU_232	CopZ_SMU_427	0.92
Rl6_SMU_2011	CshA_SMU_611	0.92
SMU_699	AtpA_SMU_1527	0.92
TopA_SMU_1002	ValS_PE_SMU_1770	0.92
SMU_2166	Rl3_SMU_2025	0.92
MetK_SMU_1573	PE_SMU_331	-0.919
PE_SMU_220c	PrrC_SMU_893	-0.919
MntH_SMU_770c	PE_SMU_815	-0.919
PE_SMU_1705	YhaM_cbf1_SMU_355	-0.919
GcrR_SMU_1924	FtsK_SMU_1629c	-0.919
AspB_SMU_1312	CitB_SMU_670	0.919
ClpC_SMU_2029	GpsA_SMU_323	0.919
YhaM_cbf1_SMU_355	ClpC_SMU_2029	0.919
PurA_SMU_268	YljI_SMU_1454c	0.919
SMU_2150c	LemA_SMU_1930	0.919
FtsH_SMU_15	FabZ_SMU_1737	0.919
FtsH_SMU_15	SMU_1659c	0.919
AsnS_SMU_1311	DnaX_SMU_1581	0.919
PE_SMU_521	YhaM_cbf1_SMU_355	0.919
PE_SMU_743	YhaM_cbf1_SMU_355	0.919
SMU_1391c	PE_SMU_2049c	0.919
Snf_SMU_1733c	Orf3_SMU_1464c	0.919
Rl22_SMU_2022	SMU_358	0.919
ParC_SMU_1204	PE_SMU_1773c	0.919
ClpB_SMU_1425	GlgB_SMU_1539	0.919
PE_SMU_1706	CitB_SMU_670	-0.918
RbsB_SMU_1966c	AspB_SMU_1312	-0.918
CopA_SMU_426	AccC_SMU_1736	-0.918
TyrA_SMU_781	AtpH_SMU_1534	-0.918
PE_SMU_1612c	GpsA_SMU_323	0.918
SMU_2150c	RmlA_SMU_1461	0.918
SMU_1427c	LemA_SMU_1930	0.918
CshA_SMU_2056	CitZ_SMU_671	0.918
PE_SMU_229	FabZ_SMU_1737	0.918
MalG_SMU_1570	FabZ_SMU_1737	0.918
PE_SMU_179	Pgm_SMU_1077	0.918
RgpD_SMU_828	PE_SMU_229	0.918
PE_SMU_252	LytS_SMU_577	0.918
PE_SMU_1705	IlvC_SMU_233	0.918
AlsS_SMU_1452	SMU_29	0.918
PhsG_SMU_1535	GlgD_SMU_1537	0.918
PE_SMU_1706	LacD2_SMU_116	-0.917
PE_SMU_1706	PE_SMU_354	-0.917
CopZ_SMU_427	PE_SMU_229	-0.917
PE_SMU_1781	PE_SMU_243	-0.917
MetK_SMU_1573	PE_SMU_243	-0.917
MurE_SMU_1677	SMU_1427c	-0.917
MeyE_SMU_873	PE_SMU_743	-0.917
GlyA_SMU_1082	FruC_SMU_114	-0.917
PE_SMU_447	FruC_SMU_114	-0.917
PE_SMU_238c	PE_SMU_2140c	-0.917
RmeA_SMU_677	PstC_SMU_1136	-0.917
Pfl2_PE_SMU_402	GbpA_SMU_2112	-0.917
PE_SMU_502	SMU_801	-0.917
OpuCc_SMU_2118	CitB_SMU_670	0.917
FruC_SMU_114	GpsA_SMU_323	0.917
YljI_SMU_1454c	PE_SMU_1612c	0.917
PE_SMU_179	PE_SMU_1612c	0.917
PurA_SMU_268	PE_SMU_1612c	0.917
ScrB_SMU_1843	GabD_SMU_2127	0.917
PdhC_SMU_1421	GabD_SMU_2127	0.917
OpuCc_SMU_2118	PE_SMU_354	0.917
YhaM_cbf1_SMU_355	LemA_SMU_1930	0.917
ScrA_SMU_1841	CitZ_SMU_671	0.917
ScrA_SMU_1841	FabZ_SMU_1737	0.917
ScrB_SMU_1843	SMU_1659c	0.917
MalG_SMU_1570	PE_SMU_543	0.917
SMU_1427c	PurA_SMU_268	0.917
EzrA_SMU_1276c	FtsH_SMU_15	0.917
GalU_SMU_322c	MvaA_SMU_942	0.917
PE_SMU_588	Ffh_SMU_1060	0.917
PrrC_SMU_893	MutS_SMU_2091c	0.917
PyrAB_SMU_860	MutS_SMU_2091c	0.917
DnaG_SMU_821	IlvA_SMU_234	0.917
AsnS_SMU_1311	PrrC_SMU_893	0.917
PE_SMU_1719c	HsdR_SMU_897	0.917
PyrK_SMU_1224	PE_SMU_815	0.917
PE_SMU_805c	AccC_SMU_1736	0.917
PstB_SMU_1135	AccC_SMU_1736	0.917
PE_SMU_1485c	YhaM_cbf1_SMU_355	0.917
GlgC_SMU_1538	PdhA_SMU_1423	0.917
FruC_SMU_114	PE_SMU_521	0.917
PE_SMU_1475c	PE_SMU_588	0.917
MurN_SMU_716	NagD_ylfH_SMU_1415c	0.917
NagA_SMU_435	TrxB_PE_SMU_869	0.917
MetK_SMU_1573	IlvH_SMU_232	0.917
Adk_SMU_2005	SMU_957	0.917
PE_SMU_735	PE_SMU_2073c	0.917
AtpE_SMU_1531	MreC_SMU_20	0.917
Rs11_SMU_2002	Rs5_SMU_2009	0.917
PE_SMU_799c	GldA_SMU_495	0.917
LeuA_SMU_1384	ScrA_SMU_1841	-0.916
ComE_SMU_1917	YhaM_cbf1_SMU_355	-0.916
MetK_SMU_1573	BacA_SMU_244	-0.916
ComE_SMU_1917	Orf3_SMU_1464c	-0.916
DnaK_SMU_82	PE_SMU_743	-0.916
TrxB_PE_SMU_869	PurR_SMU_356	-0.916
PE_SMU_252	MurE_SMU_1677	-0.916
GlnQ_SMU_1519	GldA-2_SMU_1309c	-0.916
GlmS_SMU_1187	PE_SMU_518	-0.916
Pgm_SMU_1077	CitB_SMU_670	0.916
EzrA_SMU_1276c	GpsA_SMU_323	0.916
PE_SMU_331	RmlA_SMU_1461	0.916
PE_SMU_521	ClpP_SMU_1672	0.916
GalU_SMU_322c	ScrA_SMU_1841	0.916
SMU_1659c	PE_SMU_2159	0.916
OpuCc_SMU_2118	AspB_SMU_1312	0.916
RgpD_SMU_828	RsgA_SMU_351	0.916
NagA_SMU_435	PE_SMU_1936c	0.916
IlvH_SMU_232	TrxB_PE_SMU_869	0.916
PurE_SMU_50	IlvH_SMU_232	0.916
LysS_SMU_773c	Efp_SMU_1847	0.916
PE_SMU_799c	SMU_1208c	0.916
IlvH_SMU_232	GlmM_SMU_1426c	-0.915
IlvH_SMU_232	FabZ_SMU_1737	-0.915
GapN_SMU_676	PE_SMU_229	-0.915
CadA_cadD_SMU_2057c	SMU_1659c	-0.915
CopZ_SMU_427	AspB_SMU_1312	-0.915
PE_SMU_394c	PrrC_SMU_893	-0.915
ComE_SMU_1917	AccC_SMU_1736	-0.915
PepQ_SMU_1592	PE_SMU_2049c	-0.915
Rs5_SMU_2009	PdhC_SMU_1421	-0.915
PE_SMU_1612c	CitB_SMU_670	0.915
PE_SMU_229	LacD2_SMU_116	0.915
PE_SMU_408	CshA_SMU_2056	0.915
PE_SMU_815	SMU_1695	0.915
Eno_SMU_1247	PE_SMU_795	0.915
QueC_SMU_919c	GdhA_SMU_813	0.915
GreA_SMU_1728	DnaK_SMU_82	0.915
MetK_SMU_1573	PurE_SMU_50	0.915
Rl3_SMU_2025	SMU_358	0.915
ClpB_SMU_1425	GlgD_SMU_1537	0.915
AmyA_SMU_1590	FabF_SMU_1739	0.915
FolT_SMU_600c	AccD_SMU_1735	-0.914
IlvC_SMU_233	SMU_2150c	-0.914
CopA_SMU_426	GalU_SMU_322c	-0.914
EcsA_SMU_1041	PE_SMU_805c	-0.914
PE_SMU_757	PE_SMU_588	-0.914
SMU_1208c	Fol_SMU_839	-0.914
AtmA_SMU_1217c	Pth_spoVC_SMU_07	-0.914
GalU_SMU_322c	RmlA_SMU_1461	0.914
Orf3_SMU_1464c	RmlA_SMU_1461	0.914
GalU_SMU_322c	ClpP_SMU_1672	0.914
SMU_1695	SMU_2150c	0.914
MvaA_SMU_942	FruD_SMU_115	0.914
PE_SMU_408	ScrA_SMU_1841	0.914
BacA_SMU_244	PE_SMU_331	0.914
AccA_SMU_1734	MutS_SMU_2091c	0.914
RdgB_SMU_1717c	SMU_1427c	0.914
ComD_SMU_1916	GdhA_SMU_813	0.914
SMU_2023c	SyfA_SMU_1512	0.914
PE_SMU_1781	YurY_SMU_247	0.914
EcsA_SMU_1041	DnaK_SMU_82	0.914
IlvH_SMU_232	NagA_SMU_435	0.914
SMU_143c	IlvH_SMU_232	0.914
AdcA_SMU_1302	AspS_SMU_2101	0.914
MetK_SMU_1573	CitB_SMU_670	-0.913
TrxB_PE_SMU_869	PE_SMU_354	-0.913
PE_SMU_503c	FruD_SMU_115	-0.913
IlvC_SMU_233	CshA_SMU_2056	-0.913
CopZ_SMU_427	CshA_SMU_2056	-0.913
IlvC_SMU_233	Pgm_SMU_1077	-0.913
ComE_SMU_1917	IlvA_SMU_234	-0.913
PE_SMU_1705	NagD_ylfH_SMU_1415c	-0.913
IlvH_SMU_232	AroC_SMU_780	-0.913
RmlA_SMU_1461	PE_SMU_1612c	0.913
LemA_SMU_1930	PE_SMU_1612c	0.913
CshA_SMU_2056	PE_SMU_1612c	0.913
FabG_SMU_1740	LacD2_SMU_116	0.913
PdhB_SMU_1422	GabD_SMU_2127	0.913
AroC_SMU_780	RmlA_SMU_1461	0.913
GalU_SMU_322c	PE_SMU_354	0.913
ScrB_SMU_1843	CshA_SMU_2056	0.913
PE_SMU_408	PE_SMU_543	0.913
YhaM_cbf1_SMU_355	GalU_SMU_322c	0.913
YugD_SMU_761	PrrC_SMU_893	0.913
AroC_SMU_780	BacA_SMU_244	0.913
PE_SMU_1484c	PE_SMU_1715c	0.913
GrpE_SMU_81	TrxB_PE_SMU_869	0.913
TopA_SMU_1002	Pfs_SMU_1632	0.913
AtpE_SMU_1531	AtpD_SMU_1530	0.913
Rl22_SMU_2022	VacB_PE_SMU_1607	0.913
SMU_1069c	SMU_1070c	0.913
SMU_1220c	PhsG_SMU_1535	0.913
FabF_SMU_1739	PE_SMU_690	0.913
IlvC_SMU_233	PE_SMU_1612c	-0.912
IlvH_SMU_232	LacD2_SMU_116	-0.912
MurE_SMU_1677	Idh_SMU_672	-0.912
PE_SMU_1936c	PE_SMU_354	-0.912
CopA_SMU_426	ClpP_SMU_1672	-0.912
RmeA_SMU_677	SMU_1659c	-0.912
PyrF_SMU_1222	Cah_SMU_1595	-0.912
PyrF_SMU_1222	SMU_1071c	-0.912
ScrB_SMU_1843	GpsA_SMU_323	0.912
GlnP_SMU_806c	RmlA_SMU_1461	0.912
EzrA_SMU_1276c	LemA_SMU_1930	0.912
ScrA_SMU_1841	ClpP_SMU_1672	0.912
Ffh_SMU_1060	FabZ_SMU_1737	0.912
GalU_SMU_322c	PE_SMU_179	0.912
RgpD_SMU_828	PE_SMU_331	0.912
SMU_05	MutS_SMU_2091c	0.912
PstB_SMU_1135	DnaG_SMU_821	0.912
Orf3_SMU_1464c	HsdR_SMU_897	0.912
Fpg_SMU_1614	PE_SMU_683	0.912
SMU_1391c	PE_SMU_521	0.912
PE_SMU_235	PE_SMU_834	0.912
AmyA_SMU_1590	LytS_SMU_577	0.912
GrpE_SMU_81	PE_SMU_1936c	0.912
SMU_2166	SMU_2135c	0.912
PE_SMU_1773c	Rs8_SMU_2012	0.912
AlsS_SMU_1452	PurH_SMU_37	0.912
PE_SMU_1705	AccD_SMU_1735	-0.911
PriA_SMU_480	CitZ_SMU_671	-0.911
CopA_SMU_426	NagD_ylfH_SMU_1415c	-0.911
Dpr_SMU_540	GyrA_SMU_1114	-0.911
LacD2_SMU_116	CitB_SMU_670	0.911
Pgm_SMU_1077	GabD_SMU_2127	0.911
Ffh_SMU_1060	GlmM_SMU_1426c	0.911
PE_SMU_229	ClpC_SMU_2029	0.911
PstB_SMU_1135	RmlA_SMU_1461	0.911
Fpg_SMU_1614	PE_SMU_354	0.911
YhaM_cbf1_SMU_355	SMU_2150c	0.911
Gat_SMU31228c	PE_SMU_331	0.911
PE_SMU_1485c	FruC_SMU_114	0.911
CopZ_SMU_427	PE_SMU_1706	0.911
SMU_957	PE_SMU_1936c	0.911
PE_SMU_961	PE_SMU_932	0.911
SMU_1220c	SMU_1208c	0.911
CopA_SMU_426	CitB_SMU_670	-0.91
PE_SMU_1781	AccD_SMU_1735	-0.91
SpaP_PE_SMU_610	ClpP_SMU_1672	-0.91
GdhA_SMU_813	SMU_1659c	-0.91
TrxB_PE_SMU_869	PE_SMU_331	-0.91
YurY_SMU_247	PE_SMU_408	-0.91
MntH_SMU_770c	MutS_SMU_2091c	-0.91
PE_SMU_394c	PE_SMU_815	-0.91
Sys_SMU_1886	AccC_SMU_1736	-0.91
Cah_SMU_1595	BacA_SMU_244	-0.91
ComE_SMU_1917	PE_SMU_805c	-0.91
ComE_SMU_1917	Snf_SMU_1733c	-0.91
LysS_SMU_773c	SMU_05	-0.91
PE_SMU_260	AroC_SMU_780	-0.91
Fol_SMU_839	PE_SMU_235	-0.91
IlvE_SMU_1203	PE_SMU_1485c	-0.91
OpuAa_atmD_SMU_1063	PE_SMU_984	-0.91
SMU_1208c	AtpE_SMU_1531	-0.91
GshA_SMU_1999c	Rs2_SMU_2032	-0.91
FecE_yclP_SMU_997	AspS_SMU_2101	-0.91
Ffh_SMU_1060	CitB_SMU_670	0.91
Gat_SMU31228c	CitB_SMU_670	0.91
FabZ_SMU_1737	GpsA_SMU_323	0.91
PE_SMU_179	GpsA_SMU_323	0.91
PE_SMU_354	PE_SMU_1612c	0.91
GalU_SMU_322c	PE_SMU_1612c	0.91
OpuAa_atmD_SMU_1063	PE_SMU_2147c	0.91
ClpP_SMU_1672	AccD_SMU_1735	0.91
PE_SMU_354	LacD2_SMU_116	0.91
OpuCc_SMU_2118	ClpC_SMU_2029	0.91
Fpg_SMU_1614	ClpC_SMU_2029	0.91
BacA_SMU_244	ClpC_SMU_2029	0.91
Pgm_SMU_1077	RmlA_SMU_1461	0.91
RsgA_SMU_351	PE_SMU_354	0.91
SMU_1391c	YljI_SMU_1454c	0.91
PE_SMU_743	SMU_2150c	0.91
GtrB_ybaI_SMU_833	CitZ_SMU_671	0.91
YhaM_cbf1_SMU_355	CshA_SMU_2056	0.91
PE_SMU_1475c	PE_SMU_2159	0.91
PE_SMU_521	PurA_SMU_268	0.91
PE_SMU_834	Ffh_SMU_1060	0.91
HsdR_SMU_897	DnaG_SMU_821	0.91
PstB_SMU_1135	PE_SMU_1715c	0.91
CtsR_SMU_2030	SMU_1391c	0.91
SMU_1220c	Gat_SMU31228c	0.91
PE_SMU_984	CadA_cadD_SMU_2057c	0.91
SyfB_SMU_1510	SyfA_SMU_1512	0.91
MetK_SMU_1573	PE_SMU_1781	0.91
MetK_SMU_1573	Cah_SMU_1595	0.91
RmeA_SMU_677	NagA_SMU_435	0.91
PE_SMU_721	SMU_957	0.91
AtpE_SMU_1531	Rnc_SMU_1514	0.91
Rl3_SMU_2025	CshA_SMU_611	0.91
SMU_120	Rl18_SMU_2010	0.91
Rs11_SMU_2002	SMU_2167	0.91
LeuA_SMU_1384	CitZ_SMU_671	-0.909
IlvC_SMU_233	PurA_SMU_268	-0.909
PtcC_SMU_1596	YcgG_SMU_680	-0.909
GcrR_SMU_1924	AsnS_SMU_1311	-0.909
FruC_SMU_114	Idh_SMU_672	0.909
RsgA_SMU_351	RmlA_SMU_1461	0.909
OpuCc_SMU_2118	RmlA_SMU_1461	0.909
RgpE_SMU_829	PE_SMU_805c	0.909
TnrA_SMU_1287	PE_SMU_1715c	0.909
GapN_SMU_676	PE_SMU_1781	0.909
SMU_143c	PE_SMU_1781	0.909
Cah_SMU_1595	TrxB_PE_SMU_869	0.909
MetK_SMU_1573	CopZ_SMU_427	0.909
PE_SMU_862	PE_SMU_864	0.909
PurE_SMU_50	NagA_SMU_435	0.909
Rl18_SMU_2010	SMU_957	0.909
Rs5_SMU_2009	PE_SMU_721	0.909
GdhA_SMU_813	GpsA_SMU_323	-0.908
PE_SMU_1705	RmlA_SMU_1461	-0.908
RbsB_SMU_1966c	RmlA_SMU_1461	-0.908
IlvH_SMU_232	MsmK_SMU_1571	-0.908
IlvE_SMU_1203	PurA_SMU_268	-0.908
PE_SMU_1781	PE_SMU_331	-0.908
LevG_ptnD_SMU_1957	SMU_1695	-0.908
Sys_SMU_1886	SMU_1391c	-0.908
ComE_SMU_1917	PstB_SMU_1135	-0.908
MeyE_SMU_873	CtsR_SMU_2030	-0.908
LivK_SMU_1669	PE_SMU_1719c	-0.908
PE_SMU_1703c	GltA_SMU_365	-0.908
AccC_SMU_1736	CitB_SMU_670	0.908
GalU_SMU_322c	LacD2_SMU_116	0.908
Pgm_SMU_1077	PE_SMU_354	0.908
GalU_SMU_322c	FruD_SMU_115	0.908
SMU_1427c	FtsH_SMU_15	0.908
GtrB_ybaI_SMU_833	PE_SMU_303	0.908
RbsB_SMU_1966c	ComE_SMU_1917	0.908
GbpD_SMU_772	MetK_SMU_1573	0.908
SMU_846	Rl18_SMU_2010	0.908
SMU_699	Rl6_SMU_2011	0.908
SMU_120	SMU_699	0.908
GldA_SMU_495	PhsG_SMU_1535	0.908
CadA_cadD_SMU_2057c	GpsA_SMU_323	-0.907
Rl11_SMU_1627	FabZ_SMU_1737	-0.907
GbpD_SMU_772	Ffh_SMU_1060	-0.907
PE_SMU_1705	Fpg_SMU_1614	-0.907
RmeA_SMU_677	PE_SMU_588	-0.907
RbsB_SMU_1966c	MurN_SMU_716	-0.907
YcgG_SMU_680	AroC_SMU_780	-0.907
ScrA_SMU_1841	AccD_SMU_1735	0.907
RsgA_SMU_351	ClpC_SMU_2029	0.907
MvaA_SMU_942	SMU_1659c	0.907
PE_SMU_743	PurA_SMU_268	0.907
Fpg_SMU_1614	AspB_SMU_1312	0.907
PE_SMU_235	GlnP_SMU_806c	0.907
AccC_SMU_1736	IlvA_SMU_234	0.907
AroC_SMU_780	AccC_SMU_1736	0.907
DapA_SMU_990	AccC_SMU_1736	0.907
YlmF_SMU_554	Fpg_SMU_1614	0.907
PstB_SMU_1135	NagD_ylfH_SMU_1415c	0.907
GlmS_SMU_1187	MtlA1_SMU_1185	0.907
ComE_SMU_1917	IlvC_SMU_233	0.907
SMU_2166	SMU_2023c	0.907
GlmU_SMU_1635	YpjG_SMU_902	0.907
GlmS_SMU_1187	Pfl2_PE_SMU_402	0.907
PyrF_SMU_1222	GlmS_SMU_1187	0.907
SpaP_PE_SMU_610	GpsA_SMU_323	-0.906
QueC_SMU_919c	PE_SMU_1612c	-0.906
LivK_SMU_1669	GlmM_SMU_1426c	-0.906
CadA_cadD_SMU_2057c	FabZ_SMU_1737	-0.906
CadA_cadD_SMU_2057c	CshA_SMU_2056	-0.906
ComE_SMU_1917	GlnP_SMU_806c	-0.906
CopZ_SMU_427	OpuCc_SMU_2118	-0.906
PE_SMU_843	Snf_SMU_1733c	-0.906
IlvE_SMU_1203	PE_SMU_743	-0.906
PE_SMU_602	PstC_SMU_1136	-0.906
AroC_SMU_780	CitB_SMU_670	0.906
ClpC_SMU_2029	PE_SMU_1612c	0.906
BacA_SMU_244	GlmM_SMU_1426c	0.906
CitZ_SMU_671	ClpP_SMU_1672	0.906
PE_SMU_179	CshA_SMU_2056	0.906
PE_SMU_243	PE_SMU_229	0.906
MalG_SMU_1570	MsmK_SMU_1571	0.906
PE_SMU_303	SMU_1659c	0.906
FtsE_SMU_1325	MutS_SMU_2091c	0.906
PE_SMU_2049c	YhaM_cbf1_SMU_355	0.906
RgpE_SMU_829	Snf_SMU_1733c	0.906
SMU_1391c	PE_SMU_743	0.906
PurE_SMU_50	TrxB_PE_SMU_869	0.906
PepT_SMU_691	SyfB_SMU_1510	0.906
SMU_846	CshA_SMU_611	0.906
Rs17_SMU_2018	Rl18_SMU_2010	0.906
PE_SMU_721	PfkA_SMU_1191	0.906
SMU_1070c	MurD_SMU_548	0.906
GlgC_SMU_1538	GlgB_SMU_1539	0.906
LeuA_SMU_1384	GpsA_SMU_323	-0.905
MurE_SMU_1677	GpsA_SMU_323	-0.905
RmeA_SMU_677	PE_SMU_229	-0.905
PE_SMU_1936c	MsmK_SMU_1571	-0.905
PE_SMU_1781	RsgA_SMU_351	-0.905
IlvC_SMU_233	GalU_SMU_322c	-0.905
Sys_SMU_1886	GlnP_SMU_806c	-0.905
ScnR_SMU_1815	PE_SMU_408	-0.905
ComE_SMU_1917	HsdR_SMU_897	-0.905
SpaP_PE_SMU_610	Fpg_SMU_1614	-0.905
YcgG_SMU_837	PE_SMU_805c	-0.905
EcsA_SMU_1041	PE_SMU_743	-0.905
SMU_143c	PE_SMU_834	-0.905
PriA_SMU_480	FruC_SMU_114	-0.905
Cah_SMU_1595	FabG_SMU_1740	-0.905
Fol_SMU_839	AroC_SMU_780	-0.905
SMU_1048	MalG_SMU_1570	-0.905
AmyA_SMU_1590	MurE_SMU_1677	-0.905
PdhB_SMU_1422	SMU_846	-0.905
GldA_SMU_495	AtpE_SMU_1531	-0.905
ClpB_SMU_1425	Rs2_SMU_2032	-0.905
GshR_SMU_838	AspS_SMU_2101	-0.905
FecE_yclP_SMU_997	AdcA_SMU_1302	-0.905
GlmS_SMU_1187	LacD2_SMU_116	0.905
FabZ_SMU_1737	PyrR_SMU_856	0.905
NagD_ylfH_SMU_1415c	RmlA_SMU_1461	0.905
GalU_SMU_322c	YljI_SMU_1454c	0.905
SMU_1695	LemA_SMU_1930	0.905
GalU_SMU_322c	LemA_SMU_1930	0.905
FruC_SMU_114	CitZ_SMU_671	0.905
PrrC_SMU_893	HexB_SMU_2089	0.905
CtsR_SMU_2030	MutS_SMU_2091c	0.905
FtsE_SMU_1325	PE_SMU_815	0.905
PE_SMU_235	PE_SMU_805c	0.905
Gat_SMU31228c	SMU_1090	0.905
PE_SMU_1719c	AroC_SMU_780	0.905
PE_SMU_1485c	CtsR_SMU_2030	0.905
IlvH_SMU_232	PE_SMU_1706	0.905
YurY_SMU_247	ComE_SMU_1917	0.905
Rs2_SMU_2032	Rl3_SMU_2025	0.905
Rs2_SMU_2032	Rl22_SMU_2022	0.905
GlgB_SMU_1539	GlgA_SMU_1536	0.905
IlvC_SMU_233	GpsA_SMU_323	-0.904
LeuA_SMU_1384	Idh_SMU_672	-0.904
PE_SMU_1706	RmlA_SMU_1461	-0.904
PurE_SMU_50	PE_SMU_354	-0.904
GdhA_SMU_813	LemA_SMU_1930	-0.904
PE_SMU_602	FabZ_SMU_1737	-0.904
PE_SMU_1706	CshA_SMU_2056	-0.904
GrpE_SMU_81	PE_SMU_229	-0.904
PE_SMU_1936c	PE_SMU_543	-0.904
CopZ_SMU_427	PE_SMU_331	-0.904
MntH_SMU_770c	SMU_1695	-0.904
PE_SMU_1706	GalU_SMU_322c	-0.904
GdhA_SMU_813	DnaD_SMU_1465c	-0.904
NrdG_SMU_2071	YchF_PE_SMU_06	-0.904
GdhA_SMU_813	ScrB_SMU_1843	-0.904
CopZ_SMU_427	Fpg_SMU_1614	-0.904
CopA_SMU_426	Snf_SMU_1733c	-0.904
PepQ_SMU_1592	PE_SMU_743	-0.904
PE_SMU_820	NagD_ylfH_SMU_1415c	-0.904
PE_SMU_260	PE_SMU_235	-0.904
PE_SMU_799c	AtpE_SMU_1531	-0.904
GlgB_SMU_1539	AtpH_SMU_1534	-0.904
PE_SMU_331	GlmM_SMU_1426c	0.904
AspB_SMU_1312	ClpC_SMU_2029	0.904
HsdR_SMU_897	RmlA_SMU_1461	0.904
Ffh_SMU_1060	PE_SMU_354	0.904
RsgA_SMU_351	YljI_SMU_1454c	0.904
PurA_SMU_268	ScrA_SMU_1841	0.904
MsmK_SMU_1571	PE_SMU_229	0.904
CoaA_SMU_1126	Ffh_SMU_1060	0.904
PyrAB_SMU_860	PE_SMU_815	0.904
Fpg_SMU_1614	YhaM_cbf1_SMU_355	0.904
TnrA_SMU_1287	PE_SMU_682	0.904
MeyE_SMU_873	GlyA_SMU_1082	0.904
PepQ_SMU_1592	DnaK_SMU_82	0.904
RmeA_SMU_677	IlvH_SMU_232	0.904
PE_SMU_209c	CopA_SMU_426	0.904
PE_SMU_241c	HsdM_SMU_891	0.904
PE_SMU_1705	GlmM_SMU_1426c	-0.903
MetK_SMU_1573	GlmM_SMU_1426c	-0.903
SpaP_PE_SMU_610	ClpC_SMU_2029	-0.903
MetK_SMU_1573	RmlA_SMU_1461	-0.903
GapN_SMU_676	PE_SMU_354	-0.903
CopZ_SMU_427	YljI_SMU_1454c	-0.903
IlvH_SMU_232	FruD_SMU_115	-0.903
IlvC_SMU_233	ScrA_SMU_1841	-0.903
GdhA_SMU_813	ScrA_SMU_1841	-0.903
ComE_SMU_1917	AspB_SMU_1312	-0.903
YurY_SMU_247	RsgA_SMU_351	-0.903
YcgG_SMU_837	DnaG_SMU_821	-0.903
TrxB_PE_SMU_869	PE_SMU_243	-0.903
CadA_cadD_SMU_2057c	ScrB_SMU_1843	-0.903
QueC_SMU_919c	Fpg_SMU_1614	-0.903
FolT_SMU_600c	Fpg_SMU_1614	-0.903
GlnQ_SMU_568	PE_SMU_835	-0.903
GreA_SMU_1728	PstB_SMU_1135	-0.903
ClpB_SMU_1425	IlvE_SMU_1203	-0.903
Pfl2_PE_SMU_402	PE_SMU_63c	-0.903
AccD_SMU_1735	PE_SMU_1612c	0.903
SMU_2150c	PE_SMU_1612c	0.903
BusAB_SMU_1062	PE_SMU_2147c	0.903
OpuCc_SMU_2118	AccD_SMU_1735	0.903
SMU_1391c	AccD_SMU_1735	0.903
Pgm_SMU_1077	LacD2_SMU_116	0.903
GlgA_SMU_1536	GabD_SMU_2127	0.903
PE_SMU_243	GlmM_SMU_1426c	0.903
AroC_SMU_780	GlmM_SMU_1426c	0.903
LemA_SMU_1930	ClpC_SMU_2029	0.903
SMU_1427c	Idh_SMU_672	0.903
AspB_SMU_1312	PE_SMU_354	0.903
Gat_SMU31228c	PE_SMU_354	0.903
ScrB_SMU_1843	YljI_SMU_1454c	0.903
Fpg_SMU_1614	LemA_SMU_1930	0.903
PurA_SMU_268	CshA_SMU_2056	0.903
ScrB_SMU_1843	Pgm_SMU_1077	0.903
YchF_PE_SMU_06	AspB_SMU_1312	0.903
PE_SMU_326	MutS_SMU_2091c	0.903
RgpE_SMU_829	IlvA_SMU_234	0.903
PE_SMU_834	HsdR_SMU_897	0.903
PE_SMU_326	PE_SMU_815	0.903
BacA_SMU_244	PE_SMU_243	0.903
PE_SMU_1485c	PE_SMU_2049c	0.903
RgpE_SMU_829	Orf3_SMU_1464c	0.903
AccA_SMU_1734	SMU_05	0.903
AroC_SMU_780	PstB_SMU_1135	0.903
PE_SMU_1719c	PstB_SMU_1135	0.903
SMU_1208c	AroC_SMU_780	0.903
ComD_SMU_1916	IlvC_SMU_233	0.903
PurE_SMU_50	PE_SMU_1781	0.903
PE_SMU_260	TrxB_PE_SMU_869	0.903
PE_SMU_195c	PE_SMU_201c	0.903
PE_SMU_205c	PE_SMU_201c	0.903
PE_SMU_984	NagA_SMU_435	0.903
MreC_SMU_20	AtpC_SMU_1529	0.903
Rl3_SMU_2025	SMU_2135c	0.903
SMU_699	Rl3_SMU_2025	0.903
PE_SMU_1705	PE_SMU_1612c	-0.902
GdhA_SMU_813	PE_SMU_1612c	-0.902
PE_SMU_503c	LacD2_SMU_116	-0.902
LeuA_SMU_1384	LemA_SMU_1930	-0.902
ComE_SMU_1917	CshA_SMU_2056	-0.902
RmeA_SMU_677	PE_SMU_331	-0.902
LivK_SMU_1669	YchF_PE_SMU_06	-0.902
ComE_SMU_1917	DnaX_SMU_1581	-0.902
CopZ_SMU_427	AccC_SMU_1736	-0.902
FolT_SMU_600c	YlmF_SMU_554	-0.902
MreA_SMU_1143c	PE_SMU_235	-0.902
PE_SMU_834	AccD_SMU_1735	0.902
PE_SMU_331	ClpC_SMU_2029	0.902
SMU_1695	PurA_SMU_268	0.902
PyrK_SMU_1224	SMU_1392c	0.902
PstB_SMU_1135	IlvA_SMU_234	0.902
AccA_SMU_1734	PE_SMU_743	0.902
PurR_SMU_356	PE_SMU_834	0.902
PyrF_SMU_1222	MtlA1_SMU_1185	0.902
TrxB_PE_SMU_869	PE_SMU_1936c	0.902
GapN_SMU_676	YurY_SMU_247	0.902
NagA_SMU_435	PE_SMU_1781	0.902
GrpE_SMU_81	NagA_SMU_435	0.902
RmeA_SMU_677	PE_SMU_602	0.902
PE_SMU_260	MetK_SMU_1573	0.902
GltA_SMU_365	AtpD_SMU_1530	0.902
MreC_SMU_20	AtpD_SMU_1530	0.902
PE_SMU_1936c	CitB_SMU_670	-0.901
PE_SMU_209c	RmlA_SMU_1461	-0.901
PE_SMU_1705	PE_SMU_354	-0.901
PE_SMU_1781	GlnP_SMU_806c	-0.901
IlvB_SMU_231	PdhA_SMU_1423	-0.901
CopA_SMU_426	SMU_1391c	-0.901
FolT_SMU_600c	PstB_SMU_1135	-0.901
PE_SMU_757	PhoH_SMU_1620	-0.901
PE_SMU_76	GlnQ_SMU_568	-0.901
PE_SMU_799c	Fol_SMU_839	-0.901
PdhB_SMU_1422	Rs5_SMU_2009	-0.901
SodA_PE_SMU_629	AspS_SMU_2101	-0.901
Tpx_PE_SMU_924	Pth_spoVC_SMU_07	-0.901
CshA_SMU_2056	AccD_SMU_1735	0.901
AccC_SMU_1736	ClpC_SMU_2029	0.901
ScrA_SMU_1841	RmlA_SMU_1461	0.901
PE_SMU_331	FruD_SMU_115	0.901
GalU_SMU_322c	PE_SMU_229	0.901
PE_SMU_543	MsmK_SMU_1571	0.901
YhaM_cbf1_SMU_355	AccC_SMU_1736	0.901
NagD_ylfH_SMU_1415c	PE_SMU_1715c	0.901
SMU_1220c	PulA_SMU_1541	0.901
PurR_SMU_356	PE_SMU_235	0.901
PepQ_SMU_1592	GlyA_SMU_1082	0.901
MetK_SMU_1573	TrxB_PE_SMU_869	0.901
SyfB_SMU_1510	SMU_650	0.901
PE_SMU_210c	PE_SMU_1704	0.901
Rl22_SMU_2022	InfA_SMU_2004	0.901
GrpE_SMU_81	PfkA_SMU_1191	0.901
PtcC_SMU_1596	GldA_SMU_495	0.901
PE_SMU_2061	GlnM_SMU_1521	0.901
PE_SMU_843	AspB_SMU_1312	-0.9
IlvH_SMU_232	BacA_SMU_244	-0.9
SMU_143c	MalG_SMU_1570	-0.9
PepQ_SMU_1592	PE_SMU_1485c	-0.9
PyrDB_SMU_1223	PE_SMU_503c	-0.9
PE_SMU_1470c	SMU_2135c	-0.9
GlnP_SMU_806c	AccD_SMU_1735	0.9
GalU_SMU_322c	GlmM_SMU_1426c	0.9
SMU_2150c	ClpC_SMU_2029	0.9
PE_SMU_834	ClpC_SMU_2029	0.9
Fpg_SMU_1614	CshA_SMU_2056	0.9
FtsK_SMU_1629c	DnaX_SMU_1581	0.9
Gat_SMU31228c	MurN_SMU_716	0.9
GreA_SMU_1728	GlyA_SMU_1082	0.9
SMU_143c	TrxB_PE_SMU_869	0.9
SMU_1048	RmeA_SMU_677	0.9
GrpE_SMU_81	PE_SMU_260	0.9
AtpH_SMU_1534	SMU_2023c	0.9
MnmG_SMU_2141	Dpr_SMU_540	0.9
OpuBc_SMU_1095	OpuBa_SMU_1096	0.9
SMU_801	BusAB_SMU_1062	-0.899
PepQ_SMU_1592	BusAB_SMU_1062	-0.899
GapN_SMU_676	PyrR_SMU_856	-0.899
PE_SMU_1704	PyrR_SMU_856	-0.899
InfA_SMU_2004	RmlA_SMU_1461	-0.899
QueC_SMU_919c	SMU_2150c	-0.899
SMU_143c	FabZ_SMU_1737	-0.899
IlvH_SMU_232	GalU_SMU_322c	-0.899
PE_SMU_173	PE_SMU_408	-0.899
YogA_SMU_1098c	DnaG_SMU_821	-0.899
GbpD_SMU_772	PE_SMU_834	-0.899
PE_SMU_1705	Gat_SMU31228c	-0.899
Rl18_SMU_2010	PdhC_SMU_1421	-0.899
MntH_SMU_770c	PyrAB_SMU_860	-0.899
DexA_SMU_2042	DapA_SMU_990	-0.899
PE_SMU_252	GatA_SMU_1820c	-0.899
Jag_SMU_338	YbiE_SMU_1240c	-0.899
PyrR_SMU_856	PE_SMU_1612c	0.899
SMU_1220c	LacD2_SMU_116	0.899
PE_SMU_2049c	ClpC_SMU_2029	0.899
OppC_SMU_257	BusAB_SMU_1062	0.899
AspB_SMU_1312	PyrR_SMU_856	0.899
YhaM_cbf1_SMU_355	RmlA_SMU_1461	0.899
HsdR_SMU_897	PE_SMU_354	0.899
RgpD_SMU_828	PE_SMU_354	0.899
PE_SMU_2049c	YljI_SMU_1454c	0.899
PE_SMU_521	YljI_SMU_1454c	0.899
PE_SMU_683	SMU_2150c	0.899
PE_SMU_834	AspB_SMU_1312	0.899
SMU_05	SMU_1392c	0.899
Orf3_SMU_1464c	Fpg_SMU_1614	0.899
PE_SMU_1715c	Orf3_SMU_1464c	0.899
PE_SMU_1781	Sys_SMU_1886	0.899
MetK_SMU_1573	PE_SMU_1936c	0.899
SMU_120	PE_SMU_721	0.899
GlmU_SMU_1635	GyrA_SMU_1114	0.899
AlsS_SMU_1452	PurM_SMU_34	0.899
PdhB_SMU_1422	GlgC_SMU_1538	0.899
PE_SMU_1705	CitB_SMU_670	-0.898
PE_SMU_1705	LacD2_SMU_116	-0.898
IlvH_SMU_232	ClpC_SMU_2029	-0.898
Cah_SMU_1595	PE_SMU_354	-0.898
PE_SMU_173	CitZ_SMU_671	-0.898
CopA_SMU_426	PurA_SMU_268	-0.898
GapN_SMU_676	PE_SMU_331	-0.898
EcsA_SMU_1041	PE_SMU_521	-0.898
PE_SMU_248	PtsG_SMU_2047	-0.898
MurE_SMU_1677	EzrA_SMU_1276c	-0.898
Rrf1_SMU_1624	RdgB_SMU_1717c	-0.898
MeyE_SMU_873	FruC_SMU_114	-0.898
GlpF_SMU_396	PE_SMU_235	-0.898
RbsB_SMU_1966c	PE_SMU_1719c	-0.898
CopA_SMU_426	PE_SMU_1485c	-0.898
SMU_1220c	Cah_SMU_1595	-0.898
HsdR_SMU_897	CitB_SMU_670	0.898
PE_SMU_243	CitB_SMU_670	0.898
AccD_SMU_1735	GpsA_SMU_323	0.898
SMU_2150c	GpsA_SMU_323	0.898
Pgm_SMU_1077	GpsA_SMU_323	0.898
IlvA_SMU_234	AccD_SMU_1735	0.898
FabZ_SMU_1737	GabD_SMU_2127	0.898
MutS_SMU_2091c	SMU_2150c	0.898
Ffh_SMU_1060	FruD_SMU_115	0.898
PE_SMU_179	CitZ_SMU_671	0.898
PE_SMU_331	CshA_SMU_2056	0.898
SMU_10989	PE_SMU_180	0.898
Snf_SMU_1733c	DnaG_SMU_821	0.898
PE_SMU_521	Fpg_SMU_1614	0.898
AroC_SMU_780	RgpD_SMU_828	0.898
PE_SMU_1719c	NagD_ylfH_SMU_1415c	0.898
PE_SMU_1910c	GdhA_SMU_813	0.898
LivK_SMU_1669	RbsB_SMU_1966c	0.898
AldB_SMU_1451	AdhD_SMU_130	0.898
PE_SMU_742	SMU_475	0.898
InfA_SMU_2004	CitB_SMU_670	-0.897
PE_SMU_1706	ClpC_SMU_2029	-0.897
Cah_SMU_1595	ClpC_SMU_2029	-0.897
PE_SMU_1936c	FabZ_SMU_1737	-0.897
PE_SMU_1705	Pgm_SMU_1077	-0.897
ComE_SMU_1917	Pgm_SMU_1077	-0.897
CopA_SMU_426	Pgm_SMU_1077	-0.897
PE_SMU_1781	MsmK_SMU_1571	-0.897
SMU_143c	PE_SMU_543	-0.897
LeuA_SMU_1384	RsgA_SMU_351	-0.897
PE_SMU_1704	PE_SMU_331	-0.897
EcsA_SMU_1041	GlnP_SMU_806c	-0.897
PE_SMU_843	IlvA_SMU_234	-0.897
MetK_SMU_1573	RgpD_SMU_828	-0.897
MreA_SMU_1143c	PtsG_SMU_2047	-0.897
ScnR_SMU_1815	PE_SMU_1764c	-0.897
SMU_1205c	PE_SMU_2140c	-0.897
GbpD_SMU_772	AroC_SMU_780	-0.897
CopA_SMU_426	YlmF_SMU_554	-0.897
CopA_SMU_426	DapA_SMU_990	-0.897
Fol_SMU_839	DapA_SMU_990	-0.897
PdhB_SMU_1422	PE_SMU_602	-0.897
PE_SMU_1470c	MreC_SMU_20	-0.897
PE_SMU_999_A	MurB_SMU_972	-0.897
ClpP_SMU_1672	CitB_SMU_670	0.897
SMU_1695	GpsA_SMU_323	0.897
DnaD_SMU_1465c	PE_SMU_1612c	0.897
YhaM_cbf1_SMU_355	PE_SMU_1612c	0.897
GlgC_SMU_1538	GabD_SMU_2127	0.897
OpuCd_SMU_2119	OpuCa_SMU_2116	0.897
OpuAa_atmD_SMU_1063	BusAB_SMU_1062	0.897
MvaA_SMU_942	PyrR_SMU_856	0.897
IlvA_SMU_234	RmlA_SMU_1461	0.897
PE_SMU_805c	RmlA_SMU_1461	0.897
PE_SMU_815	SMU_2150c	0.897
PE_SMU_229	FruD_SMU_115	0.897
PE_SMU_834	CshA_SMU_2056	0.897
SMU_1659c	ScrA_SMU_1841	0.897
YhaM_cbf1_SMU_355	ScrA_SMU_1841	0.897
PurA_SMU_268	Pgm_SMU_1077	0.897
CoaA_SMU_1126	SMU_1659c	0.897
GalU_SMU_322c	PurA_SMU_268	0.897
PE_SMU_1719c	AspB_SMU_1312	0.897
AccC_SMU_1736	OpuCc_SMU_2118	0.897
PE_SMU_1719c	DnaG_SMU_821	0.897
AroC_SMU_780	HsdR_SMU_897	0.897
FruC_SMU_114	SMU_1427c	0.897
CtsR_SMU_2030	YhaM_cbf1_SMU_355	0.897
TnrA_SMU_1287	PE_SMU_2049c	0.897
RmeA_SMU_677	PE_SMU_1936c	0.897
AhpC_SMU_764	LeuA_SMU_1384	0.897
SyfB_SMU_1510	MurE_SMU_1677	0.897
VacB_PE_SMU_1607	InfA_SMU_2004	0.897
SMU_1205c	LevE_SMU_1960c	0.897
Rl22_SMU_2022	Rnc_SMU_1514	0.897
VacB_PE_SMU_1607	SMU_2135c	0.897
TopA_SMU_1002	GrpE_SMU_81	0.897
SMU_120	Rs17_SMU_2018	0.897
AtpH_SMU_1534	AtpE_SMU_1531	0.897
AdhD_SMU_130	LplA_SMU_131	0.897
NrdG_SMU_2071	PE_SMU_411	0.897
GlgB_SMU_1539	PhsG_SMU_1535	0.897
PE_SMU_1910c	GpsA_SMU_323	-0.896
DexA_SMU_2042	GabD_SMU_2127	-0.896
RbsB_SMU_1966c	GlmM_SMU_1426c	-0.896
YurY_SMU_247	RmlA_SMU_1461	-0.896
PE_SMU_260	PE_SMU_354	-0.896
QueC_SMU_919c	LemA_SMU_1930	-0.896
Bsp_SMU_609	LemA_SMU_1930	-0.896
NagA_SMU_435	FabZ_SMU_1737	-0.896
YurY_SMU_247	ScrA_SMU_1841	-0.896
PE_SMU_173	ScrA_SMU_1841	-0.896
PE_SMU_260	PE_SMU_543	-0.896
PE_SMU_411	AspB_SMU_1312	-0.896
GapN_SMU_676	RsgA_SMU_351	-0.896
IlvC_SMU_233	PE_SMU_331	-0.896
GapN_SMU_676	PE_SMU_408	-0.896
PE_SMU_757	PE_SMU_941c	-0.896
ComD_SMU_1916	Fpg_SMU_1614	-0.896
RbsB_SMU_1966c	PstB_SMU_1135	-0.896
SMU_846	PdhC_SMU_1421	-0.896
ComE_SMU_1917	YlmF_SMU_554	-0.896
Tpx_PE_SMU_924	RlmN_SMU_522	-0.896
PE_SMU_588	PyrR_SMU_856	0.896
ClpP_SMU_1672	RmlA_SMU_1461	0.896
Snf_SMU_1733c	RmlA_SMU_1461	0.896
GtrB_ybaI_SMU_833	LemA_SMU_1930	0.896
FabG_SMU_1740	FruD_SMU_115	0.896
PyrF_SMU_1222	FruD_SMU_115	0.896
MtlA1_SMU_1185	PE_SMU_331	0.896
PE_SMU_683	SMU_1695	0.896
PE_SMU_1715c	OpuCd_SMU_2119	0.896
ScrB_SMU_1843	GalU_SMU_322c	0.896
PyrDB_SMU_1223	GalU_SMU_322c	0.896
RgpE_SMU_829	GlnP_SMU_806c	0.896
MutS_SMU_2091c	SMU_1392c	0.896
GlmU_SMU_1635	YchF_PE_SMU_06	0.896
Fpg_SMU_1614	DnaX_SMU_1581	0.896
PE_SMU_235	PstB_SMU_1135	0.896
Bsp_SMU_609	SpaP_PE_SMU_610	0.896
Rnc_SMU_1514	AtpC_SMU_1529	0.896
SMU_475	PE_SMU_707c	0.896
RbsB_SMU_1966c	CitB_SMU_670	-0.895
ComE_SMU_1917	ClpP_SMU_1672	-0.895
RmeA_SMU_677	FruD_SMU_115	-0.895
PE_SMU_1910c	FabZ_SMU_1737	-0.895
PE_SMU_173	CshA_SMU_2056	-0.895
IlvH_SMU_232	Pgm_SMU_1077	-0.895
NagA_SMU_435	PE_SMU_331	-0.895
YurY_SMU_247	GlnP_SMU_806c	-0.895
ComE_SMU_1917	DnaG_SMU_821	-0.895
PE_SMU_1781	AccC_SMU_1736	-0.895
YurY_SMU_247	RgpD_SMU_828	-0.895
MetK_SMU_1573	Gat_SMU31228c	-0.895
PE_SMU_999_A	DfpB_SMU_1074	-0.895
PyrR_SMU_856	GpsA_SMU_323	0.895
PE_SMU_229	AccD_SMU_1735	0.895
AroC_SMU_780	AccD_SMU_1735	0.895
PyrR_SMU_856	LacD2_SMU_116	0.895
CshA_SMU_2056	GlmM_SMU_1426c	0.895
Ffh_SMU_1060	ClpC_SMU_2029	0.895
Gat_SMU31228c	RmlA_SMU_1461	0.895
AccC_SMU_1736	PE_SMU_354	0.895
PE_SMU_543	PE_SMU_229	0.895
Snf_SMU_1733c	AspB_SMU_1312	0.895
BacA_SMU_244	RsgA_SMU_351	0.895
PE_SMU_805c	DnaG_SMU_821	0.895
SMU_1208c	AccC_SMU_1736	0.895
PE_SMU_1484c	PE_SMU_805c	0.895
GldA_SMU_495	FabG_SMU_1740	0.895
PE_SMU_63c	IlvC_SMU_233	0.895
GapN_SMU_676	PE_SMU_1706	0.895
PE_SMU_1704	CopZ_SMU_427	0.895
IlvE_SMU_1203	PriA_SMU_480	0.895
EcsA_SMU_1041	PepQ_SMU_1592	0.895
PE_SMU_411	LivK_SMU_1669	0.895
BacA1_SMU_1342	FabD_SMU_1344c	0.895
Smc_SMU_1513	AspS_SMU_2101	0.895
SodA_PE_SMU_629	AtmA_SMU_1217c	0.895
PurL_SMU_30	AlsS_SMU_1452	0.895
PE_SMU_2061	PE_SMU_707c	0.895
ComD_SMU_1916	YljI_SMU_1454c	-0.894
IlvC_SMU_233	LemA_SMU_1930	-0.894
Cah_SMU_1595	PE_SMU_229	-0.894
ComE_SMU_1917	RsgA_SMU_351	-0.894
TrxB_PE_SMU_463	SMU_1392c	-0.894
EcsA_SMU_1041	IlvA_SMU_234	-0.894
PE_SMU_984	SMU_1427c	-0.894
IlvE_SMU_1203	YhaM_cbf1_SMU_355	-0.894
MeyE_SMU_873	PE_SMU_521	-0.894
MeyE_SMU_873	PE_SMU_831	-0.894
Rl11_SMU_1627	PdhC_SMU_1421	-0.894
TrxB_PE_SMU_869	AroC_SMU_780	-0.894
OpuAa_atmD_SMU_1063	GldA-2_SMU_1309c	-0.894
SMU_2150c	CitB_SMU_670	0.894
ScrA_SMU_1841	PyrR_SMU_856	0.894
Pgm_SMU_1077	YljI_SMU_1454c	0.894
PE_SMU_743	YljI_SMU_1454c	0.894
SMU_1659c	LemA_SMU_1930	0.894
PdhC_SMU_1421	FabZ_SMU_1737	0.894
Orf3_SMU_1464c	AccC_SMU_1736	0.894
PE_SMU_1615c	FlaW_SMU_1294	0.894
PE_SMU_1719c	Orf3_SMU_1464c	0.894
FabH_SMU_1744	NagD_ylfH_SMU_1415c	0.894
PE_SMU_1910c	PE_SMU_1904	0.894
RbsB_SMU_1966c	PE_SMU_1704	0.894
SMU_1048	AmpM_SMU_1556	0.894
Efp_SMU_1847	PepT_SMU_691	0.894
SMU_699	SMU_2135c	0.894
Rs2_SMU_2032	SMU_2135c	0.894
SMU_120	AtpA_SMU_1527	0.894
Pth_spoVC_SMU_07	Smc_SMU_1513	0.894
GapN_SMU_676	RmlA_SMU_1461	-0.893
ComD_SMU_1916	ClpP_SMU_1672	-0.893
CopA_SMU_426	CshA_SMU_2056	-0.893
AscB_SMU_1102	PE_SMU_408	-0.893
QueC_SMU_919c	MutS_SMU_2091c	-0.893
LivK_SMU_1669	HsdR_SMU_897	-0.893
MntH_SMU_770c	Fpg_SMU_1614	-0.893
Rl11_SMU_1627	PdhA_SMU_1423	-0.893
PurE_SMU_50	RgpD_SMU_828	-0.893
NagA_SMU_435	PE_SMU_834	-0.893
MeyE_SMU_873	RgpE_SMU_829	-0.893
GreA_SMU_1728	TnrA_SMU_1287	-0.893
PE_SMU_602	PdhC_SMU_1421	-0.893
YcgG_SMU_680	PulA_SMU_1541	-0.893
TrxB_PE_SMU_869	MalG_SMU_1570	-0.893
GlnQ_SMU_568	FruP_SMU_113	-0.893
MreA_SMU_1143c	PurR_SMU_356	-0.893
GlnQ_SMU_1519	SMU_1306c	-0.893
GlmS_SMU_1187	PurE_SMU_50	-0.893
NagD_ylfH_SMU_1415c	ClpC_SMU_2029	0.893
Ffh_SMU_1060	Pgm_SMU_1077	0.893
Gat_SMU31228c	PE_SMU_229	0.893
MalX_SMU_1568	MsmK_SMU_1571	0.893
AckA_SMU_1978	SMU_1659c	0.893
CoaA_SMU_1126	MvaA_SMU_942	0.893
DnaG_SMU_821	GlnP_SMU_806c	0.893
Fpg_SMU_1614	DnaD_SMU_1465c	0.893
CtsR_SMU_2030	PE_SMU_815	0.893
SMU_1427c	PE_SMU_303	0.893
EzrA_SMU_1276c	PE_SMU_303	0.893
PE_SMU_743	PE_SMU_2049c	0.893
AroC_SMU_780	FabG_SMU_1740	0.893
PtcC_SMU_1596	PurR_SMU_356	0.893
SpaP_PE_SMU_610	PE_SMU_1705	0.893
YurY_SMU_247	ScnR_SMU_1815	0.893
PfkA_SMU_1191	Pfs_SMU_1632	0.893
GatA_SMU_1820c	GatB_SMU_1819	0.893
SMU_2167	AtpA_SMU_1527	0.893
PurM_SMU_34	PurH_SMU_37	0.893
PE_SMU_502	OppC_SMU_257	0.893
CopA_SMU_426	GpsA_SMU_323	-0.892
Bsp_SMU_609	GpsA_SMU_323	-0.892
ComD_SMU_1916	AccD_SMU_1735	-0.892
PE_SMU_195c	PyrR_SMU_856	-0.892
IlvE_SMU_1203	Idh_SMU_672	-0.892
SMU_143c	PE_SMU_331	-0.892
CadA_cadD_SMU_2057c	FtsH_SMU_15	-0.892
MntH_SMU_770c	PrrC_SMU_893	-0.892
SMU_143c	PE_SMU_243	-0.892
ComE_SMU_1917	PE_SMU_683	-0.892
CadA_cadD_SMU_2057c	SMU_1427c	-0.892
YurY_SMU_247	PE_SMU_805c	-0.892
GreA_SMU_1728	PE_SMU_805c	-0.892
CopZ_SMU_427	MurN_SMU_716	-0.892
CopZ_SMU_427	PstB_SMU_1135	-0.892
MetK_SMU_1573	PulA_SMU_1541	-0.892
Rrf1_SMU_1624	GtrB_ybaI_SMU_833	-0.892
AmpM_SMU_1556	PstC_SMU_1136	-0.892
PE_SMU_690	PE_SMU_218	-0.892
NagD_ylfH_SMU_1415c	CitB_SMU_670	0.892
Ffh_SMU_1060	GabD_SMU_2127	0.892
Fpg_SMU_1614	PyrR_SMU_856	0.892
ScrA_SMU_1841	PE_SMU_354	0.892
PE_SMU_743	LemA_SMU_1930	0.892
SMU_1391c	SMU_2150c	0.892
SMU_1659c	PE_SMU_229	0.892
Pfl2_PE_SMU_402	PE_SMU_179	0.892
YhaM_cbf1_SMU_355	RsgA_SMU_351	0.892
PyrF_SMU_1222	PE_SMU_331	0.892
PE_SMU_326	PE_SMU_743	0.892
Gat_SMU31228c	PE_SMU_834	0.892
PE_SMU_1706	PE_SMU_1705	0.892
SMU_650	QueC_SMU_919c	0.892
FolT_SMU_600c	AhpC_SMU_764	0.892
PE_SMU_209c	CopZ_SMU_427	0.892
HisD_SMU_1270	Ddl_SMU_599	0.892
PE_SMU_735	HisD_SMU_1270	0.892
AtpB_SMU_1528	AtpD_SMU_1530	0.892
Rs5_SMU_2009	Rs1_SMU_1200	0.892
RluB_SMU_1711	EngB_SMU_950	0.892
SMU_1070c	SMU_1098c	0.892
TrxB_PE_SMU_869	CitB_SMU_670	-0.891
Cah_SMU_1595	LacD2_SMU_116	-0.891
ComE_SMU_1917	ClpC_SMU_2029	-0.891
SpaP_PE_SMU_610	PyrR_SMU_856	-0.891
GreA_SMU_1728	PE_SMU_354	-0.891
PE_SMU_1910c	LemA_SMU_1930	-0.891
PE_SMU_1706	SMU_1659c	-0.891
IlvH_SMU_232	SMU_1659c	-0.891
PE_SMU_2133c	Ffh_SMU_1060	-0.891
PE_SMU_63c	Ffh_SMU_1060	-0.891
GreA_SMU_1728	IlvA_SMU_234	-0.891
ComE_SMU_1917	DnaD_SMU_1465c	-0.891
PE_SMU_843	PE_SMU_683	-0.891
PE_SMU_447	YhaM_cbf1_SMU_355	-0.891
RbsB_SMU_1966c	Fpg_SMU_1614	-0.891
PepQ_SMU_1592	PE_SMU_521	-0.891
GrpE_SMU_81	PE_SMU_834	-0.891
PE_SMU_1576c	MsmK_SMU_1178c	-0.891
ComE_SMU_1917	NagD_ylfH_SMU_1415c	-0.891
LysS_SMU_773c	PE_SMU_2046c	-0.891
PepQ_SMU_1592	CtsR_SMU_2030	-0.891
OppC_SMU_257	PacL_SMU_1563	-0.891
GlgB_SMU_1539	AtpE_SMU_1531	-0.891
PE_SMU_89c	PpaC_SMU_1687	-0.891
AdhB_SMU_128	GlmU_SMU_1635	-0.891
PurA_SMU_268	AccD_SMU_1735	0.891
CshA_SMU_2056	GabD_SMU_2127	0.891
PE_SMU_179	PyrR_SMU_856	0.891
PE_SMU_243	RmlA_SMU_1461	0.891
NrdR_SMU_1923c	SMU_1659c	0.891
PE_SMU_1715c	IlvA_SMU_234	0.891
PrmA_SMU_2050c	PE_SMU_2152c	0.891
PE_SMU_235	AccC_SMU_1736	0.891
PstC_SMU_1136	MsmK_SMU_1178c	0.891
SMU_1208c	Gat_SMU31228c	0.891
FabH_SMU_1744	PulA_SMU_1541	0.891
SMU_1208c	DapA_SMU_990	0.891
TrxB_PE_SMU_463	Nox1_ahpF_SMU_765	0.891
ScnR_SMU_1815	LeuA_SMU_1384	0.891
ValS_PE_SMU_1770	FusA_SMU_359	0.891
Dpr_SMU_540	SMU_2139c	0.891
SMU_699	Rl18_SMU_2010	0.891
AlsS_SMU_1452	AdhB_SMU_128	0.891
Cah_SMU_1595	CitB_SMU_670	-0.89
LevE_SMU_1960c	GpsA_SMU_323	-0.89
Sys_SMU_1886	AccD_SMU_1735	-0.89
InfA_SMU_2004	AccD_SMU_1735	-0.89
MetK_SMU_1573	LacD2_SMU_116	-0.89
GlyA_SMU_1082	BusAB_SMU_1062	-0.89
GreA_SMU_1728	RmlA_SMU_1461	-0.89
CopA_SMU_426	PE_SMU_354	-0.89
InfA_SMU_2004	YljI_SMU_1454c	-0.89
TrxB_PE_SMU_869	FabZ_SMU_1737	-0.89
PE_SMU_173	FabZ_SMU_1737	-0.89
SMU_143c	CshA_SMU_2056	-0.89
PE_SMU_602	SMU_1659c	-0.89
IlvH_SMU_232	PE_SMU_543	-0.89
PriA_SMU_480	PurA_SMU_268	-0.89
PE_SMU_1705	AspB_SMU_1312	-0.89
RmeA_SMU_677	MvaA_SMU_942	-0.89
GreA_SMU_1728	OpuCc_SMU_2118	-0.89
CopZ_SMU_427	YhaM_cbf1_SMU_355	-0.89
YcgG_SMU_680	RgpD_SMU_828	-0.89
IlvH_SMU_232	RgpD_SMU_828	-0.89
SMU_143c	RgpD_SMU_828	-0.89
PE_SMU_260	RgpD_SMU_828	-0.89
Rl22_SMU_2022	PE_SMU_2049c	-0.89
GreA_SMU_1728	Orf3_SMU_1464c	-0.89
PE_SMU_411	PyrA_SMU_859	-0.89
LivK_SMU_1669	PE_SMU_834	-0.89
IlvE_SMU_1203	PE_SMU_795	-0.89
IlvC_SMU_233	Gat_SMU31228c	-0.89
PE_SMU_1706	CoaA_SMU_1126	-0.89
Efp_SMU_1847	PE_SMU_2046c	-0.89
EcsA_SMU_1041	CtsR_SMU_2030	-0.89
FabF_SMU_1739	MurE_SMU_1677	-0.89
GshA_SMU_1999c	PepQ_SMU_1592	-0.89
PE_SMU_502	PacL_SMU_1563	-0.89
GlnQ_SMU_1519	PE_SMU_1576c	-0.89
SodA_PE_SMU_629	Pth_spoVC_SMU_07	-0.89
GpsA_SMU_323	CitB_SMU_670	0.89
ScrA_SMU_1841	CitB_SMU_670	0.89
GlnP_SMU_806c	CitB_SMU_670	0.89
ClpP_SMU_1672	PE_SMU_1612c	0.89
GlmM_SMU_1426c	AccD_SMU_1735	0.89
CshA_SMU_2056	LacD2_SMU_116	0.89
OpuCc_SMU_2118	GlmM_SMU_1426c	0.89
Orf3_SMU_1464c	GlmM_SMU_1426c	0.89
PurA_SMU_268	ClpC_SMU_2029	0.89
Gat_SMU31228c	ClpC_SMU_2029	0.89
Ffh_SMU_1060	RmlA_SMU_1461	0.89
Orf3_SMU_1464c	PE_SMU_354	0.89
PE_SMU_179	LemA_SMU_1930	0.89
MutS_SMU_2091c	LemA_SMU_1930	0.89
DnaD_SMU_1465c	LemA_SMU_1930	0.89
PyrK_SMU_1224	LemA_SMU_1930	0.89
PyrK_SMU_1224	SMU_2150c	0.89
Pfl2_PE_SMU_402	FruD_SMU_115	0.89
PyrDB_SMU_1223	FruD_SMU_115	0.89
GalU_SMU_322c	CitZ_SMU_671	0.89
MsmK_SMU_1571	FabZ_SMU_1737	0.89
BacA_SMU_244	PE_SMU_543	0.89
PE_SMU_795	PurA_SMU_268	0.89
PE_SMU_1485c	PurA_SMU_268	0.89
Eno_SMU_1247	MvaA_SMU_942	0.89
PE_SMU_1475c	MvaA_SMU_942	0.89
Pfl2_PE_SMU_402	Ffh_SMU_1060	0.89
YhaM_cbf1_SMU_355	DnaD_SMU_1465c	0.89
FtsK_SMU_1629c	PrrC_SMU_893	0.89
Orf3_SMU_1464c	PE_SMU_243	0.89
RdgB_SMU_1717c	PE_SMU_303	0.89
PE_SMU_682	PE_SMU_2049c	0.89
Eno_SMU_1247	PE_SMU_588	0.89
FruI_SMU_872	SMU_1090	0.89
PE_SMU_1485c	SMU_1391c	0.89
FruP_SMU_113	PstB_SMU_1135	0.89
SMU_1220c	PurR_SMU_356	0.89
GdhA_SMU_813	IlvB_SMU_231	0.89
PE_SMU_503c	CadA_cadD_SMU_2057c	0.89
Cah_SMU_1595	PE_SMU_1706	0.89
PurE_SMU_50	PE_SMU_1936c	0.89
MurE_SMU_1677	LeuA_SMU_1384	0.89
PriA_SMU_480	MurE_SMU_1677	0.89
SMU_143c	ScnR_SMU_1815	0.89
YogA_SMU_1098c	AhpC_SMU_764	0.89
SMU_2023c	InfA_SMU_2004	0.89
PrfB_SMU_1326	PE_SMU_984	0.89
Fol_SMU_839	YcgG_SMU_680	0.89
GrpE_SMU_81	IlvH_SMU_232	0.89
PE_SMU_936	PE_SMU_932	0.89
BacA2_SMU_1340	BacA1_SMU_1342	0.89
RlmN_SMU_522	TrmA_yfjO_SMU_1779c	0.89
AdhB_SMU_128	SMU_29	0.89
Dpr_SMU_540	PurM_SMU_34	0.89
IlvH_SMU_232	AccD_SMU_1735	-0.889
SMU_143c	PE_SMU_354	-0.889
RbsB_SMU_1966c	PE_SMU_354	-0.889
PE_SMU_1910c	CitZ_SMU_671	-0.889
MurE_SMU_1677	FabZ_SMU_1737	-0.889
ComD_SMU_1916	PE_SMU_179	-0.889
RbsB_SMU_1966c	OpuCc_SMU_2118	-0.889
NagA_SMU_435	PE_SMU_243	-0.889
PE_SMU_1910c	EzrA_SMU_1276c	-0.889
SMU_1048	EzrA_SMU_1276c	-0.889
Cah_SMU_1595	Gat_SMU31228c	-0.889
Adk_SMU_2005	Gat_SMU31228c	-0.889
GrpE_SMU_81	AroC_SMU_780	-0.889
GshA_SMU_1999c	IlvE_SMU_1203	-0.889
PE_SMU_89c	AtpC_SMU_1529	-0.889
GshA_SMU_1999c	SMU_358	-0.889
PE_SMU_502	PpaC_SMU_1687	-0.889
RsgA_SMU_351	CitB_SMU_670	0.889
SMU_1659c	PE_SMU_1612c	0.889
AspB_SMU_1312	AccD_SMU_1735	0.889
GalU_SMU_322c	AccD_SMU_1735	0.889
GlmS_SMU_1187	FruD_SMU_115	0.889
ScrB_SMU_1843	FabZ_SMU_1737	0.889
SMU_1427c	CshA_SMU_2056	0.889
CoaA_SMU_1126	PE_SMU_179	0.889
AccC_SMU_1736	RsgA_SMU_351	0.889
PyrAB_SMU_860	SMU_1695	0.889
BacA_SMU_244	OpuCc_SMU_2118	0.889
PstB_SMU_1135	HsdR_SMU_897	0.889
RgpE_SMU_829	PE_SMU_831	0.889
PE_SMU_1484c	RgpE_SMU_829	0.889
MurA_SMU_1525	DeoD_SMU_1227	0.889
PhsG_SMU_1535	Gat_SMU31228c	0.889
IlvH_SMU_232	IlvB_SMU_231	0.889
FolT_SMU_600c	IlvC_SMU_233	0.889
SMU_1048	PE_SMU_173	0.889
CshA_SMU_611	SMU_1205c	0.889
AtpA_SMU_1527	GltA_SMU_365	0.889
PE_SMU_961	AtmA_SMU_933	0.889
PpaC_SMU_1687	AtpH_SMU_1534	0.889
PcrA_SMU_1174	DfpB_SMU_1074	0.889
PE_SMU_1830c	GabD_SMU_2127	-0.888
PE_SMU_209c	ClpC_SMU_2029	-0.888
IlvC_SMU_233	PyrR_SMU_856	-0.888
CopZ_SMU_427	ClpP_SMU_1672	-0.888
MntH_SMU_770c	SMU_2150c	-0.888
SMU_1205c	CitZ_SMU_671	-0.888
PE_SMU_1936c	CshA_SMU_2056	-0.888
PE_SMU_503c	SMU_1659c	-0.888
LeuA_SMU_1384	PurA_SMU_268	-0.888
CopZ_SMU_427	Ffh_SMU_1060	-0.888
PE_SMU_1936c	PE_SMU_243	-0.888
PE_SMU_394c	FtsE_SMU_1325	-0.888
IlvC_SMU_233	RgpD_SMU_828	-0.888
PE_SMU_1706	BacA_SMU_244	-0.888
FolT_SMU_600c	Snf_SMU_1733c	-0.888
ComE_SMU_1917	SMU_1391c	-0.888
CadA_cadD_SMU_2057c	MsmK_SMU_1178c	-0.888
IlvH_SMU_232	Gat_SMU31228c	-0.888
PE_SMU_735	GtrB_ybaI_SMU_833	-0.888
QueC_SMU_919c	YlmF_SMU_554	-0.888
PE_SMU_1781	PurR_SMU_356	-0.888
PE_SMU_707c	AtpA_SMU_1527	-0.888
PtcC_SMU_1596	PfkA_SMU_1191	-0.888
Pgm_SMU_1077	PE_SMU_1612c	0.888
GlnQ_SMU_1519	PE_SMU_2147c	0.888
MvaA_SMU_942	LacD2_SMU_116	0.888
YchF_PE_SMU_06	GlmM_SMU_1426c	0.888
PE_SMU_2159	PyrR_SMU_856	0.888
NrdR_SMU_1923c	FabZ_SMU_1737	0.888
Fpg_SMU_1614	ScrA_SMU_1841	0.888
PstC_SMU_1136	PE_SMU_331	0.888
SMU_1391c	YhaM_cbf1_SMU_355	0.888
PE_SMU_1715c	PE_SMU_805c	0.888
AmyA_SMU_1590	PE_SMU_2140c	0.888
PstC_SMU_1136	MalG_SMU_1570	0.888
SMU_801	Sys_SMU_1886	0.888
PepQ_SMU_1592	Sys_SMU_1886	0.888
ComE_SMU_1917	PE_SMU_1705	0.888
PE_SMU_173	LeuA_SMU_1384	0.888
PfkA_SMU_1191	SMU_957	0.888
PurE_SMU_50	SMU_143c	0.888
SMU_1048	SMU_143c	0.888
Rnc_SMU_1514	AtpD_SMU_1530	0.888
Rs17_SMU_2018	PE_SMU_1773c	0.888
PE_SMU_218	Rs2_SMU_2032	0.888
PE_SMU_209c	CitB_SMU_670	-0.887
CopZ_SMU_427	LacD2_SMU_116	-0.887
PE_SMU_1705	PyrR_SMU_856	-0.887
NagA_SMU_435	PE_SMU_354	-0.887
DnaK_SMU_82	YljI_SMU_1454c	-0.887
PE_SMU_447	YljI_SMU_1454c	-0.887
LeuA_SMU_1384	CshA_SMU_2056	-0.887
Bsp_SMU_609	ScrA_SMU_1841	-0.887
TrxB_PE_SMU_869	MsmK_SMU_1571	-0.887
IlvC_SMU_233	Ffh_SMU_1060	-0.887
MetK_SMU_1573	Ffh_SMU_1060	-0.887
GdhA_SMU_813	PE_SMU_303	-0.887
LeuA_SMU_1384	EzrA_SMU_1276c	-0.887
NagA_SMU_435	MsmK_SMU_1178c	-0.887
GreA_SMU_1728	NagD_ylfH_SMU_1415c	-0.887
LivK_SMU_1669	NagD_ylfH_SMU_1415c	-0.887
PepQ_SMU_1592	FruC_SMU_114	-0.887
PE_SMU_209c	Gat_SMU31228c	-0.887
PE_SMU_394c	CtsR_SMU_2030	-0.887
PE_SMU_1936c	MalG_SMU_1570	-0.887
PurE_SMU_50	MtlA1_SMU_1185	-0.887
Eep_SMU_1784c	GlyA_SMU_1082	-0.887
PyrR_SMU_856	AccD_SMU_1735	0.887
Pgm_SMU_1077	AccD_SMU_1735	0.887
DnaD_SMU_1465c	AccD_SMU_1735	0.887
PE_SMU_2049c	AccD_SMU_1735	0.887
CoaA_SMU_1126	LacD2_SMU_116	0.887
AspB_SMU_1312	OpuCa_SMU_2116	0.887
BacA_SMU_244	YljI_SMU_1454c	0.887
FruC_SMU_114	YljI_SMU_1454c	0.887
Pgm_SMU_1077	FruD_SMU_115	0.887
AroC_SMU_780	AspB_SMU_1312	0.887
GalU_SMU_322c	PE_SMU_331	0.887
NagD_ylfH_SMU_1415c	Fpg_SMU_1614	0.887
FruI_SMU_872	Gat_SMU31228c	0.887
PE_SMU_1485c	AccA_SMU_1734	0.887
PE_SMU_742	PstC_SMU_1136	0.887
PE_SMU_721	PE_SMU_1936c	0.887
PE_SMU_173	MurE_SMU_1677	0.887
QueC_SMU_919c	ComE_SMU_1917	0.887
MreA_SMU_1143c	PE_SMU_1781	0.887
PE_SMU_210c	CopZ_SMU_427	0.887
IlvD_SMU_2128	SMU_1205c	0.887
PE_SMU_721	ValS_PE_SMU_1770	0.887
CopZ_SMU_427	PE_SMU_1612c	-0.886
PacL_SMU_1563	PE_SMU_2147c	-0.886
SMU_1205c	Idh_SMU_672	-0.886
PE_SMU_447	SMU_2150c	-0.886
SMU_143c	SMU_1659c	-0.886
CadA_cadD_SMU_2057c	GalU_SMU_322c	-0.886
Cah_SMU_1595	Ffh_SMU_1060	-0.886
PE_SMU_1936c	PE_SMU_408	-0.886
CadA_cadD_SMU_2057c	SMU_1134c	-0.886
GlyA_SMU_1082	YhaM_cbf1_SMU_355	-0.886
SpaP_PE_SMU_610	YhaM_cbf1_SMU_355	-0.886
PE_SMU_1781	PE_SMU_805c	-0.886
FolT_SMU_600c	SMU_1391c	-0.886
PurE_SMU_50	AroC_SMU_780	-0.886
EcsA_SMU_1041	AccA_SMU_1734	-0.886
PE_SMU_89c	MreC_SMU_20	-0.886
MnmA_SMU_2143c	GltB_SMU_366	-0.886
GlnM_SMU_1521	AtpA_SMU_1527	-0.886
GlnQ_SMU_1519	SMU_1071c	-0.886
PE_SMU_685	Rs2_SMU_2032	-0.886
YhaM_cbf1_SMU_355	CitB_SMU_670	0.886
PulA_SMU_1541	LacD2_SMU_116	0.886
PE_SMU_1715c	PE_SMU_354	0.886
DnaD_SMU_1465c	SMU_2150c	0.886
YlmF_SMU_554	SMU_2150c	0.886
FabZ_SMU_1737	CitZ_SMU_671	0.886
FtsH_SMU_15	CitZ_SMU_671	0.886
PE_SMU_331	SMU_1659c	0.886
ScrB_SMU_1843	PurA_SMU_268	0.886
GtrB_ybaI_SMU_833	FtsH_SMU_15	0.886
Gat_SMU31228c	Ffh_SMU_1060	0.886
PE_SMU_1484c	IlvA_SMU_234	0.886
PurR_SMU_356	BacA_SMU_244	0.886
PyrF_SMU_1222	PstC_SMU_1136	0.886
PurE_SMU_50	PE_SMU_1706	0.886
SMU_1205c	MurE_SMU_1677	0.886
Cah_SMU_1595	PE_SMU_503c	0.886
IlvH_SMU_232	GapN_SMU_676	0.886
GreA_SMU_1728	CopA_SMU_426	0.886
Rs5_SMU_2009	Rs17_SMU_2018	0.886
PE_SMU_217c	WapA_PE_SMU_987	0.886
PdhB_SMU_1422	GlgA_SMU_1536	0.886
PE_SMU_799c	GlgB_SMU_1539	0.886
PE_SMU_707c	OpuAa_atmD_SMU_1063	0.886
IlvB_SMU_231	AccD_SMU_1735	-0.885
IlvH_SMU_232	GabD_SMU_2127	-0.885
IlvB_SMU_231	YljI_SMU_1454c	-0.885
CopZ_SMU_427	SMU_2150c	-0.885
PE_SMU_1706	ScrA_SMU_1841	-0.885
IlvC_SMU_233	PE_SMU_229	-0.885
SMU_1048	SMU_1659c	-0.885
CadA_cadD_SMU_2057c	PurA_SMU_268	-0.885
SMU_143c	PE_SMU_408	-0.885
PE_SMU_1781	IlvA_SMU_234	-0.885
FolT_SMU_600c	PE_SMU_805c	-0.885
PE_SMU_1704	PyrA_SMU_859	-0.885
GlyA_SMU_1082	PE_SMU_1715c	-0.885
PE_SMU_1910c	PckA_SMU_1389	-0.885
GreA_SMU_1728	PE_SMU_1484c	-0.885
PE_SMU_1936c	PE_SMU_235	-0.885
PE_SMU_718c	FruP_SMU_113	-0.885
FabF_SMU_1739	GatA_SMU_1820c	-0.885
PE_SMU_502	EcsA_SMU_1041	-0.885
PE_SMU_89c	AtpD_SMU_1530	-0.885
SMU_1220c	GrpE_SMU_81	-0.885
PE_SMU_521	AccD_SMU_1735	0.885
RmlA_SMU_1461	LacD2_SMU_116	0.885
PurA_SMU_268	Idh_SMU_672	0.885
PE_SMU_229	ScrA_SMU_1841	0.885
Ffh_SMU_1060	ScrA_SMU_1841	0.885
SMU_1659c	PE_SMU_179	0.885
MurN_SMU_716	AspB_SMU_1312	0.885
Pfl2_PE_SMU_402	PE_SMU_331	0.885
PhoH_SMU_1620	Ffh_SMU_1060	0.885
HsdR_SMU_897	YchF_PE_SMU_06	0.885
PyrK_SMU_1224	PE_SMU_683	0.885
SMU_1208c	PulA_SMU_1541	0.885
Pgi_SMU_307	Sys_SMU_1886	0.885
PE_SMU_503c	PE_SMU_1706	0.885
FolT_SMU_600c	YurY_SMU_247	0.885
PrfB_SMU_1326	GroEL_SMU_1954	0.885
FolT_SMU_600c	CopZ_SMU_427	0.885
CopA_SMU_426	InfA_SMU_2004	0.885
PurM_SMU_34	PE_SMU_757	0.885
PE_SMU_238c	SMU_1205c	0.885
Pgi_SMU_307	PepQ_SMU_1592	0.885
PfkA_SMU_1191	Rl18_SMU_2010	0.885
Rl14_SMU_2017	SMU_2167	0.885
SMU_1067c	MurD_SMU_548	0.885
GlgB_SMU_1539	PE_SMU_89c	0.885
GapN_SMU_676	CitB_SMU_670	-0.884
FolT_SMU_600c	CitB_SMU_670	-0.884
GapN_SMU_676	MsmK_SMU_1571	-0.884
GreA_SMU_1728	GlnP_SMU_806c	-0.884
YcgG_SMU_837	GlnP_SMU_806c	-0.884
PE_SMU_1704	Ffh_SMU_1060	-0.884
PE_SMU_1704	PE_SMU_834	-0.884
Rrf1_SMU_1624	EzrA_SMU_1276c	-0.884
PepQ_SMU_1592	AccA_SMU_1734	-0.884
PE_SMU_707c	GltA_SMU_365	-0.884
Orf3_SMU_1464c	CitB_SMU_670	0.884
PstB_SMU_1135	CitB_SMU_670	0.884
PE_SMU_521	GpsA_SMU_323	0.884
PhsG_SMU_1535	LacD2_SMU_116	0.884
PyrF_SMU_1222	LacD2_SMU_116	0.884
PE_SMU_1715c	RmlA_SMU_1461	0.884
Gat_SMU31228c	FruD_SMU_115	0.884
PE_SMU_521	ScrA_SMU_1841	0.884
PE_SMU_235	PE_SMU_229	0.884
PE_SMU_743	RsgA_SMU_351	0.884
GlmS_SMU_1187	PE_SMU_331	0.884
Snf_SMU_1733c	SMU_1695	0.884
PE_SMU_521	MutS_SMU_2091c	0.884
DnaG_SMU_821	DnaX_SMU_1581	0.884
Orf3_SMU_1464c	DnaX_SMU_1581	0.884
YugD_SMU_761	DnaX_SMU_1581	0.884
DapA_SMU_990	YhaM_cbf1_SMU_355	0.884
PE_SMU_326	PE_SMU_521	0.884
AccA_SMU_1734	PE_SMU_521	0.884
PE_SMU_1485c	PE_SMU_521	0.884
PyrF_SMU_1222	FabG_SMU_1740	0.884
GlnM_SMU_1521	PE_SMU_2140c	0.884
SMU_1220c	AroC_SMU_780	0.884
MurE_SMU_1677	SyfA_SMU_1512	0.884
IlvD_SMU_2128	MurE_SMU_1677	0.884
MetK_SMU_1573	NagA_SMU_435	0.884
PE_SMU_367	CopA_SMU_426	0.884
PE_SMU_367	FolT_SMU_600c	0.884
LysS_SMU_773c	PepT_SMU_691	0.884
EcsA_SMU_1041	MeyE_SMU_873	0.884
Rf3_SMU_608	MreA_SMU_1143c	0.884
Rs2_SMU_2032	MreC_SMU_20	0.884
SMU_1071c	SMU_846	0.884
AtpH_SMU_1534	Rs2_SMU_2032	0.884
RlmH_SMU_2162c	DnlJ_SMU_1543	0.884
PE_SMU_502	PE_SMU_89c	0.884
GlnM_SMU_1521	OpuAa_atmD_SMU_1063	0.884
PyrF_SMU_1222	PdhB_SMU_1422	0.884
PE_SMU_1704	CitB_SMU_670	-0.883
PE_SMU_1705	GpsA_SMU_323	-0.883
CopA_SMU_426	PE_SMU_1612c	-0.883
YurY_SMU_247	AccD_SMU_1735	-0.883
PE_SMU_602	GabD_SMU_2127	-0.883
GreA_SMU_1728	ClpC_SMU_2029	-0.883
PE_SMU_63c	ClpC_SMU_2029	-0.883
PE_SMU_1705	YljI_SMU_1454c	-0.883
QueC_SMU_919c	ClpP_SMU_1672	-0.883
PE_SMU_1705	SMU_2150c	-0.883
PE_SMU_394c	SMU_2150c	-0.883
PE_SMU_1705	CshA_SMU_2056	-0.883
AhpC_SMU_764	ScrA_SMU_1841	-0.883
PE_SMU_394c	HexB_SMU_2089	-0.883
GbpD_SMU_772	PE_SMU_229	-0.883
GdhA_SMU_813	PE_SMU_179	-0.883
LevE_SMU_1960c	SMU_1659c	-0.883
PE_SMU_447	PurA_SMU_268	-0.883
LivK_SMU_1669	AspB_SMU_1312	-0.883
PE_SMU_1781	PE_SMU_408	-0.883
YurY_SMU_247	IlvA_SMU_234	-0.883
YurY_SMU_247	DnaG_SMU_821	-0.883
GreA_SMU_1728	AccC_SMU_1736	-0.883
IlvE_SMU_1203	SMU_1427c	-0.883
RmeA_SMU_677	RgpD_SMU_828	-0.883
ComE_SMU_1917	BacA_SMU_244	-0.883
Sys_SMU_1886	PE_SMU_805c	-0.883
MntH_SMU_770c	Snf_SMU_1733c	-0.883
DnaK_SMU_82	PE_SMU_1715c	-0.883
CopA_SMU_426	PE_SMU_1715c	-0.883
Efp_SMU_1847	SMU_05	-0.883
LevE_SMU_1960c	PE_SMU_588	-0.883
SMU_1205c	EzrA_SMU_1276c	-0.883
GroEL_SMU_1954	PE_SMU_1764c	-0.883
PE_SMU_1705	MurN_SMU_716	-0.883
YcgG_SMU_837	PstB_SMU_1135	-0.883
GbpD_SMU_772	Gat_SMU31228c	-0.883
SMU_120	PdhC_SMU_1421	-0.883
PE_SMU_217c	PyrAB_SMU_860	-0.883
GlnQ_SMU_568	PE_SMU_235	-0.883
SMU_1071c	MtlA1_SMU_1185	-0.883
PyrDB_SMU_1223	CadA_cadD_SMU_2057c	-0.883
FruI_SMU_872	Cah_SMU_1595	-0.883
AmyA_SMU_1590	SMU_1205c	-0.883
Aml_atlA_SMU_689	AtpD_SMU_1530	-0.883
PtcC_SMU_1596	Rnc_SMU_1514	-0.883
ClpB_SMU_1425	MreC_SMU_20	-0.883
FabZ_SMU_1737	CitB_SMU_670	0.883
MsmK_SMU_1571	CitB_SMU_670	0.883
SMU_1695	AdhE_SMU_148	0.883
FtsH_SMU_15	GpsA_SMU_323	0.883
Fpg_SMU_1614	GpsA_SMU_323	0.883
LemA_SMU_1930	AccD_SMU_1735	0.883
RgpD_SMU_828	AccD_SMU_1735	0.883
PE_SMU_235	RmlA_SMU_1461	0.883
PE_SMU_543	PE_SMU_354	0.883
YhaM_cbf1_SMU_355	PE_SMU_354	0.883
NagD_ylfH_SMU_1415c	PE_SMU_354	0.883
YlmF_SMU_554	YljI_SMU_1454c	0.883
CtsR_SMU_2030	ClpP_SMU_1672	0.883
ScrA_SMU_1841	SMU_2150c	0.883
PE_SMU_408	CitZ_SMU_671	0.883
RdgB_SMU_1717c	CitZ_SMU_671	0.883
PstC_SMU_1136	FabZ_SMU_1737	0.883
PdhB_SMU_1422	FabZ_SMU_1737	0.883
SMU_1427c	ScrA_SMU_1841	0.883
PE_SMU_408	Pgm_SMU_1077	0.883
PurR_SMU_356	PE_SMU_229	0.883
Ffh_SMU_1060	PE_SMU_179	0.883
PE_SMU_683	PE_SMU_179	0.883
PstC_SMU_1136	SMU_1659c	0.883
IlvA_SMU_234	AspB_SMU_1312	0.883
PstC_SMU_1136	Ffh_SMU_1060	0.883
PE_SMU_815	SMU_1392c	0.883
PE_SMU_834	DnaG_SMU_821	0.883
PE_SMU_834	AccC_SMU_1736	0.883
Orf3_SMU_1464c	PE_SMU_683	0.883
GlgA_SMU_1536	PdhA_SMU_1423	0.883
NagD_ylfH_SMU_1415c	Snf_SMU_1733c	0.883
PstB_SMU_1135	Snf_SMU_1733c	0.883
PE_SMU_1484c	PstB_SMU_1135	0.883
FabF_SMU_1739	FruC_SMU_114	0.883
MalG_SMU_1570	MalQ_SMU_1565	0.883
AccA_SMU_1734	PE_SMU_326	0.883
GldA_SMU_495	PurR_SMU_356	0.883
DnaK_SMU_82	Sys_SMU_1886	0.883
EcsA_SMU_1041	Sys_SMU_1886	0.883
MurE_SMU_1677	Rl11_SMU_1627	0.883
Bsp_SMU_609	LeuA_SMU_1384	0.883
PE_SMU_843	ComE_SMU_1917	0.883
MreA_SMU_1143c	TrxB_PE_SMU_869	0.883
PrfB_SMU_1326	GldA-2_SMU_1309c	0.883
GrpE_SMU_81	SMU_957	0.883
RmeA_SMU_677	SMU_143c	0.883
IlvD_SMU_2128	AmpM_SMU_1556	0.883
SMU_2139c	PE_SMU_757	0.883
RopA_SMU_91	TyrS_PE_SMU_1992	0.883
SMU_2167	Rs17_SMU_2018	0.883
Pth_spoVC_SMU_07	AspS_SMU_2101	0.883
TrmA_yfjO_SMU_1779c	PolC_SMU_123	0.883
Rs3_SMU_2021	PE_SMU_906	0.883
PurB_SMU_59	PurM_SMU_34	0.883
TyrA_SMU_781	ClpB_SMU_1425	0.883
Rl11_SMU_1627	GpsA_SMU_323	-0.882
ComD_SMU_1916	LemA_SMU_1930	-0.882
PE_SMU_1704	FruD_SMU_115	-0.882
CopA_SMU_426	ScrA_SMU_1841	-0.882
PE_SMU_2073c	HexB_SMU_2089	-0.882
PE_SMU_1705	PurA_SMU_268	-0.882
GapN_SMU_676	DnaG_SMU_821	-0.882
DexA_SMU_2042	ThyA_PE_SMU_944	-0.882
QueC_SMU_919c	SMU_05	-0.882
CopA_SMU_426	PE_SMU_521	-0.882
PE_SMU_447	PE_SMU_743	-0.882
YurY_SMU_247	PE_SMU_834	-0.882
PE_SMU_721	PdhC_SMU_1421	-0.882
PrfB_SMU_1326	PE_SMU_2140c	-0.882
CopZ_SMU_427	DapA_SMU_990	-0.882
PE_SMU_260	PurR_SMU_356	-0.882
SMU_1208c	Rnc_SMU_1514	-0.882
PE_SMU_690	Rs2_SMU_2032	-0.882
PdhB_SMU_1422	SMU_120	-0.882
RmlA_SMU_1461	GpsA_SMU_323	0.882
PE_SMU_408	GpsA_SMU_323	0.882
PE_SMU_303	GpsA_SMU_323	0.882
Orf3_SMU_1464c	AccD_SMU_1735	0.882
PE_SMU_834	LacD2_SMU_116	0.882
GalU_SMU_322c	GabD_SMU_2127	0.882
FabZ_SMU_1737	ClpC_SMU_2029	0.882
FtsH_SMU_15	LemA_SMU_1930	0.882
RsgA_SMU_351	ScrA_SMU_1841	0.882
Fpg_SMU_1614	RsgA_SMU_351	0.882
AroC_SMU_780	PE_SMU_331	0.882
FruI_SMU_872	Ffh_SMU_1060	0.882
PE_SMU_235	BacA_SMU_244	0.882
PE_SMU_834	Orf3_SMU_1464c	0.882
PE_SMU_1582c	Snf_SMU_1733c	0.882
PyrDB_SMU_1223	MsmK_SMU_1178c	0.882
SMU_1220c	PdhC_SMU_1421	0.882
SMU_1208c	PurR_SMU_356	0.882
SMU_957	IlvB_SMU_231	0.882
NagA_SMU_435	CadA_cadD_SMU_2057c	0.882
LeuA_SMU_1384	IlvC_SMU_233	0.882
NagA_SMU_435	PE_SMU_1706	0.882
ComD_SMU_1916	PE_SMU_1910c	0.882
PE_SMU_220c	MntH_SMU_770c	0.882
AtpE_SMU_1531	YcgG_SMU_680	0.882
RbsB_SMU_1966c	FolT_SMU_600c	0.882
ValS_PE_SMU_1770	Pfs_SMU_1632	0.882
CshA_SMU_611	IlvE_SMU_1203	0.882
SMU_846	AtpA_SMU_1527	0.882
PyrF_SMU_1222	SMU_1220c	0.882
ComE_SMU_1917	PE_SMU_1612c	-0.881
RmeA_SMU_677	PyrR_SMU_856	-0.881
LevE_SMU_1960c	LemA_SMU_1930	-0.881
PE_SMU_1705	FruD_SMU_115	-0.881
PE_SMU_1706	FruD_SMU_115	-0.881
SMU_143c	ScrA_SMU_1841	-0.881
PE_SMU_1704	PE_SMU_229	-0.881
ComE_SMU_1917	GalU_SMU_322c	-0.881
SpaP_PE_SMU_610	GalU_SMU_322c	-0.881
SMU_143c	Ffh_SMU_1060	-0.881
DnaK_SMU_82	IlvA_SMU_234	-0.881
CopA_SMU_426	IlvA_SMU_234	-0.881
PE_SMU_1705	AccC_SMU_1736	-0.881
PE_SMU_1910c	PE_SMU_303	-0.881
IlvC_SMU_233	PE_SMU_683	-0.881
IlvC_SMU_233	PE_SMU_521	-0.881
SMU_1377c	SecA_SMU_1838	-0.881
ScnR_SMU_1815	MalG_SMU_1570	-0.881
FabH_SMU_1744	PE_SMU_1705	-0.881
PyrDB_SMU_1223	Cah_SMU_1595	-0.881
Tuf_PE_SMU_714	IlvE_SMU_1203	-0.881
AsnS_SMU_1311	PE_SMU_394c	-0.881
PE_SMU_707c	ClpX_SMU_949	-0.881
OppC_SMU_257	PE_SMU_218	-0.881
MycB_SMU_1341c	TesA_SMU_633	-0.881
CitZ_SMU_671	PE_SMU_1612c	0.881
ClpC_SMU_2029	LacD2_SMU_116	0.881
[truncated: 181,923 more rows]
