# Supplementary material for: Analysis of the Streptococcus mutans Proteome during Acid and Oxidative Stress Reveals Modules of Protein Coexpression and an Expanded Role for the TreR Transcriptional Regulator
Source: mSystems. 2022 Mar 15;7(2):e01272-21. doi: 10.1128/msystems.01272-21 (PMC9040809; doi:10.1128/msystems.01272-21)
Supplement: TABLE S3 [file msystems.01272-21-st003.xlsx]

## Sheet: kegg-mapping
K02051	cyan
K14155	cyan
K16957	cyan
K16960	cyan
K00075	red
K00088	red
K01056	red
K01703	red
K01876	red
K02160	red
K02469	red
K03046	red
K03529	red
K03723	red
K03763	red
K03978	red
K04042	red
K06178	red
K06941	red
K08659	red
K11144	red
K11754	red
K15738	red
K00005	green
K00031	green
K00054	green
K00057	green
K00059	green
K00121	green
K00135	green
K00560	green
K00627	green
K00645	green
K00648	green
K00656	green
K00688	green
K00688	green
K00700	green
K00703	green
K00820	green
K00859	green
K00867	green
K00882	green
K00925	green
K00948	green
K00963	green
K00973	green
K00975	green
K00975	green
K01101	green
K01153	green
K01176	green
K01193	green
K01200	green
K01358	green
K01591	green
K01610	green
K01635	green
K01647	green
K01681	green
K01689	green
K01714	green
K01736	green
K01754	green
K01779	green
K01791	green
K01809	green
K01835	green
K01893	green
K01915	green
K01939	green
K01956	green
K01961	green
K01962	green
K01963	green
K01990	green
K02000	green
K02001	green
K02013	green
K02028	green
K02030	green
K02036	green
K02036	green
K02038	green
K02086	green
K02314	green
K02316	green
K02343	green
K02372	green
K02428	green
K02687	green
K02761	green
K02768	green
K02770	green
K02770	green
K02784	green
K02800	green
K02810	green
K02823	green
K02825	green
K03106	green
K03431	green
K03466	green
K03551	green
K03555	green
K03572	green
K03595	green
K03655	green
K03695	green
K03696	green
K03698	green
K03708	green
K03744	green
K03798	green
K04072	green
K04517	green
K05363	green
K05845	green
K05846	green
K05847	green
K06153	green
K06217	green
K06286	green
K06901	green
K06942	green
K06949	green
K06967	green
K07012	green
K07030	green
K07056	green
K07105	green
K07107	green
K07335	green
K07478	green
K07704	green
K07738	green
K08303	green
K08483	green
K08968	green
K09458	green
K09685	green
K09760	green
K09761	green
K09772	green
K09812	green
K09976	green
K10036	green
K10038	green
K10040	green
K10041	green
K10112	green
K10563	green
K11749	green
K12554	green
K12998	green
K12999	green
K15582	green
K15772	green
K16786	green
K17828	green
K18682	green
K19119	green
K20108	green
K21416	green
K21417	green
K22457	green
K23675	green
K00161	yellow
K00162	yellow
K00627	yellow
K00382	yellow
K01652	yellow
K04047	yellow
K03800	yellow
K01756	yellow
K00602	yellow
K01952	yellow
K01933	yellow
K01923	yellow
K13052	purple
K01925	purple
K01992	purple
K01226	blue
K02819	blue
K00383	blue
K01951	blue
K02013	blue
K02027	blue
K02424	blue
K03709	blue
K04068	blue
K04488	blue
K04564	blue
K11065	blue
K00005	orange
K00053	orange
K00131	orange
K00265	orange
K00384	orange
K00549	orange
K00564	orange
K00600	orange
K00687	orange
K00789	orange
K00826	orange
K00850	orange
K00873	orange
K00939	orange
K01223	orange
K01243	orange
K01258	orange
K01265	orange
K01271	orange
K01421	orange
K01443	orange
K01462	orange
K01534	orange
K01588	orange
K01649	orange
K01652	orange
K01653	orange
K01674	orange
K01687	orange
K01755	orange
K01810	orange
K01870	orange
K01872	orange
K01873	orange
K01875	orange
K01889	orange
K01890	orange
K01916	orange
K01990	orange
K01990	orange
K01999	orange
K02003	orange
K02016	orange
K02028	orange
K02109	orange
K02110	orange
K02111	orange
K02112	orange
K02113	orange
K02114	orange
K02115	orange
K02338	orange
K02355	orange
K02434	orange
K02440	orange
K02502	orange
K02518	orange
K02835	orange
K02836	orange
K02837	orange
K02864	orange
K02867	orange
K02881	orange
K02887	orange
K02888	orange
K02890	orange
K02902	orange
K02906	orange
K02933	orange
K02945	orange
K02948	orange
K02961	orange
K02965	orange
K02967	orange
K02986	orange
K02988	orange
K02992	orange
K02994	orange
K03168	orange
K03322	orange
K03453	orange
K03570	orange
K03575	orange
K03624	orange
K03685	orange
K03687	orange
K03979	orange
K04043	orange
K04066	orange
K04077	orange
K05362	orange
K05592	orange
K05808	orange
K05988	orange
K06920	orange
K06958	orange
K07078	orange
K07171	orange
K07177	orange
K07586	orange
K07706	orange
K07707	orange
K09013	orange
K09698	orange
K09747	orange
K10439	orange
K10947	orange
K11050	orange
K11753	orange
K11754	orange
K12573	orange
K15986	orange
K17686	orange
K21567	orange
K24119	orange
